# Supplementary material for: Synthesis and crystal structure of N-(5-acetyl-4-methyl­pyrimidin-2-yl)benzene­sulfonamide
Source: Acta Crystallogr E Crystallogr Commun. 2023 Mar 15;79(Pt 4):331–4. doi: 10.1107/S2056989023001871 (PMC10088322; doi:10.1107/S2056989023001871)
Supplement: Supplementary file 1 [file e-79-00331-sup1.cif]

##############################################################################
#                                                                            #
# This CIF contains the data in a paper accepted for publication in          #
# Acta Crystallographica Section E. It conforms to the requirements of       #
# Notes for Authors for Acta Crystallographica Section E, and has been       #
# peer reviewed under the auspices of the IUCr Commission on Journals.       #
#                                                                            #
# Full details of the Crystallographic Information File format               #
# are given in the paper "The Crystallographic Information File (CIF):       #
# a New Standard Archive File for Crystallography" by S. R. Hall, F. H.      #
# Allen and I. D. Brown [Acta Cryst. (1991), A47, 655-685].                  #
#                                                                            #
# The current version of the core CIF dictionary is obtainable from          #
# ftp://ftp.iucr.org/pub/cif_core.dic.                                       #
#                                                                            #
# Software is freely available for graphical display of the structure(s)     #
# in this CIF. For information consult the CIF software page                 #
# http://www.iucr.org/resources/cif/software.                                #
#                                                                            #
# This file may be used for bona fide research purposes within the           #
# scientific community so long as proper attribution is given to the journal # 
# article from which it was obtained.                                        #
#                                                                            #
##############################################################################
data_I
_audit_creation_method     'SHELXL-2018/1'
_journal_date_recd_electronic     2023-02-07
_journal_date_accepted     2023-02-28
_journal_name_full     'Acta Crystallographica, Section E'
_journal_year     2023
_journal_volume     79
_journal_issue      4
_journal_page_first     0
_journal_page_last     0
_journal_paper_category     GO
_journal_paper_doi     10.1107/S2056989023001871
_journal_coeditor_code     YZ2029
_publ_contact_author_name     'Rasha A. Azzam'
_publ_contact_author_address
;
Department of Chemistry, Helwan University, Cairo, Egypt
;
_publ_contact_author_email     'rashaazzam8@gmail.com'
_publ_contact_author_fax     ?
_publ_contact_author_phone     ?
_publ_section_title
;
Synthesis and crystal structure of
<i>N</i>-(5-acetyl-4-methylpyrimidin-2-yl)benzenesulfonamide
;
loop_
    _publ_author_name
    _publ_author_footnote
    _publ_author_address
    'Mohamed-Ezzat, Reham A.' .
;
Chemistry of Natural & Microbial Products Department, National Research Center,
Cairo,
Egypt
;
    'Kariuki, Benson M.' .
;
School of Chemistry, Cardiff University, Main Building, Park Place, Cardiff CF10
3AT,
UK
;
    'Azzam, Rasha A.' .
;
Department of Chemistry, Helwan University, Cairo,
Egypt
;
_publ_section_synopsis
;
<i>N</i>-(5-Acetyl-4-methylpyrimidin-2-yl)benzenesulfonamide was synthesized and
structurally characterized. In the crystal, \p--\p interactions between the
phenyl and pyrimidine groups of neighbouring molecules form molecular chains
parallel to [010]. Adjacent  chains are linked by N---H...N hydrogen-bonding
interactions, resulting in a three-dimensional network.
;
_chemical_name_systematic
;
<i>N</i>-(5-Acetyl-4-methylpyrimidin-2-yl)benzenesulfonamide
;
_chemical_name_common     ?
_chemical_formula_moiety     'C13 H13 N3 O3 S'
_chemical_formula_sum     'C13 H13 N3 O3 S'
_chemical_formula_iupac     'C13 H13 N3 O3 S'
_chemical_formula_weight     291.32
_chemical_melting_point     ?
_space_group_crystal_system     monoclinic
_space_group_name_H-M_alt     'P 21/c'
_space_group_name_Hall     '-P 2ybc'
loop_
    _space_group_symop_operation_xyz
    'x, y, z'
    '-x, y+1/2, -z+1/2'
    '-x, -y, -z'
    'x, -y-1/2, z-1/2'
_cell_length_a     10.0699(6)
_cell_length_b     14.7429(6)
_cell_length_c     10.5212(7)
_cell_angle_alpha     90
_cell_angle_beta     113.900(7)
_cell_angle_gamma     90
_cell_volume     1428.04(16)
_cell_formula_units_Z     4
_cell_measurement_reflns_used     5035
_cell_measurement_theta_min     3.8650
_cell_measurement_theta_max     27.6630
_cell_measurement_temperature     293(2)
_exptl_crystal_description     block
_exptl_crystal_colour     'orange'
_exptl_crystal_size_max     0.440
_exptl_crystal_size_mid     0.240
_exptl_crystal_size_min     0.160
_exptl_crystal_density_diffrn     1.355
_exptl_crystal_density_meas     ?
_exptl_crystal_density_method     ?
_exptl_crystal_F_000     608
_exptl_absorpt_coefficient_mu     0.237
_exptl_absorpt_correction_type     gaussian
_exptl_absorpt_process_details
;
(CrysAlisPro; Rigaku OD, 2022)
;
_exptl_absorpt_correction_T_min     0.484
_exptl_absorpt_correction_T_max     1.000
_diffrn_ambient_temperature     293(2)
_diffrn_source     ?
_diffrn_radiation_type     MoK\a
_diffrn_radiation_wavelength     0.71073
_diffrn_measurement_device_type
                                'Rigaku SuperNova, Dual, Cu at home/near, Atlas'
_diffrn_measurement_method     '\w scans'
_diffrn_detector_area_resol_mean     ?
_diffrn_reflns_number     12642
_diffrn_reflns_av_R_equivalents     0.0260
_diffrn_reflns_av_unetI/netI     0.0277
_diffrn_reflns_theta_min     3.482
_diffrn_reflns_theta_max     29.537
_diffrn_reflns_theta_full     25.242
_diffrn_measured_fraction_theta_max     0.883
_diffrn_measured_fraction_theta_full     0.998
_diffrn_reflns_limit_h_min     -13
_diffrn_reflns_limit_h_max     10
_diffrn_reflns_limit_k_min     -18
_diffrn_reflns_limit_k_max     18
_diffrn_reflns_limit_l_min     -13
_diffrn_reflns_limit_l_max     14
_diffrn_standards_number     0
_diffrn_standards_interval_count     0
_diffrn_standards_interval_time     0
_diffrn_standards_decay_%     0
_refine_special_details     ?
_reflns_number_total     3532
_reflns_number_gt     2548
_reflns_threshold_expression     'I > 2\s(I)'
_refine_ls_structure_factor_coef     Fsqd
_refine_ls_matrix_type     full
_refine_ls_R_factor_all     0.0689
_refine_ls_R_factor_gt     0.0459
_refine_ls_wR_factor_gt     0.1093
_refine_ls_wR_factor_ref     0.1251
_refine_ls_goodness_of_fit_ref     1.065
_refine_ls_restrained_S_all     1.074
_refine_ls_number_reflns     3532
_refine_ls_number_parameters     216
_refine_ls_number_restraints     84
_refine_ls_hydrogen_treatment     mixed
_refine_ls_weighting_scheme     calc
_refine_ls_weighting_details
              'w=1/[\s^2^(Fo^2^)+(0.0493P)^2^+0.4200P] where P=(Fo^2^+2Fc^2^)/3'
_atom_sites_solution_hydrogens     mixed
_atom_sites_solution_primary     dual
_atom_sites_solution_secondary     ?
_refine_ls_shift/su_max     0.001
_refine_ls_shift/su_mean     0.000
_refine_diff_density_max     0.230
_refine_diff_density_min     -0.294
_refine_ls_extinction_method     none
_refine_ls_extinction_coef     .
loop_
    _atom_type_symbol
    _atom_type_description
    _atom_type_scat_dispersion_real
    _atom_type_scat_dispersion_imag
    _atom_type_scat_source
    'C' 'C' 0.0033 0.0016
                         'International Tables Vol C Tables 4.2.6.8 and 6.1.1.4'
    'H' 'H' 0.0000 0.0000
                         'International Tables Vol C Tables 4.2.6.8 and 6.1.1.4'
    'N' 'N' 0.0061 0.0033
                         'International Tables Vol C Tables 4.2.6.8 and 6.1.1.4'
    'O' 'O' 0.0106 0.0060
                         'International Tables Vol C Tables 4.2.6.8 and 6.1.1.4'
    'S' 'S' 0.1246 0.1234
                         'International Tables Vol C Tables 4.2.6.8 and 6.1.1.4'
_computing_data_collection
;
CrysAlisPro 1.171.42.54a (Rigaku OD, 2022)
;
_computing_cell_refinement
;
CrysAlisPro 1.171.42.54a (Rigaku OD, 2022)
;
_computing_data_reduction
;
CrysAlisPro 1.171.42.54a (Rigaku OD, 2022)
;
_computing_structure_solution
;
<i>SHELXT</i> (Sheldrick, 2015a)
;
_computing_structure_refinement
;
<i>SHELXL2018/1</i> (Sheldrick, 2015b)
;
_computing_molecular_graphics
;
Mercury (Macrae <i>et al.</i>,  2020), ORTEP-3 for Windows (Farrugia,
2012)
;
_computing_publication_material
;
Mercury (Macrae <i>et al.</i>,  2020)
;
loop_
    _atom_site_type_symbol
    _atom_site_label
    _atom_site_fract_x
    _atom_site_fract_y
    _atom_site_fract_z
    _atom_site_U_iso_or_equiv
    _atom_site_adp_type
    _atom_site_calc_flag
    _atom_site_occupancy
    _atom_site_disorder_assembly
    _atom_site_disorder_group
    C C1 0.5229(2) 0.75192(12) 0.26887(19) 0.0461(4) Uani d 1 . .
    C C2 0.6205(2) 0.76291(14) 0.2086(2) 0.0552(5) Uani d 1 . .
    H H2 0.630570 0.718727 0.150041 0.066 Uiso calc 1 . .
    C C3 0.7033(2) 0.84155(15) 0.2374(3) 0.0651(6) Uani d 1 . .
    H H3 0.768869 0.850929 0.196825 0.078 Uiso calc 1 . .
    C C4 0.6886(3) 0.90550(15) 0.3257(3) 0.0712(7) Uani d 1 . .
    H H4 0.746248 0.957279 0.346473 0.085 Uiso calc 1 . .
    C C5 0.5901(3) 0.89393(15) 0.3833(2) 0.0696(6) Uani d 1 . .
    H H5 0.579890 0.938259 0.441639 0.083 Uiso calc 1 . .
    C C6 0.5065(3) 0.81732(14) 0.3555(2) 0.0580(5) Uani d 1 . .
    H H6 0.439261 0.809307 0.394462 0.070 Uiso calc 1 . .
    C C7 0.6186(2) 0.52796(12) 0.37144(19) 0.0463(4) Uani d 1 . .
    C C8 0.8002(2) 0.49089(16) 0.3045(2) 0.0579(5) Uani d 1 . .
    C C10 0.7564(2) 0.40722(14) 0.4752(2) 0.0568(5) Uani d 1 . .
    H H10 0.780068 0.359996 0.539203 0.068 Uiso calc 1 A 1
    C C11 0.8767(3) 0.5141(2) 0.2123(3) 0.0835(8) Uani d 1 . .
    H H11A 0.853870 0.469409 0.140165 0.125 Uiso calc 1 . .
    H H11B 0.979663 0.514976 0.266457 0.125 Uiso calc 1 . .
    H H11C 0.845364 0.572710 0.171410 0.125 Uiso calc 1 . .
    N N1 0.50291(19) 0.58192(11) 0.35938(18) 0.0508(4) Uani d 1 . .
    N N2 0.69070(18) 0.54638(11) 0.29291(17) 0.0537(4) Uani d 1 . .
    N N3 0.64728(17) 0.46152(10) 0.46533(16) 0.0496(4) Uani d 1 . .
    O O1 0.28821(16) 0.67414(10) 0.25840(16) 0.0653(4) Uani d 1 . .
    O O2 0.39885(17) 0.61859(10) 0.10316(14) 0.0621(4) Uani d 1 . .
    S S1 0.41467(5) 0.65419(3) 0.23421(5) 0.04929(17) Uani d 1 . .
    C C9 0.8367(2) 0.41647(16) 0.3968(2) 0.0600(5) Uani d 0.591(11) B 1
    C C12 0.9420(7) 0.3432(4) 0.3990(8) 0.0750(19) Uani d 0.591(11) B 1
    C C13 0.9860(17) 0.2756(10) 0.5150(18) 0.098(4) Uani d 0.591(11) B 1
    H H13A 1.053800 0.233375 0.505298 0.148 Uiso calc 0.591(11) B 1
    H H13B 0.901665 0.243536 0.511702 0.148 Uiso calc 0.591(11) B 1
    H H13C 1.030623 0.306600 0.602434 0.148 Uiso calc 0.591(11) B 1
    O O3 0.9931(8) 0.3397(4) 0.3128(8) 0.110(2) Uani d 0.591(11) B 1
    C C9A 0.8367(2) 0.41647(16) 0.3968(2) 0.0600(5) Uani d 0.409(11) B 2
    C C12A 0.9727(9) 0.3620(7) 0.4306(12) 0.079(3) Uani d 0.409(11) B 2
    C C13A 0.990(2) 0.2750(12) 0.509(3) 0.089(4) Uani d 0.409(11) B 2
    H H13D 1.082486 0.248722 0.525215 0.133 Uiso calc 0.409(11) B 2
    H H13E 0.913988 0.233796 0.454891 0.133 Uiso calc 0.409(11) B 2
    H H13F 0.983594 0.286757 0.595831 0.133 Uiso calc 0.409(11) B 2
    O O3A 1.0616(8) 0.3857(7) 0.3876(10) 0.106(3) Uani d 0.409(11) B 2
    H H1 0.458(2) 0.5700(14) 0.409(2) 0.054(6) Uiso d 1 . .
loop_
    _atom_site_aniso_label
    _atom_site_aniso_U_11
    _atom_site_aniso_U_22
    _atom_site_aniso_U_33
    _atom_site_aniso_U_12
    _atom_site_aniso_U_13
    _atom_site_aniso_U_23
    C1 0.0557(11) 0.0456(9) 0.0403(10) 0.0056(8) 0.0228(9) 0.0082(7)
    C2 0.0619(13) 0.0559(11) 0.0551(12) 0.0062(9) 0.0311(10) 0.0070(9)
    C3 0.0567(13) 0.0676(14) 0.0760(16) 0.0015(10) 0.0320(12) 0.0183(11)
    C4 0.0695(15) 0.0511(12) 0.0789(17) -0.0026(10) 0.0157(13) 0.0080(11)
    C5 0.0897(18) 0.0535(12) 0.0634(14) 0.0051(11) 0.0287(13) -0.0043(10)
    C6 0.0754(15) 0.0552(11) 0.0510(12) 0.0089(10) 0.0335(11) 0.0040(9)
    C7 0.0469(11) 0.0518(10) 0.0433(10) 0.0003(8) 0.0215(9) 0.0043(7)
    C8 0.0491(12) 0.0804(14) 0.0498(12) -0.0014(10) 0.0258(10) 0.0012(10)
    C10 0.0515(12) 0.0632(12) 0.0570(12) 0.0109(9) 0.0233(10) 0.0133(9)
    C11 0.0691(16) 0.125(2) 0.0738(17) 0.0090(15) 0.0472(14) 0.0168(15)
    N1 0.0595(10) 0.0514(9) 0.0521(10) 0.0093(7) 0.0336(8) 0.0141(7)
    N2 0.0550(10) 0.0635(10) 0.0499(10) -0.0001(8) 0.0289(8) 0.0072(7)
    N3 0.0506(9) 0.0558(9) 0.0481(9) 0.0081(7) 0.0259(8) 0.0112(7)
    O1 0.0542(9) 0.0753(9) 0.0733(10) 0.0134(7) 0.0331(8) 0.0233(8)
    O2 0.0792(11) 0.0595(8) 0.0457(8) -0.0060(7) 0.0234(7) 0.0020(6)
    S1 0.0546(3) 0.0506(3) 0.0465(3) 0.0042(2) 0.0244(2) 0.00978(19)
    C9 0.0466(11) 0.0798(14) 0.0577(13) 0.0102(10) 0.0254(10) 0.0069(10)
    C12 0.045(2) 0.101(3) 0.084(4) 0.011(2) 0.030(3) 0.006(3)
    C13 0.081(6) 0.098(5) 0.094(6) 0.048(5) 0.012(5) 0.016(5)
    O3 0.096(4) 0.128(4) 0.144(5) 0.037(3) 0.087(4) 0.017(3)
    C9A 0.0466(11) 0.0798(14) 0.0577(13) 0.0102(10) 0.0254(10) 0.0069(10)
    C12A 0.054(4) 0.105(4) 0.077(4) 0.025(4) 0.025(4) 0.001(4)
    C13A 0.072(7) 0.107(8) 0.086(7) 0.025(7) 0.032(6) -0.007(7)
    O3A 0.070(4) 0.144(6) 0.127(6) 0.026(4) 0.062(4) 0.009(4)
_geom_special_details
;
 All esds (except the esd in the dihedral angle between two l.s. planes)
 are estimated using the full covariance matrix.  The cell esds are taken
 into account individually in the estimation of esds in distances, angles
 and torsion angles; correlations between esds in cell parameters are only
 used when they are defined by crystal symmetry.  An approximate (isotropic)
 treatment of cell esds is used for estimating esds involving l.s. planes.
;
loop_
    _geom_bond_atom_site_label_1
    _geom_bond_atom_site_label_2
    _geom_bond_site_symmetry_2
    _geom_bond_distance
    _geom_bond_publ_flag
    C1 C2 . 1.378(3) ?
    C1 C6 . 1.382(3) ?
    C1 S1 . 1.7538(19) ?
    C2 C3 . 1.388(3) ?
    C2 H2 . 0.9300 ?
    C3 C4 . 1.373(3) ?
    C3 H3 . 0.9300 ?
    C4 C5 . 1.367(3) ?
    C4 H4 . 0.9300 ?
    C5 C6 . 1.368(3) ?
    C5 H5 . 0.9300 ?
    C6 H6 . 0.9300 ?
    C7 N2 . 1.330(2) ?
    C7 N3 . 1.337(2) ?
    C7 N1 . 1.374(2) ?
    C8 N2 . 1.338(3) ?
    C8 C9A . 1.412(3) ?
    C8 C9 . 1.412(3) ?
    C8 C11 . 1.502(3) ?
    C10 N3 . 1.329(2) ?
    C10 C9A . 1.376(3) ?
    C10 C9 . 1.376(3) ?
    C10 H10 . 0.9300 ?
    C11 H11A . 0.9600 ?
    C11 H11B . 0.9600 ?
    C11 H11C . 0.9600 ?
    N1 S1 . 1.6465(16) ?
    N1 H1 . 0.83(2) ?
    O1 S1 . 1.4267(15) ?
    O2 S1 . 1.4226(15) ?
    C9 C12 . 1.507(4) ?
    C12 O3 . 1.211(5) ?
    C12 C13 . 1.497(6) ?
    C13 H13A . 0.9600 ?
    C13 H13B . 0.9600 ?
    C13 H13C . 0.9600 ?
    C9A C12A . 1.501(5) ?
    C12A O3A . 1.207(5) ?
    C12A C13A . 1.495(6) ?
    C13A H13D . 0.9600 ?
    C13A H13E . 0.9600 ?
    C13A H13F . 0.9600 ?
loop_
    _geom_angle_atom_site_label_1
    _geom_angle_atom_site_label_2
    _geom_angle_atom_site_label_3
    _geom_angle_site_symmetry_1
    _geom_angle_site_symmetry_3
    _geom_angle
    _geom_angle_publ_flag
    C2 C1 C6 . . 121.33(19) ?
    C2 C1 S1 . . 120.01(15) ?
    C6 C1 S1 . . 118.66(15) ?
    C1 C2 C3 . . 118.4(2) ?
    C1 C2 H2 . . 120.8 ?
    C3 C2 H2 . . 120.8 ?
    C4 C3 C2 . . 120.1(2) ?
    C4 C3 H3 . . 120.0 ?
    C2 C3 H3 . . 120.0 ?
    C5 C4 C3 . . 120.8(2) ?
    C5 C4 H4 . . 119.6 ?
    C3 C4 H4 . . 119.6 ?
    C4 C5 C6 . . 120.2(2) ?
    C4 C5 H5 . . 119.9 ?
    C6 C5 H5 . . 119.9 ?
    C5 C6 C1 . . 119.3(2) ?
    C5 C6 H6 . . 120.3 ?
    C1 C6 H6 . . 120.3 ?
    N2 C7 N3 . . 126.86(17) ?
    N2 C7 N1 . . 118.71(17) ?
    N3 C7 N1 . . 114.43(16) ?
    N2 C8 C9A . . 120.86(18) ?
    N2 C8 C9 . . 120.86(18) ?
    N2 C8 C11 . . 114.9(2) ?
    C9A C8 C11 . . 124.2(2) ?
    C9 C8 C11 . . 124.2(2) ?
    N3 C10 C9A . . 124.15(19) ?
    N3 C10 C9 . . 124.15(19) ?
    N3 C10 H10 . . 117.9 ?
    C9 C10 H10 . . 117.9 ?
    C8 C11 H11A . . 109.5 ?
    C8 C11 H11B . . 109.5 ?
    H11A C11 H11B . . 109.5 ?
    C8 C11 H11C . . 109.5 ?
    H11A C11 H11C . . 109.5 ?
    H11B C11 H11C . . 109.5 ?
    C7 N1 S1 . . 127.69(14) ?
    C7 N1 H1 . . 118.2(14) ?
    S1 N1 H1 . . 112.6(15) ?
    C7 N2 C8 . . 117.10(17) ?
    C10 N3 C7 . . 115.02(17) ?
    O2 S1 O1 . . 119.43(10) ?
    O2 S1 N1 . . 110.41(9) ?
    O1 S1 N1 . . 102.84(9) ?
    O2 S1 C1 . . 108.71(9) ?
    O1 S1 C1 . . 108.55(9) ?
    N1 S1 C1 . . 106.06(9) ?
    C10 C9 C8 . . 115.92(19) ?
    C10 C9 C12 . . 120.0(3) ?
    C8 C9 C12 . . 123.6(3) ?
    O3 C12 C13 . . 120.4(5) ?
    O3 C12 C9 . . 121.9(4) ?
    C13 C12 C9 . . 117.6(5) ?
    C12 C13 H13A . . 109.5 ?
    C12 C13 H13B . . 109.5 ?
    H13A C13 H13B . . 109.5 ?
    C12 C13 H13C . . 109.5 ?
    H13A C13 H13C . . 109.5 ?
    H13B C13 H13C . . 109.5 ?
    C10 C9A C8 . . 115.92(19) ?
    C10 C9A C12A . . 120.4(3) ?
    C8 C9A C12A . . 122.5(3) ?
    O3A C12A C13A . . 121.1(5) ?
    O3A C12A C9A . . 120.1(5) ?
    C13A C12A C9A . . 118.6(6) ?
    C12A C13A H13D . . 109.5 ?
    C12A C13A H13E . . 109.5 ?
    H13D C13A H13E . . 109.5 ?
    C12A C13A H13F . . 109.5 ?
    H13D C13A H13F . . 109.5 ?
    H13E C13A H13F . . 109.5 ?
loop_
    _geom_hbond_atom_site_label_D
    _geom_hbond_atom_site_label_H
    _geom_hbond_atom_site_label_A
    _geom_hbond_site_symmetry_A
    _geom_hbond_distance_DH
    _geom_hbond_distance_HA
    _geom_hbond_distance_DA
    _geom_hbond_angle_DHA
    _geom_hbond_publ_flag
    N1 H1 N3 3_666 0.83(2) 2.06(2) 2.891(2) 179(2) yes
    C6 H6 O2 4_576 0.93 2.62 3.338(3) 135.0 yes
    C10 H10 O1 3_666 0.93 2.54 3.243(3) 132.8 yes
    C11 H11B O3A . 0.96 2.26 2.769(7) 112.6 yes
    C13A H13E O1 2_645 0.96 2.50 3.40(3) 156.2 yes
_shelx_space_group_comment
;
The symmetry employed for this shelxl refinement is uniquely defined
by the following loop, which should always be used as a source of
symmetry information in preference to the above space-group names.
They are only intended as comments.
;
_shelx_estimated_absorpt_T_min     0.903
_shelx_estimated_absorpt_T_max     0.963
_shelx_hkl_file
;
   0   0  -2 434024. 1616.05   1
   0   0  -3-44.3947 47.8533   1
   0   0  -4 25462.5 557.462   1
   0   0  -5 887.673 139.032   1
   0   0  -6 23965.1 306.935   5
   0   0  -6 25682.1 704.758   1
   0   0  -7 1652.32 86.4824   5
   0   0   7 1508.50 187.608   1
   0   0  -8 19855.3 269.010   5
   0   0  -8 21150.1 757.388   1
   0   0  -9 78.8475 93.6377   1
   0   0 -10-2.75934 68.9463   1
   0   0 -11 54.9437 100.628   1
   0   0 -12 736.823 201.707   1
   0  -1  -2 5481.68 112.541   5
   0  -1  -2 5288.55 181.888   1
   0   1  -2 5456.29 178.594   1
   0  -1   2 5273.19 172.059   1
   0  -1  -3 2787.61 88.8261   5
   0  -1  -3 2730.73 162.777   1
   0  -1   3 2793.38 154.375   1
   0   1  -3 2823.51 160.495   1
   0  -1  -4 1270.04 67.0538   5
   0  -1  -4 1234.61 131.670   1
   0   1  -4 1204.16 123.111   1
   0  -1  -5 3317.06 116.204   5
   0   1  -5 3390.35 232.463   1
   0  -1  -5 3161.28 228.818   1
   0  -1  -6 7916.18 187.007   5
   0   1  -6 8243.20 397.000   1
   0  -1  -6 8645.58 410.155   1
   0  -1  -7 847.473 63.4744   5
   0   1  -7 994.554 162.411   1
   0  -1   7 963.614 145.223   1
   0   1   7 1095.36 158.306   1
   0  -1  -7 1053.01 161.212   1
   0   1  -8 7371.92 175.859   5
   0   1  -8 7777.07 458.010   1
   0   1  -9 258.146 25.7596   5
   0  -1  -9 316.491 116.519   1
   0   1  -9 163.437 79.0766   1
   0   1 -10 334.069 121.395   1
   0  -1 -10 542.597 162.516   1
   0  -1 -11 92.8994 83.6079   1
   0   1 -11-10.0298 96.2928   1
   0  -1 -12-67.2686 94.3172   1
   0   1 -12-52.0155 88.8929   1
   0  -2   1 8183.50 184.392   2
   0   2  -1 7825.56 179.082   2
   0   2   1 7989.45 168.067   2
   0   2   1 8389.56 168.951   1
   0  -2   1 7874.68 139.009   1
   0   2  -1 8344.52 146.211   1
   0   2   1 8349.82 179.738   5
   0  -2   2 25133.7 365.097   1
   0   2   2 25305.4 401.367   1
   0   2  -2 25962.3 380.350   1
   0  -2  -2 25852.5 410.898   1
   0  -2  -2 25718.7 326.667   5
   0   2   2 25493.0 308.752   5
   0   2  -3 107415. 969.261   1
   0  -2  -3 109634. 1031.29   1
   0   2   3 106461. 991.613   1
   0  -2   3 106387. 932.309   1
   0  -2  -3 108133. 688.335   5
   0   2   3 106325. 649.085   5
   0  -2  -4 48899.0 797.820   1
   0  -2   4 48790.2 735.704   1
   0   2  -4 49293.1 760.412   1
   0  -2  -4 48293.0 481.983   5
   0   2  -5 13483.7 455.818   1
   0  -2  -5 14468.0 275.424   5
   0  -2  -6 10807.3 467.733   1
   0  -2   6 10485.6 433.455   1
   0   2  -6 10528.2 449.743   1
   0  -2  -6 10154.9 238.728   5
   0  -2   7 16885.9 601.398   1
   0   2  -7 16912.8 615.106   1
   0  -2  -7 17160.4 638.617   1
   0   2   7 17727.6 625.729   1
   0  -2  -8 2954.51 293.641   1
   0   2  -8 3088.04 291.626   1
   0   2  -9 1093.74 191.786   1
   0  -2  -9 841.952 175.270   1
   0   2  -9 915.092 61.9992   5
   0  -2 -10 1345.39 239.505   1
   0   2 -10 1174.54 207.772   1
   0   2 -11 390.555 148.806   1
   0  -2 -11 420.669 149.188   1
   0   2 -12 1036.86 228.981   1
   0  -3   0 5.71436 21.6445   2
   0   3   0 24.0476 17.1379   4
   0  -3   0 12.6765 17.2151   4
   0   3   0-5.60339 10.4698   3
   0  -3   0 5.75839 8.14687   3
   0   3  -1 18861.0 328.521   2
   0  -3  -1 18786.7 303.164   2
   0  -3  -1 18647.4 269.446   1
   0  -3   1 18539.2 328.615   2
   0   3   1 18181.2 307.933   2
   0  -3   1 18037.9 273.849   3
   0  -3   1 19201.9 375.059   4
   0   3  -1 18531.3 217.424   1
   0  -3   1 18056.8 204.261   1
   0   3   1 17769.4 258.411   1
   0  -3   2-5.46286 33.0703   2
   0   3   2-20.9362 21.6393   5
   0  -3  -2 43.6434 33.2495   1
   0  -3   2-9.93374 21.6962   1
   0   3  -2 10.1653 21.7033   1
   0   3   2-24.1856 30.1013   1
   0   3   3 22085.4 353.654   5
   0  -3  -3 23154.5 486.988   1
   0  -3   3 21589.9 417.638   1
   0   3  -3 21989.4 437.046   1
   0   3   3 21711.7 455.587   1
   0   3   4 48279.1 523.526   5
   0  -3  -4 46450.7 562.501   5
   0   3  -4 48407.5 755.851   1
   0  -3   4 49138.2 731.521   1
   0  -3  -4 48927.2 810.302   1
   0   3   4 49606.7 783.754   1
   0   3  -5 75.8617 57.3603   1
   0  -3  -5-30.1951 67.8556   1
   0  -3  -6 4141.95 295.009   1
   0   3   6 4153.54 281.583   1
   0   3  -6 4123.29 277.391   1
   0  -3   6 4069.83 267.660   1
   0   3  -7-56.0702 66.9772   1
   0  -3  -7 62.6455 78.0359   1
   0  -3   7-89.7458 55.3173   1
   0   3   7 58.2512 60.3834   1
   0  -3  -8 1181.12 190.074   1
   0   3  -8 1077.74 180.392   1
   0   3  -9 2084.04 262.873   1
   0  -3  -9 2299.13 281.236   1
   0   3 -10 605.308 162.169   1
   0  -3 -10 763.114 181.969   1
   0   3 -11 1550.89 261.195   1
   0  -3 -11 1174.95 227.835   1
   0   3 -12 152.481 103.640   1
   0  -4   0 69847.7 685.701   2
   0  -4   0 70539.1 722.743   4
   0   4   0 67399.0 715.701   4
   0  -4   0 69315.5 420.159   3
   0   4   0 69069.4 435.366   3
   0   4  -1 221.257 46.8230   2
   0   4   1 181.530 38.6369   2
   0  -4  -1 186.027 37.2194   2
   0  -4   1 242.567 46.0264   2
   0   4   1 211.601 29.5022   3
   0  -4  -1 250.866 36.0889   1
   0   4   1 212.855 31.6388   1
   0   4  -1 203.165 48.2985   4
   0  -4   1 259.810 54.9180   4
   0  -4   1 161.702 29.0749   3
   0   4   2 103.476 31.2348   2
   0  -4   2 102.987 39.4604   2
   0   4   2 140.026 42.8160   5
   0  -4   2 100.689 46.1540   4
   0  -4   2 106.230 28.1457   1
   0  -4  -2 133.886 35.7237   1
   0   4   2 109.767 33.1388   1
   0   4  -2 149.277 36.1571   1
   0  -4   3 2897.71 166.889   2
   0   4   3 2609.27 140.267   5
   0   4   3 2858.34 167.188   1
   0   4  -3 2623.86 148.957   1
   0  -4   3 2340.65 135.857   1
   0  -4  -3 2874.94 176.107   1
   0   4   4 23772.9 419.893   5
   0   4   4 23980.5 551.876   1
   0   4  -4 22891.1 517.619   1
   0  -4  -4 23078.3 567.472   1
   0  -4   4 22306.0 487.081   1
   0  -4  -5 50215.6 934.094   1
   0   4  -5 50555.8 862.313   1
   0   4   5 50290.3 885.738   1
   0  -4  -6 18820.3 629.681   1
   0   4  -6 19157.8 595.349   1
   0  -4   6 19081.2 574.872   1
   0   4   6 19088.7 608.967   1
   0  -4  -7 592.115 132.491   1
   0  -4   7 592.715 122.634   1
   0   4  -7 750.570 140.741   1
   0   4  -8 5177.98 370.920   1
   0  -4  -8 6290.93 429.202   1
   0   4  -9 1436.89 223.684   1
   0  -4  -9 1762.15 256.290   1
   0   4 -10 570.733 154.719   1
   0  -4 -10 263.250 109.694   1
   0   4 -11 220.642 104.886   1
   0  -4 -11-2.64019 58.0921   1
   0   4 -12 720.971 205.793   1
   0  -5   0 39.3885 25.8698   2
   0   5   0 50.1301 27.9470   4
   0  -5   0 28.5318 30.5881   4
   0  -5   0 25.8980 14.0377   3
   0   5   0 44.5139 18.4532   3
   0  -5  -1 2426.65 106.908   1
   0   5  -1 2326.14 150.290   2
   0   5   1 2299.74 143.960   2
   0  -5  -1 2196.71 137.466   2
   0  -5   1 2404.24 151.072   2
   0   5  -1 2443.32 77.6231   1
   0   5   1 2200.96 98.0080   1
   0  -5   1 2513.85 168.363   4
   0   5  -1 2489.33 167.321   4
   0   5   1 2243.78 94.7132   3
   0  -5   1 2415.57 109.551   3
   0  -5  -2 43753.2 582.038   1
   0   5   2 42875.6 626.134   2
   0  -5   2 45638.1 677.591   2
   0   5  -2 44081.4 662.589   2
   0  -5   2 45380.4 769.701   4
   0  -5   2 43071.6 584.689   3
   0   5   2 44603.3 662.814   5
   0   5  -2 45797.3 481.002   1
   0   5   2 43332.3 555.087   1
   0   5   3 4199.66 203.323   2
   0  -5  -3 3905.85 208.445   1
   0  -5   3 4276.30 222.471   2
   0   5   3 4145.56 198.442   5
   0  -5   3 4020.10 174.675   1
   0   5  -3 3980.65 181.321   1
   0   5   3 4063.66 202.884   1
   0  -5  -4 15995.9 479.455   1
   0   5   4 15628.3 405.084   2
   0  -5   4 15651.5 439.492   2
   0   5   4 15842.2 382.215   5
   0   5  -4 15560.2 422.259   1
   0   5   4 15632.8 447.966   1
   0  -5   4 14968.7 396.070   1
   0  -5   5 2266.41 178.954   2
   0   5   5 2146.95 141.333   5
   0  -5  -5 1970.11 193.627   1
   0   5   5 2479.20 203.671   1
   0   5  -5 2409.53 191.673   1
   0  -5  -6 375.909 100.880   1
   0  -5   6 482.770 100.575   1
   0   5   6 497.772 108.333   1
   0   5  -6 482.435 105.430   1
   0  -5   6 368.694 86.0852   2
   0   5  -7 1703.77 197.109   1
   0  -5   7 1561.01 183.670   1
   0  -5  -7 1516.43 202.695   1
   0   5  -8 7765.65 456.134   1
   0  -5  -8 8274.11 496.104   1
   0  -5  -9 563.329 143.449   1
   0   5  -9 503.350 135.227   1
   0   5 -10 2288.92 294.140   1
   0  -5  10 2644.54 252.600   2
   0  -5 -10 2546.23 321.635   1
   0  -5 -11 381.985 148.726   1
   0   5 -11 117.000 95.7421   1
   0  -5  11 237.381 99.7362   2
   0   5 -12 1274.53 255.549   1
   0  -6   0 7795.93 283.920   2
   0   6   0 7362.06 128.497   1
   0   6   0 7606.33 297.417   4
   0  -6   0 7053.19 162.291   3
   0   6   0 7446.39 174.172   3
   0  -6  -1 2391.12 107.631   1
   0  -6  -1 2319.54 153.978   2
   0  -6   1 2234.48 157.000   2
   0   6   1 2140.52 100.401   1
   0   6  -1 2280.14 74.6397   1
   0   6  -1 2436.48 179.960   4
   0  -6   1 2257.25 169.992   4
   0   6   1 2290.46 158.925   4
   0  -6   1 2107.96 107.746   3
   0   6   1 2250.76 99.5895   3
   0   6  -2 101094. 1086.11   2
   0   6   2 103410. 1062.05   2
   0  -6  -2 99812.8 900.089   1
   0  -6   2 103565. 1096.72   2
   0   6  -2 101100. 707.942   1
   0   6   2 101143. 861.724   1
   0   6   2 103514. 1109.89   5
   0  -6   2 99728.2 912.002   3
   0  -6   2 100751. 1233.88   4
   0   6   2 102804. 812.128   3
   0   6   3 289.387 67.3856   2
   0  -6   3 413.690 86.8653   2
   0   6   3 214.314 56.4852   1
   0  -6   3 177.194 43.2317   1
   0   6  -3 234.864 52.5624   1
   0  -6  -3 404.920 76.8731   1
   0  -6   3 432.325 101.039   4
   0   6   3 319.525 72.5193   5
   0  -6   3 234.405 63.0711   3
   0  -6   4 34554.8 702.547   2
   0  -6  -4 34322.9 707.152   1
   0   6   4 34986.3 620.307   5
   0   6   4 34477.7 672.264   1
   0  -6   4 32812.1 579.460   1
   0   6  -4 33517.3 617.984   1
   0  -6   5 3061.04 219.740   2
   0  -6  -5 2824.84 230.546   1
   0   6   5 3155.44 187.746   5
   0   6   5 3027.76 225.253   1
   0   6  -5 2866.69 207.547   1
   0  -6   6 11320.2 438.173   2
   0   6   6 11721.4 413.617   2
   0  -6  -6 11712.0 506.566   1
   0   6   6 11800.4 357.690   5
   0   6   6 12598.6 500.533   1
   0  -6   6 11483.9 436.798   1
   0   6  -6 11215.7 453.592   1
   0  -6   7 164.399 63.3280   1
   0   6  -7 120.993 68.8613   1
   0  -6  -7 118.250 85.3839   1
   0  -6   7 34.8804 57.8277   2
   0   6   7 55.8411 44.1847   2
   0   6  -8 1442.61 199.357   1
   0  -6  -8 1451.43 220.274   1
   0  -6   8 1456.11 180.034   2
   0  -6  -9 655.706 172.407   1
   0   6  -9 795.663 163.524   1
   0  -6   9 745.971 143.500   2
   0  -6 -10 1524.07 258.486   1
   0   6 -10 1741.54 258.426   1
   0  -6  10 1489.88 195.853   2
   0   6 -11-78.5304 86.5722   1
   0  -6 -11-27.9176 94.2010   1
   0  -6  11-125.365 76.0084   2
   0   6 -12 311.903 136.739   1
   0  -7   0 56.1394 48.7341   2
   0   7   0 56.9385 17.3309   1
   0   7   0 106.445 53.3034   4
   0   7   0 44.0604 23.7362   3
   0  -7   0 45.7840 21.1997   3
   0  -7   1 9033.54 339.904   2
   0  -7  -1 9202.72 326.923   2
   0   7  -1 9630.45 148.634   1
   0   7   1 8939.70 206.265   1
   0   7   1 9484.86 353.391   4
   0  -7   1 9278.61 368.428   4
   0   7  -1 9134.56 374.302   4
   0  -7   1 8656.59 225.755   3
   0   7   1 9176.53 208.178   3
   0  -7   2 5106.26 266.556   2
   0  -7  -2 5192.94 209.000   1
   0   7  -2 5226.09 268.618   2
   0   7  -2 5240.62 160.809   1
   0   7   2 5078.99 198.072   1
   0   7   2 5380.66 277.335   5
   0  -7   2 5307.82 301.885   4
   0  -7   2 4749.99 202.593   3
   0   7   2 5184.78 186.807   3
   0  -7   3 96.0887 55.1418   2
   0  -7  -3 33.0744 36.1329   1
   0   7  -3 59.5903 32.5083   1
   0   7   3 15.2606 29.7951   1
   0  -7   3 19.0689 54.1757   4
   0   7   3 75.6775 47.7564   5
   0  -7   3 79.3868 38.8453   3
   0  -7   4 503.684 96.3714   2
   0   7  -4 443.241 73.0391   1
   0   7   4 355.635 75.2802   1
   0  -7   4 561.501 78.1917   1
   0  -7  -4 523.828 93.6925   1
   0   7   4 319.532 73.1397   5
   0  -7   4 346.963 93.8180   4
   0  -7   4 451.250 87.3114   3
   0   7   5 1863.71 171.710   2
   0  -7  -5 1605.41 176.991   1
   0  -7   5 2018.14 190.167   2
   0   7   5 2048.78 165.765   5
   0   7   5 1736.79 172.554   1
   0   7  -5 1900.48 169.451   1
   0   7   6 4087.47 261.183   2
   0  -7  -6 4259.57 309.611   1
   0  -7   6 4314.16 288.919   2
   0   7   6 4376.09 237.489   5
   0   7   6 4161.57 292.246   1
   0   7  -6 4239.60 284.814   1
   0  -7   6 4029.77 257.626   1
   0   7  -7 1955.06 211.592   1
   0  -7   7 1853.83 198.594   1
   0  -7  -7 1710.85 220.220   1
   0  -7   7 2140.14 215.592   2
   0   7   7 1870.20 187.442   2
   0   7  -8-57.1304 49.7893   1
   0  -7  -8-33.3101 76.8358   1
   0  -7   8 101.439 67.0191   2
   0   7  -9 4192.28 361.008   1
   0  -7  -9 4230.10 391.331   1
   0  -7   9 4173.64 322.278   2
   0   7 -10 228.422 102.838   1
   0  -7 -10 103.032 84.3425   1
   0  -7  10 281.551 106.042   2
   0   7 -11 705.849 183.053   1
   0  -7 -11 1102.98 246.475   1
   0  -7  11 982.085 178.407   2
   0   7 -12 145.328 101.767   1
   0  -8   0 3199.47 211.674   2
   0   8   0 3444.19 238.873   4
   0   8   0 3314.96 135.164   3
   0  -8   0 3132.03 122.645   3
   0  -8   1 41482.9 770.306   2
   0  -8  -1 39771.8 724.603   2
   0   8   1 40840.3 442.069   1
   0   8   1 39809.4 784.960   4
   0  -8   1 41364.1 824.662   4
   0   8  -1 41057.4 849.286   4
   0   8   1 40395.6 464.900   3
   0  -8   1 39059.2 487.123   3
   0   8  -2 232.726 67.4426   2
   0  -8   2 272.268 78.5204   2
   0  -8  -2 263.168 54.1643   1
   0   8  -2 240.830 37.8123   1
   0   8   2 270.686 49.5522   1
   0  -8   2 232.576 85.2310   4
   0   8   2 308.598 78.9271   5
   0  -8   2 286.627 54.8336   3
   0   8   2 234.381 43.4358   3
   0  -8  -3 26497.2 565.213   1
   0   8   3 26937.0 656.779   2
   0  -8   3 27155.4 665.081   2
   0   8  -3 26051.8 457.717   1
   0   8   3 25309.3 519.420   1
   0  -8   3 26612.6 750.386   4
   0   8   3 27312.2 654.734   5
   0   8   3 26244.5 495.194   3
   0  -8   3 25162.5 555.967   3
   0  -8   4 70.7315 59.0527   2
   0   8   4 13.4399 34.7040   2
   0   8   4 208.741 67.8295   5
   0  -8   4 16.5717 61.7293   4
   0  -8  -4 72.0479 52.8216   1
   0   8  -4 131.051 42.5614   1
   0   8   4 172.468 53.5298   1
   0  -8   5 6360.61 346.977   2
   0  -8  -5 6053.77 344.066   1
   0   8   5 6397.48 336.274   2
   0  -8   5 6135.11 352.098   3
   0  -8   5 6649.87 421.342   4
   0   8   5 6320.18 307.660   5
   0  -8   5 5722.41 270.191   1
   0   8  -5 6330.79 306.294   1
   0   8   5 6392.54 329.593   1
   0   8   6 1453.14 171.043   2
   0  -8   6 1605.41 185.742   2
   0  -8   6 1347.94 208.456   4
   0   8   6 1437.90 148.796   5
   0  -8  -6 1323.24 180.777   1
   0   8   6 1385.20 171.922   1
   0   8  -6 1361.12 158.858   1
   0  -8   6 1326.87 150.964   1
   0  -8   7 5120.78 318.246   1
   0   8  -7 5458.72 346.772   1
   0  -8   7 5134.45 339.624   2
   0  -8  -7 5247.85 376.965   1
   0   8   7 5873.64 342.679   2
   0   8  -8 40.6405 59.0504   1
   0  -8  -8 79.0221 72.6308   1
   0  -8   8 99.1955 75.6744   2
   0   8  -9 385.067 123.027   1
   0  -8  -9 276.642 113.481   1
   0  -8   9 274.538 102.401   2
   0  -8 -10 1182.64 229.679   1
   0   8 -10 1191.00 214.349   1
   0  -8  10 1203.14 191.600   2
   0   8 -11 135.912 111.801   1
   0  -8 -11-150.802 110.584   1
   0   8 -12 92.6448 88.6577   1
   0  -9   0-5.75411 51.5197   2
   0   9   0 40.0008 42.0770   4
   0   9   0 22.2618 20.2427   3
   0  -9   0 28.9996 19.5192   3
   0  -9  -1 2559.38 200.029   2
   0  -9   1 2480.23 202.474   2
   0   9   1 2356.29 106.130   1
   0  -9   1 2584.52 219.919   4
   0   9  -1 2245.97 212.681   4
   0   9   1 2423.80 207.704   4
   0   9   1 2344.97 116.512   3
   0  -9   1 2359.33 122.759   3
   0   9  -2 12122.2 468.422   2
   0  -9   2 13153.7 476.597   2
   0   9   2 12830.4 480.118   2
   0   9  -2 12946.6 233.505   1
   0   9   2 12368.3 310.133   1
   0   9   2 12980.7 476.204   4
   0  -9   2 12412.6 507.676   4
   0   9   2 12682.4 485.348   5
   0  -9   2 11939.2 327.011   3
   0   9   2 12766.9 303.860   3
   0  -9  -3 2791.79 187.603   1
   0   9   3 2644.01 221.745   2
   0  -9   3 2663.75 226.371   2
   0   9  -3 2627.20 142.226   1
   0   9   3 2712.73 172.306   1
   0  -9   3 2985.38 265.060   4
   0   9   3 2878.81 232.003   5
   0   9   3 2746.57 164.963   3
   0  -9   3 2551.52 176.821   3
   0  -9   4 4687.18 303.020   2
   0  -9  -4 4688.35 275.650   1
   0   9   4 4594.83 295.757   2
   0   9   4 4838.97 290.935   5
   0  -9   4 4700.67 353.459   4
   0   9   4 4193.73 243.706   1
   0   9  -4 4535.05 223.463   1
   0  -9   5 1909.85 202.717   2
   0   9   5 2110.68 208.096   2
   0  -9  -5 2139.23 209.784   1
   0   9  -5 2140.18 178.381   1
   0   9   5 2299.31 203.967   1
   0  -9   5 1866.85 234.985   4
   0   9   5 2210.53 198.389   5
   0  -9   5 1832.93 193.472   3
   0  -9   6 1545.52 191.270   2
   0   9  -6 1494.67 173.854   1
   0   9   6 1548.85 184.666   1
   0  -9  -6 1277.20 181.815   1
   0   9   6 1547.60 167.730   5
   0  -9   6 1387.58 220.937   4
   0  -9   6 1539.43 196.724   3
   0  -9   7-1.07424 52.7635   2
   0   9   7-8.69618 33.2785   5
   0  -9   7-41.1351 74.6030   4
   0  -9  -7-64.6360 84.9344   1
   0   9  -7-41.2449 54.0108   1
   0  -9   7-80.8723 52.3892   1
   0  -9   8 70.2303 56.3497   2
   0  -9   8 4.69110 80.2703   4
   0  -9  -8 116.242 86.6324   1
   0   9  -8 42.1783 54.2513   1
   0  -9   9 116.719 76.6453   2
   0  -9   9 43.1576 64.6457   4
   0   9  -9 111.972 66.0329   1
   0  -9  -9-93.5674 86.4549   1
   0  -9  10 347.230 114.803   2
   0   9 -10 221.807 121.506   1
   0  -9 -10 197.591 109.522   1
   0   9 -11 345.822 129.313   1
   0  -9 -11 546.034 189.597   1
   0 -10   0 11145.9 441.034   2
   0  10   0 11677.8 268.766   3
   0  10   0 11532.5 495.059   4
   0  10   1 176.370 60.1619   2
   0 -10   1 232.835 73.4852   2
   0  10  -1 216.299 70.2125   2
   0 -10  -1 123.945 51.6597   2
   0  10   1 183.138 32.2411   1
   0  10  -1 18.3872 48.3996   4
   0 -10   1 144.504 67.9779   4
   0  10   1 156.821 82.4706   5
   0  10   1 135.142 61.1446   4
   0 -10   1 188.207 40.5620   3
   0  10   1 151.007 34.4462   3
   0  10   2 23780.1 695.586   2
   0  10  -2 23139.4 684.335   2
   0 -10   2 23532.7 664.225   2
   0  10  -2 22396.2 271.999   1
   0  10   2 21550.3 412.273   1
   0 -10   2 23436.6 726.576   4
   0  10   2 21385.4 657.111   4
   0  10   2 22254.8 681.749   5
   0 -10   2 21747.7 446.791   3
   0  10   2 22373.9 402.932   3
   0 -10  -3 8753.55 331.154   1
   0  10   3 9330.03 436.617   2
   0 -10   3 9079.44 427.843   2
   0  10   3 8335.61 304.916   1
   0  10  -3 8572.15 246.366   1
   0  10   3 8909.22 426.872   5
   0 -10   3 9405.76 486.775   4
   0 -10   3 7958.34 312.504   3
   0  10   3 8334.32 284.200   3
   0 -10  -4 30766.7 710.426   1
   0  10   4 29895.0 796.475   2
   0 -10   4 29878.6 796.185   2
   0  10  -4 30279.7 562.753   1
   0  10   4 30501.3 657.509   1
   0 -10   4 29864.0 910.151   4
   0  10   4 30410.8 770.566   5
   0  10   4 30624.1 616.821   3
   0 -10  -5 2871.17 242.126   1
   0 -10   5 3452.23 283.933   2
   0  10  -5 3068.17 210.935   1
   0  10   5 3246.02 240.808   1
   0  10   5 3073.57 246.821   5
   0 -10   5 3261.48 322.851   4
   0 -10   5 2916.50 245.357   3
   0 -10   6 7732.75 429.739   2
   0 -10  -6 7419.71 421.367   1
   0 -10   6 7492.10 503.922   4
   0  10   6 7799.29 387.412   5
   0 -10   6 8007.39 442.416   3
   0  10  -6 7731.53 375.036   1
   0  10   6 8181.85 416.366   1
   0 -10   7 14.2015 59.3341   2
   0  10   7 21.4112 37.6547   5
   0 -10   7 139.831 97.5585   4
   0  10  -7 15.9304 49.0460   1
   0 -10  -7-21.6207 60.9141   1
   0 -10   8 689.146 139.718   2
   0 -10   8 885.943 195.950   4
   0  10  -8 785.995 152.705   1
   0 -10  -8 806.640 170.473   1
   0 -10   9 184.035 78.9982   2
   0 -10   9 258.848 130.631   4
   0 -10  -9 210.939 122.412   1
   0  10  -9 183.807 102.055   1
   0 -10  10 844.688 167.455   2
   0 -10  10 840.674 213.884   4
   0 -10 -10 522.242 170.737   1
   0  10 -10 872.351 183.433   1
   0 -10 -11 461.646 162.803   1
   0  10 -11 149.715 92.0159   1
   0  11   0 371.227 103.485   2
   0 -11   0 402.935 106.565   2
   0  11   0 405.520 108.717   4
   0  11  -1 615.743 121.344   2
   0 -11   1 401.729 101.620   2
   0 -11  -1 539.488 106.288   2
   0  11   1 536.372 116.631   2
   0  11   1 490.756 43.7682   1
   0  11  -1 474.471 113.183   4
   0  11   1 556.592 115.269   4
   0  11   1 577.743 123.436   5
   0 -11   1 387.223 54.7772   3
   0  11   1 391.912 52.7269   3
   0 -11   2 556.207 118.983   2
   0  11   2 397.537 57.5043   1
   0  11   2 664.534 131.082   5
   0  11   2 536.230 112.890   4
   0 -11   2 573.370 127.107   4
   0  11   2 523.426 65.4583   3
   0 -11   2 428.038 68.4284   3
   0 -11   3 64.6032 76.5587   2
   0  11  -3 3.12881 25.1492   1
   0  11   3 82.6035 42.8537   1
   0  11   3-39.0903 56.0233   5
   0 -11   3-53.8457 87.6203   4
   0  11   3 12.4786 45.0109   4
   0  11   3 29.8107 30.9745   3
   0 -11   3 40.2393 43.8118   3
   0 -11   4 1465.83 190.376   2
   0 -11  -4 1833.90 178.836   1
   0  11   4 1771.93 161.606   1
   0  11  -4 1581.51 129.030   1
   0  11   4 1444.59 189.753   5
   0 -11   4 1621.09 230.021   4
   0  11   4 1539.22 140.407   3
   0 -11   5 28.9439 70.4537   2
   0  11   5 33.8408 41.4778   3
   0 -11  -5 117.993 60.5808   1
   0  11  -5 100.168 43.5979   1
   0  11   5-63.1703 46.6107   1
   0  11   5 95.8830 66.1627   5
   0 -11   5 13.2339 74.7907   4
   0 -11   5 84.0452 53.5749   3
   0  11   6 222.045 69.9464   3
   0 -11   6 1.55699 67.4203   2
   0  11   6 221.623 84.4572   1
   0 -11  -6 41.6758 57.0053   1
   0  11  -6 129.657 60.5419   1
   0  11   6 95.5575 69.7498   5
   0 -11   6 168.008 104.823   4
   0 -11   6 123.314 69.3286   3
   0 -11   7 236.433 87.5624   2
   0 -11   7 34.1319 67.3921   4
   0  11   7 156.758 72.7277   5
   0  11  -7 351.027 97.6056   1
   0 -11  -7 306.733 108.357   1
   0 -11   8 888.494 173.276   2
   0 -11   8 665.765 184.233   4
   0 -11  -8 1059.67 195.537   1
   0  11  -8 1072.46 167.540   1
   0 -11   9 642.460 156.819   2
   0  11  -9 718.159 147.950   5
   0 -11   9 615.418 181.385   4
   0  11  -9 559.739 143.985   1
   0 -11  -9 488.801 145.742   1
   0 -11  10 510.993 144.064   2
   0 -11 -10 406.029 149.903   1
   0  11 -10 364.268 123.314   1
   0 -12   0 15051.1 565.760   2
   0  12   0 14752.8 624.957   4
   0  12   0 15608.4 644.406   5
   0 -12   1 3625.97 286.175   2
   0 -12  -1 3161.56 259.545   2
   0  12   1 3523.66 87.6102   1
   0  12   1 3628.54 310.166   5
   0  12   1 3299.45 291.614   4
   0  12   1 3403.22 148.869   3
   0 -12   1 3118.87 148.961   3
   0 -12   2 16941.0 619.822   2
   0  12   2 15875.7 335.047   1
   0  12   2 17171.5 655.438   4
   0  12   2 16011.8 637.943   5
   0 -12   2 17486.6 681.591   4
   0 -12   2 15109.0 375.384   3
   0  12   2 15847.2 348.653   3
   0  12  -3 687.951 55.0957   1
   0 -12   3 702.247 138.247   2
   0  12   3 730.188 92.6023   1
   0 -12   3 768.500 156.900   4
   0  12   3 713.672 138.911   5
   0 -12   3 679.868 100.677   3
   0  12   3 654.760 85.3751   3
   0  12  -4 3911.74 188.303   1
   0 -12   4 4349.02 332.326   2
   0 -12  -4 4365.45 267.264   1
   0  12   4 3972.79 239.808   1
   0 -12   4 4041.50 359.526   4
   0  12   4 4134.27 320.998   5
   0  12   4 4064.08 223.759   3
   0 -12   5 114.141 82.8925   2
   0 -12  -5 102.646 63.7815   1
   0  12   5 156.523 62.1966   1
   0  12  -5 127.890 48.5917   1
   0 -12   5 138.214 86.2683   4
   0  12   5 10.1007 45.0567   5
   0  12   5 141.627 57.7689   3
   0 -12   5 55.9245 49.6152   3
   0 -12   6 449.164 128.523   2
   0  12   6 823.766 127.970   3
   0 -12  -6 765.578 145.257   1
   0  12   6 609.529 118.922   1
   0  12  -6 762.194 115.801   1
   0  12   6 764.026 139.776   5
   0 -12   6 850.055 192.888   4
   0 -12   6 728.649 142.010   3
   0  12   7 28.5457 46.7824   3
   0 -12   7-78.8818 74.4755   2
   0 -12   7 36.1340 79.0970   4
   0  12   7 66.1541 61.3830   5
   0 -12  -7 0.44198 50.9378   1
   0  12  -7 66.3482 58.2121   1
   0 -12   8 1209.71 206.890   2
   0 -12   8 1480.65 269.003   4
   0  12   8 1460.91 185.532   5
   0  12  -8 1308.43 188.090   1
   0 -12  -8 1104.93 199.981   1
   0 -12   9 315.621 111.617   2
   0  12  -9 399.375 117.375   5
   0 -12   9 474.928 170.551   4
   0 -12  -9 563.668 161.061   1
   0 -12  10 573.390 155.564   2
   0 -12 -10 345.924 143.591   1
   0 -13   0 518.490 132.614   2
   0  13   0 384.861 121.493   5
   0 -13  -1 1048.23 159.926   2
   0 -13   1 801.232 152.735   2
   0  13   1 966.169 172.544   5
   0  13  -1 875.115 167.199   5
   0 -13   1 842.572 77.9639   3
   0 -13   2 1394.30 195.829   2
   0  13   2 1417.79 92.9979   1
   0  13   2 1587.79 214.988   5
   0 -13   2 1305.26 199.762   4
   0 -13   2 1335.47 111.614   3
   0  13   2 1420.63 103.642   3
   0 -13   3 199.392 89.5276   2
   0  13   3 314.433 60.5332   1
   0 -13   3 216.662 88.4358   4
   0  13   3 279.294 101.227   5
   0  13   3 271.795 54.6739   3
   0 -13   3 193.933 59.7612   3
   0 -13   4 133.085 89.9646   2
   0  13   4 77.7462 42.1204   1
   0  13  -4 32.6777 20.4961   1
   0 -13   4 21.3731 63.2471   4
   0  13   4 62.2114 66.5356   5
   0  13   4 115.165 45.2439   3
   0 -13  -5 2933.23 250.488   1
   0  13  -5 2536.27 175.904   1
   0 -13   5 2794.73 287.984   2
   0  13   5 2757.29 221.808   1
   0  13   5 3107.82 289.375   5
   0 -13   5 2676.89 316.225   4
   0  13   5 2530.97 195.327   3
   0 -13   5 2478.68 222.453   3
   0 -13   6 760.404 164.133   2
   0 -13  -6 1066.96 168.845   1
   0  13  -6 780.139 118.099   1
   0 -13   6 1244.35 227.528   4
   0  13   6 878.446 164.846   5
   0  13   6 877.927 128.107   3
   0 -13   7 1567.90 228.190   2
   0 -13  -7 1468.78 213.647   1
   0  13   7 1349.33 192.252   5
   0 -13   7 1847.06 290.472   4
   0  13   7 1296.40 171.995   3
   0  13   8-57.9017 63.8725   3
   0 -13   8 79.1951 98.5947   2
   0 -13   8 89.0443 75.8591   4
   0  13   8 95.0016 62.1201   5
   0  13  -8-22.7313 58.5145   5
   0 -13  -8-99.7322 77.5747   1
   0 -13   9 221.820 112.454   2
   0  13  -9 185.974 89.8490   5
   0 -13  -9 297.080 127.444   1
   0 -13  10 20.0867 75.4739   2
   0 -13 -10-8.68455 74.4197   1
   0 -14   0 2358.79 251.674   2
   0  14   0 2928.17 311.429   5
   0 -14  -1 5.56317 71.7454   2
   0 -14   1 86.9811 64.1622   2
   0  14   1-54.7325 79.2422   5
   0  14  -1 184.081 99.3432   5
   0 -14   2-9.29281 82.4735   2
   0  14   2 88.8798 22.1628   1
   0  14  -2-21.4555 83.3440   5
   0  14   2 33.3210 57.3025   5
   0 -14   2 112.926 37.2256   3
   0  14   2 45.8101 23.6482   3
   0 -14   3 885.823 172.967   2
   0 -14   3 1024.13 193.288   4
   0  14   3 827.237 165.645   5
   0  14   3 832.114 88.1489   3
   0 -14   3 766.583 100.220   3
   0 -14   4 338.250 113.735   2
   0 -14   4 372.521 128.176   4
   0  14   4 271.238 97.1818   5
   0  14   4 321.975 63.4771   3
   0 -14   5 606.499 146.758   2
   0  14   5 603.287 142.344   5
   0 -14   5 771.111 183.716   4
   0  14   5 585.385 96.8542   3
   0 -14   6-111.454 92.5738   2
   0 -14  -6 119.042 65.5678   1
   0  14   6 28.7373 54.5904   5
   0 -14   6 258.441 112.617   4
   0 -14  -7 619.024 142.896   1
   0 -14   7 894.090 183.616   2
   0 -14   7 667.059 182.144   4
   0  14   7 661.555 142.952   5
   0  14  -7 601.862 152.508   5
   0 -14   8 325.603 117.782   2
   0  14   8 190.711 90.1828   5
   0  14  -8 114.696 88.6911   5
   0 -14  -8 272.621 111.044   1
   0 -14   9 1470.52 241.719   2
   0 -14  -9 1334.25 238.463   1
   0 -15   0 192.522 85.8414   2
   0  15   0-12.8886 72.9797   5
   0 -15  -1 478.663 125.337   2
   0 -15   1 370.096 113.604   2
   0  15  -1 347.747 134.688   5
   0  15   1 283.527 122.479   5
   0 -15   2 5.68844 72.9187   2
   0  15   2 101.063 81.8955   5
   0  15  -2-12.7122 95.7418   5
   0 -15   3 322.718 118.637   2
   0  15   3 246.997 110.108   5
   0 -15   3 339.907 120.652   4
   0  15  -3 284.909 108.255   5
   0 -15   4 1189.40 204.079   2
   0 -15   4 1443.24 239.183   4
   0  15   4 1481.08 221.402   5
   0  15  -4 1004.04 196.153   5
   0 -15   5 233.111 91.5776   2
   0  15   5 173.358 95.1167   5
   0  15  -5 172.432 95.4886   5
   0 -15   5 5.02808 61.8227   4
   0 -15   6 1932.81 260.518   2
   0 -15   6 2254.28 321.111   4
   0  15  -6 1565.41 250.160   5
   0  15   6 1665.93 234.644   5
   0 -15   7 119.640 99.0100   2
   0 -15   7-196.321 132.767   4
   0  15  -7 110.437 88.8187   5
   0  15   7 132.763 92.7205   5
   0 -15   8 1633.33 255.574   2
   0  15   8 1196.45 201.064   5
   0  15  -8 1300.32 230.820   5
   0 -15   9 152.198 110.127   2
   0 -16   0 4358.86 363.363   2
   0  16   0 4803.09 424.397   5
   0 -16   1 585.642 152.680   2
   0  16   1 342.831 128.324   5
   0  16  -1 430.933 140.896   5
   0 -16   2 438.633 133.805   2
   0  16   2 302.719 125.564   5
   0  16  -2 561.710 162.007   5
   0 -16   3-18.5719 64.3529   2
   0  16  -3-58.0567 80.7127   5
   0  16   3 1.07210 84.9930   5
   0 -16   4 946.937 188.317   2
   0 -16   4 1170.35 224.319   4
   0  16   4 1109.74 208.540   5
   0  16  -4 806.105 185.673   5
   0 -16   5 111.028 88.2222   2
   0  16   5-59.9958 77.8478   5
   0  16  -5 289.361 124.343   5
   0 -16   5 114.510 94.7180   4
   0 -16   6 130.628 90.5870   2
   0  16  -6 290.800 140.150   5
   0 -16   6 380.791 142.650   4
   0  16   6 209.108 104.434   5
   0 -16   7-30.3342 73.2199   2
   0  16   7 64.2110 70.2832   5
   0  16  -7 82.2938 85.2627   5
   0  16  -8 679.563 171.778   5
   0 -17   0 109.322 79.7300   2
   0  17   0 110.717 80.5550   5
   0 -17   1 796.408 174.757   2
   0  17   1 791.780 191.111   5
   0  17  -1 289.037 120.575   5
   0 -17   2 26.9489 69.6303   2
   0  17  -2-173.588 108.768   5
   0  17   2 41.7880 83.3703   5
   0 -17   3 129.572 87.8381   2
   0  17   3 109.676 96.2272   5
   0  17  -3 199.835 104.269   5
   0 -17   4-83.7148 91.6246   2
   0 -17   4-67.7608 71.6046   4
   0  17  -4-22.7459 91.5690   5
   0  17   4 43.0961 81.3827   5
   0 -17   5 1466.48 240.297   2
   0  17  -5 1260.44 244.305   5
   0 -17   5 1454.27 275.953   4
   0  17   5 1548.65 252.757   5
   0 -17   6 118.700 97.3230   2
   0  17   6 174.930 93.2279   5
   0  17  -6 188.354 97.5659   5
   0  17   7 958.832 198.847   5
   0 -18   0 173.549 110.268   2
   0  18   0 432.685 157.931   5
   0 -18   1 516.540 152.131   2
   0  18  -1 452.789 158.896   5
   0 -18   2-152.937 113.068   2
   0  18  -2-118.300 110.188   5
   0  18   2-13.9396 63.7572   5
   0 -18   3 1228.08 224.184   2
   0  18  -3 1092.89 235.910   5
   0  18   3 1276.02 241.533   5
   0  18   4 280.115 135.460   5
   1   0 -12 736.742 186.999   1
   1   0 -11 93.0763 105.233   1
   1   0 -10 11913.9 645.027   1
   1   0  -9-4.36167 23.9064   5
   1   0  -9 9.11683 64.7052   1
   1   0  -8 21100.3 740.223   1
   1   0  -8 19788.6 383.630   5
   1   0  -7 15.8756 61.4476   1
  -1   0   7 7.72228 35.7577   1
   1   0  -6 20094.7 609.892   1
   1   0  -5-11.5667 50.1151   1
   1   0  -4 3356.20 201.314   1
   1   0  -3 21.3509 28.0805   1
   1   0  -2 830176. 2178.24   1
  -1   0  -2 167.110 46.1646   1
  -1   0  -3 8.23644 44.7744   1
  -1   0  -4 1461.48 146.376   1
  -1   0  -5-24.5716 46.9974   1
  -1   0  -6 5604.54 344.464   1
  -1   0  -7 39.5060 62.4344   1
  -1   0  -8 7930.48 478.989   1
  -1   0  -9-158.969 104.636   1
  -1   0 -10 239.644 118.096   1
  -1   0 -11-261.153 128.619   1
   1   1 -12 259.601 123.704   1
   1  -1 -12 15.9907 70.8118   1
   1  -1 -11 4015.22 408.066   1
   1   1 -11 3835.71 391.735   1
   1  -1 -10-0.53297 86.5894   1
   1   1 -10 1.04410 72.1086   1
   1  -1  -9 329.290 55.6467   5
   1  -1  -9 460.380 125.255   1
   1   1  -9 221.338 108.511   1
   1  -1  -8 82.0222 35.1601   5
   1  -1  -8 98.6254 74.6861   1
   1   1  -8 36.7170 60.7927   1
   1  -1  -7 3391.70 279.674   1
   1  -1  -7 2711.97 140.473   5
  -1   1   7 2968.01 250.709   1
  -1  -1   7 3307.17 263.909   1
   1   1  -7 3183.36 271.271   1
   1  -1  -6 92.3473 28.8943   5
   1   1  -6 121.528 71.9143   1
   1  -1  -6 88.8228 50.6960   1
   1  -1  -5 8202.70 354.807   1
   1   1  -5 8369.16 351.884   1
   1  -1  -4 18191.7 467.072   1
   1   1  -4 18158.3 453.550   1
  -1  -1   4 17731.9 439.728   1
   1  -1  -3 1547.05 119.865   1
   1   1  -3 1837.54 124.811   1
  -1  -1   3 1696.97 118.273   1
   1   1  -2 20841.2 336.068   1
   1  -1  -2 20478.1 355.604   1
  -1  -1   2 20365.8 327.449   1
   1   1   1 4387.46 90.9564   2
   1  -1   1 4602.54 105.273   5
  -1   1  -1 4565.04 100.869   5
  -1  -1  -1 4731.15 147.382   1
   1   1   1 4596.98 144.382   1
  -1   1  -1 4709.27 147.425   1
  -1   1  -2 92614.7 419.833   5
  -1   1  -2 93340.2 823.866   1
  -1  -1  -2 92921.1 832.540   1
   1  -1   3 21496.4 455.931   1
  -1  -1  -3 21698.1 480.238   1
  -1   1  -3 21678.1 473.415   1
  -1   1  -4 2873.71 199.754   1
  -1  -1  -4 3074.69 209.735   1
  -1   1  -5 3265.55 239.392   1
  -1  -1  -5 3381.57 243.799   1
  -1   1  -6 27313.8 746.842   1
  -1  -1  -6 25954.1 740.013   1
   1  -1   6 27833.5 729.752   1
  -1  -1  -7 15675.3 625.306   1
  -1   1  -7 15572.2 618.899   1
  -1  -1  -8 6510.66 436.874   1
  -1   1  -8 6850.06 446.248   1
  -1   1  -9 1852.43 248.008   1
  -1  -1  -9 1839.70 257.793   1
  -1  -1 -10 795.709 190.407   1
  -1   1 -10 632.324 160.081   1
  -1   1 -11 515.727 152.399   1
  -1  -1 -11 856.191 206.945   1
   1  -2 -12 693.475 194.767   1
   1   2 -12 1034.55 233.332   1
   1   2 -11 1014.69 220.716   1
   1  -2 -11 713.566 192.549   1
   1   2 -10 110.866 68.6321   1
   1  -2 -10 51.3187 81.7393   1
   1   2  -9 3520.89 325.484   1
   1  -2  -9 3333.03 326.721   1
   1  -2  -9 3493.55 179.110   5
   1  -2  -8 33.9552 28.1743   5
   1  -2  -8 40.6817 69.1863   1
   1   2  -8 96.0732 77.1678   1
   1  -2  -7 36676.6 915.774   1
  -1  -2   7 37859.1 876.129   1
  -1   2   7 38694.3 903.635   1
   1   2  -7 36517.4 888.818   1
   1  -2  -6 872.585 81.8540   5
   1   2  -6 823.798 131.076   1
  -1  -2   6 660.543 110.693   1
   1  -2  -6 877.041 134.506   1
   1  -2  -5 6322.53 319.168   1
   1  -2  -5 5776.71 200.274   5
  -1  -2   5 6564.56 297.601   1
   1   2  -5 6026.28 296.556   1
   1  -2  -4 4358.43 236.209   1
   1  -2  -4 4187.33 162.424   5
  -1  -2   4 4226.04 212.563   1
   1   2  -4 4242.38 217.570   1
   1  -2  -3 16148.2 389.185   1
   1   2  -3 15842.6 354.715   1
   1  -2  -3 14772.2 287.746   5
  -1  -2   3 14825.8 338.309   1
  -1   2   3 14653.2 364.096   1
  -1   2   2 31409.0 449.579   1
   1   2  -2 31777.3 396.094   1
   1  -2  -2 31945.1 457.115   1
  -1  -2   2 30043.8 384.245   1
   1  -2  -2 32067.0 401.956   5
  -1   2   2 32104.8 395.272   5
  -1  -2   2 32053.6 476.813   4
  -1  -2   1 47600.4 344.489   1
  -1  -2   1 49056.9 511.841   4
  -1   2   1 48914.5 331.236   4
   1  -2  -1 48175.2 467.499   5
  -1   2   1 49214.3 449.391   3
   1  -2  -1 46819.1 443.474   3
   1   2   0 2515.07 101.116   2
  -1  -2   0 2516.33 100.690   2
   1  -2   0 2403.26 88.2551   2
  -1   2   0 2346.71 88.4150   2
   1  -2   0 2403.06 103.684   5
   1  -2   0 2388.72 101.021   3
  -1   2   0 2481.91 103.171   3
  -1   2  -1 301643. 1040.10   2
  -1  -2  -1 307450. 1004.76   2
   1   2   1 295357. 1028.00   2
   1  -2   1 301331. 1010.99   2
  -1   2  -1 296457. 1116.22   5
   1  -2   1 297927. 1387.26   3
  -1  -2  -1 301930. 1190.19   1
  -1   2  -1 306770. 1193.36   1
   1   2   1 302965. 1165.80   1
   1  -2   2 424151. 1360.01   2
   1   2   2 418466. 1278.84   2
  -1   2  -2 422792. 1328.22   5
  -1  -2  -2 418834. 1789.69   1
   1  -2   2 417778. 1694.61   1
   1   2   2 413950. 1740.86   1
   1   2   3 3621.67 103.543   5
  -1  -2  -3 3368.07 194.546   1
   1  -2   3 3698.55 187.295   1
  -1   2  -3 3715.25 196.668   1
   1   2   3 3186.16 183.397   1
  -1   2  -4 29348.5 624.362   1
   1  -2   4 30125.3 613.987   1
  -1  -2  -4 30002.9 652.307   1
   1  -2   5 4204.75 259.965   1
  -1   2  -5 4300.05 272.294   1
  -1  -2  -5 4285.32 275.933   1
  -1   2  -6 21175.2 265.666   5
  -1  -2  -6 21651.4 675.039   1
  -1   2  -6 21741.3 669.501   1
   1   2   6 22246.0 662.896   1
   1  -2   6 21985.4 648.561   1
  -1  -2  -7 2994.67 279.844   1
  -1   2  -7 3151.86 281.081   1
  -1  -2  -8 114.526 81.0293   1
  -1   2  -8 67.2471 72.2896   1
  -1   2  -9 366.449 124.095   1
  -1  -2  -9 359.099 128.400   1
  -1  -2 -10 399.036 146.412   1
  -1   2 -10 328.390 127.584   1
  -1   2 -11 17.1319 70.5389   1
  -1  -2 -11 308.332 133.089   1
   1   3 -12 199.273 113.626   1
   1  -3 -12 25.6300 125.973   1
   1  -3 -11 2606.75 341.029   1
   1   3 -11 3306.27 364.322   1
   1  -3 -10 260.579 123.625   1
   1   3 -10 125.663 85.7565   1
   1  -3  -9 1165.63 111.958   5
   1  -3  -9 1540.44 227.039   1
   1   3  -9 1145.46 191.445   1
   1  -3  -8 155.842 48.0346   5
   1  -3  -8 165.336 81.0305   1
   1   3  -8 247.522 92.1467   1
   1  -3  -7 1770.02 211.369   1
   1  -3  -7 1702.36 128.905   5
  -1  -3   7 2251.39 216.306   1
   1   3  -7 1854.86 204.850   1
  -1   3   7 1995.61 213.988   1
   1  -3  -6 485.484 68.2936   5
   1  -3  -6 358.657 96.7046   1
   1   3  -6 472.111 98.9656   1
   1  -3  -5 27853.5 670.158   1
   1  -3  -5 26354.4 462.050   5
   1   3  -5 26794.3 613.974   1
  -1  -3   5 26919.0 594.892   1
   1  -3  -4 9525.31 353.234   1
   1  -3  -4 9365.12 267.386   5
   1   3  -4 9510.13 320.909   1
  -1   3   4 9756.80 344.080   1
  -1  -3   4 9451.08 311.225   1
   1   3  -3 4365.96 183.449   1
   1  -3  -3 4538.18 213.551   1
  -1   3   3 4456.14 172.489   5
   1  -3  -3 4460.86 176.328   5
  -1  -3   3 4263.19 178.887   1
  -1   3   3 4384.95 203.575   1
  -1   3   2 2212.13 123.712   1
   1   3  -2 2396.39 105.558   1
   1  -3  -2 2258.00 127.358   1
  -1  -3   2 2134.86 98.3644   1
  -1  -3   2 2313.25 147.294   4
   1  -3  -2 2206.08 121.667   5
  -1   3   2 2305.97 121.796   5
  -1   3   1 59378.5 528.606   1
  -1  -3   1 61341.1 629.312   2
  -1  -3   1 62107.8 669.714   4
  -1   3   1 59425.1 498.156   4
   1  -3  -1 59164.8 620.172   5
  -1   3   1 60647.0 532.227   3
   1  -3  -1 58016.0 527.478   3
   1  -3   0 8450.50 201.103   2
  -1  -3   0 8578.25 219.939   2
   1   3   0 8354.54 220.425   2
  -1   3   0 8343.63 204.093   2
  -1  -3   0 8420.76 133.815   1
   1  -3   0 8290.24 216.980   4
   1  -3   0 8566.99 233.517   5
   1  -3   0 8332.63 201.944   3
  -1   3   0 8532.67 206.570   3
  -1  -3  -1 991549. 2215.73   2
   1  -3   1 966583. 2218.90   2
  -1   3  -1 985972. 2282.47   2
  -1   3  -1 995931. 2660.15   3
   1  -3   1 977944. 2603.79   3
   1   3   2 163737. 951.721   2
   1  -3   2 162343. 981.774   2
   1  -3   2 160006. 1248.40   3
   1  -3   2 161383. 1052.34   1
   1   3   2 165038. 1100.63   1
  -1   3  -2 168385. 1092.97   1
  -1  -3  -2 164122. 1133.15   1
   1  -3   3 173655. 1097.00   2
   1   3   3 172444. 1032.96   2
   1   3   3 172422. 946.062   5
   1  -3   3 174349. 1281.47   1
  -1   3  -3 170933. 1321.85   1
  -1  -3  -3 173820. 1384.42   1
   1  -3   4 89.0582 37.3777   2
   1   3   4 70.8026 23.0616   5
  -1   3  -4 121.420 55.1929   1
   1  -3   4 33.7876 43.3137   1
  -1  -3  -4 25.8506 49.1561   1
   1   3   4 172.405 65.2578   1
  -1   3  -5 18160.1 553.482   1
   1   3   5 18839.8 559.481   1
   1  -3   5 18198.0 534.096   1
  -1  -3  -5 18144.0 569.823   1
  -1   3  -6 7388.77 389.050   1
   1  -3   6 7543.37 380.285   1
   1   3   6 7527.58 386.500   1
  -1  -3  -6 6850.33 386.650   1
  -1   3  -7 5110.20 161.256   5
  -1  -3  -7 4960.22 358.988   1
  -1   3  -7 5369.09 360.728   1
  -1   3  -8 998.324 49.5959   5
  -1   3  -8 958.997 171.411   1
  -1  -3  -8 1231.93 201.425   1
  -1  -3  -9 5836.07 454.909   1
  -1   3  -9 6188.37 453.404   1
  -1  -3 -10-13.8184 98.2083   1
  -1   3 -10-78.4105 88.1352   1
  -1  -3 -11 888.788 218.474   1
  -1   3 -11 484.289 156.188   1
   1   4 -12 39.0366 95.5176   1
   1  -4 -12 156.799 128.491   1
   1  -4 -11 364.855 131.531   1
   1   4 -11 586.188 165.538   1
   1  -4 -10 309.639 125.586   1
   1   4 -10 396.388 132.809   1
   1   4  -9 229.158 102.523   1
   1  -4  -9 101.466 85.1791   1
   1  -4  -8 10213.4 535.974   1
   1  -4  -8 9195.25 328.814   5
   1   4  -8 9358.50 484.629   1
   1  -4  -7 727.233 94.1611   5
   1   4  -7 760.372 133.316   1
  -1   4   7 894.215 143.651   1
   1  -4  -7 738.732 143.145   1
  -1  -4   7 980.606 144.307   1
   1  -4  -6 761.924 92.3961   5
   1  -4  -6 534.591 111.501   1
   1   4  -6 551.385 103.172   1
  -1   4   6 691.386 119.387   1
   1  -4  -5 48793.3 899.450   1
   1  -4  -5 47559.8 688.920   5
  -1  -4   5 49129.7 798.903   1
   1   4  -5 48550.4 820.189   1
  -1   4   5 50479.2 882.239   1
  -1   4   4 432.418 65.0960   5
   1  -4  -4 414.704 67.7345   5
  -1   4   4 439.413 79.9053   1
  -1  -4   4 471.964 72.9307   1
   1   4  -4 405.300 71.7634   1
   1  -4  -4 359.439 75.6040   1
   1  -4  -3 21356.9 471.670   1
   1   4  -3 20866.6 393.320   1
  -1   4   3 21925.2 462.100   1
  -1  -4   3 20415.9 374.508   1
   1  -4  -3 21492.7 440.482   5
  -1   4   3 21700.5 420.442   5
  -1  -4   3 21522.5 527.008   4
  -1   4   2 27556.4 446.752   1
  -1  -4   2 27743.8 505.422   2
   1   4  -2 28506.0 343.803   1
   1  -4  -2 28370.9 460.612   1
  -1  -4   2 27879.6 331.949   1
  -1   4   2 28935.2 478.594   5
  -1  -4   2 28260.8 555.228   4
   1  -4  -2 27860.0 491.588   5
  -1   4   2 28368.8 438.305   3
  -1  -4   1 32789.6 520.696   2
  -1   4   1 32128.2 407.520   1
   1  -4  -1 31857.3 522.677   5
  -1   4   1 32146.4 442.840   4
  -1  -4   1 33494.9 549.569   4
   1  -4  -1 31188.0 411.279   3
  -1   4   1 32005.4 412.281   3
  -1   4   0 29454.1 449.380   2
  -1  -4   0 30886.9 479.955   2
   1   4   0 29667.7 471.404   2
   1  -4   0 29459.2 435.781   2
  -1  -4   0 30512.6 250.498   1
  -1   4   0 29732.4 466.951   4
   1  -4   0 30227.3 471.478   4
   1  -4   0 29586.7 407.371   3
  -1   4   0 31103.5 419.156   3
  -1  -4  -1 21211.9 379.024   2
   1   4   1 19919.6 382.137   2
  -1   4  -1 20024.6 377.780   2
   1  -4   1 19977.1 368.281   2
  -1  -4  -1 19938.2 318.924   1
   1   4   1 20415.7 307.161   1
  -1   4  -1 20531.1 410.196   5
  -1   4  -1 20870.0 403.755   3
   1  -4   1 20108.1 386.478   3
   1   4   2 4049.77 173.870   2
  -1   4  -2 3988.67 175.027   2
   1  -4   2 4222.63 180.660   2
   1  -4   2 4217.95 208.284   3
  -1   4  -2 4500.44 181.137   1
  -1  -4  -2 4029.34 183.309   1
   1   4   2 4312.40 181.302   1
   1   4   3 41964.3 571.160   2
   1  -4   3 43555.2 612.065   2
   1   4   3 42785.1 561.463   5
  -1  -4  -3 42967.0 700.577   1
   1   4   3 42794.8 674.058   1
  -1   4  -3 42472.7 656.423   1
   1  -4   3 41934.8 621.830   1
   1   4   4 1435.17 114.017   2
   1  -4   4 1386.14 121.092   2
   1   4   4 1414.01 98.7319   5
   1  -4   4 1524.13 138.687   1
  -1   4  -4 1177.99 127.631   1
  -1  -4  -4 1306.66 143.403   1
   1   4   4 1499.95 146.748   1
   1  -4   5 13663.3 390.541   2
   1   4   5 14115.3 297.871   5
  -1   4  -5 13765.1 477.653   1
   1   4   5 14864.2 503.143   1
  -1  -4  -5 14002.5 504.137   1
   1  -4   5 13989.5 462.716   1
   1  -4   6 1206.38 128.049   2
  -1   4  -6 1270.83 163.797   1
  -1  -4  -6 1594.06 193.517   1
   1   4   6 1426.05 173.932   1
   1  -4   6 1367.07 163.859   1
   1  -4   7 295.818 79.7192   2
  -1   4  -7 302.011 53.1360   5
  -1  -4  -7 319.605 101.996   1
  -1   4  -7 190.603 79.5680   1
   1  -4   8-73.1462 55.2738   2
  -1   4  -8 93.8245 30.3328   5
  -1   4  -8 105.795 81.5408   1
  -1  -4  -8 74.0406 88.5585   1
   1  -4   9-8.52567 48.7296   2
  -1   4  -9 31.4643 72.9082   1
  -1  -4  -9-21.7508 86.9852   1
   1  -4  10 79.0478 56.5624   2
  -1  -4 -10 62.0847 81.4330   1
  -1   4 -10 206.213 113.935   1
  -1   4 -11-0.65611 99.0244   1
  -1  -4 -11 108.034 115.396   1
   1  -5 -12 1244.95 253.971   1
   1   5 -12 1080.09 229.385   1
   1   5 -11-48.2301 59.4725   1
   1  -5 -11 153.891 125.748   1
   1   5 -10 2842.10 314.488   1
   1  -5 -10 2902.19 333.524   1
   1  -5  -9 3921.40 365.138   1
   1   5  -9 3852.61 341.633   1
   1   5  -8 3005.86 278.841   1
   1  -5  -8 2961.35 296.833   1
   1  -5  -7 5357.43 361.859   1
   1  -5  -7 4785.05 252.028   5
  -1   5   7 5545.07 351.573   1
   1   5  -7 5143.62 330.007   1
  -1  -5   7 5238.63 318.590   1
   1  -5  -6 3027.06 253.514   1
   1  -5  -6 2632.45 183.243   5
   1   5  -6 2925.13 225.876   1
  -1   5   6 3254.01 252.050   1
   1  -5  -5 1737.05 178.711   1
   1  -5  -5 1707.15 143.400   5
  -1  -5   5 1653.22 146.946   1
  -1   5   5 1863.09 176.434   1
   1   5  -5 1795.41 159.102   1
   1  -5  -4 1245.60 134.838   1
  -1   5   4 1057.23 107.569   5
  -1  -5   4 1163.65 147.178   4
   1  -5  -4 1393.16 129.371   5
  -1  -5   4 1352.83 114.302   1
   1   5  -4 1172.21 112.895   1
  -1   5   4 1115.55 123.564   1
   1   5  -3 8123.71 240.932   1
   1  -5  -3 8420.05 300.044   1
  -1  -5   3 8611.76 319.832   2
  -1   5   3 8148.91 288.572   1
  -1  -5   3 8414.60 232.846   1
  -1  -5   3 8403.68 354.629   4
  -1   5   3 8873.62 295.808   5
   1  -5  -3 8384.39 305.798   5
   1   5  -2 60964.6 473.130   1
   1  -5  -2 60474.8 687.820   1
  -1  -5   2 61065.4 816.219   2
  -1   5   2 60006.2 677.720   1
  -1  -5   2 59515.1 446.595   1
  -1  -5   2 62476.9 887.281   4
  -1   5   2 60800.4 770.514   5
  -1   5   2 61109.4 662.527   3
  -1  -5   1 1080.08 107.983   2
  -1   5   1 1089.04 79.8783   1
  -1  -5   1 1214.87 118.855   4
  -1   5   1 1121.79 96.4583   4
  -1   5   1 1145.99 82.7031   3
   1  -5  -1 1134.94 85.2047   3
   1   5   0 52603.1 705.121   2
   1  -5   0 55175.5 672.976   2
  -1  -5   0 55474.1 711.215   2
  -1   5   0 55204.6 695.984   2
   1  -5   0 56118.2 716.524   4
  -1   5   0 54478.1 715.379   4
   1   5   0 56082.6 760.653   4
  -1   5   0 56269.3 599.128   3
   1  -5   0 54582.5 578.457   3
   1   5   1 20099.7 429.396   2
  -1   5  -1 21125.0 434.889   2
   1  -5   1 20924.4 420.800   2
  -1  -5  -1 20851.2 420.550   2
   1   5   1 20933.1 313.592   1
  -1  -5  -1 21531.6 333.088   1
  -1   5  -1 21514.0 424.900   3
  -1   5  -1 21150.1 462.285   5
   1  -5   1 21589.1 495.763   4
   1  -5   1 20239.0 396.702   3
   1   5   2 84547.6 807.307   1
  -1   5  -2 84002.0 780.449   1
  -1  -5  -2 85511.4 843.672   1
   1   5   2 82702.2 875.604   2
  -1  -5  -2 83867.0 824.284   2
  -1   5  -2 82954.8 890.278   2
   1  -5   2 84145.3 887.083   2
   1  -5   2 83301.6 945.621   3
   1  -5   3 1732.37 136.703   2
   1   5   3 1760.19 132.791   2
   1  -5   3 1574.61 148.532   3
   1   5   3 1789.56 131.969   5
  -1   5  -3 1903.85 142.785   1
   1   5   3 1744.14 136.559   1
  -1  -5  -3 1955.43 152.448   1
   1   5   4 16038.3 409.775   2
   1  -5   4 16991.0 439.295   2
   1   5   4 16206.3 374.723   5
  -1   5  -4 16692.9 467.212   1
   1   5   4 16406.4 475.617   1
  -1  -5  -4 16205.8 492.504   1
   1  -5   4 16082.8 442.151   1
   1   5   5 16146.9 429.579   2
   1  -5   5 17009.5 465.198   2
   1   5   5 17346.5 376.592   5
  -1  -5  -5 16607.5 559.133   1
   1  -5   5 16464.7 502.223   1
   1   5   5 18069.9 557.604   1
  -1   5  -5 16468.5 521.888   1
   1  -5   6 6869.03 312.859   2
  -1   5  -6 5982.39 351.287   1
   1   5   6 6313.81 362.633   1
  -1  -5  -6 6504.54 382.113   1
   1  -5   6 6503.90 347.573   1
   1   5   7 339.621 73.5553   2
   1  -5   7 242.902 68.5330   2
  -1   5  -7 319.384 61.4867   5
  -1   5  -7 106.509 64.3804   1
  -1  -5  -7 292.871 97.7620   1
   1   5   8 8169.81 354.856   2
   1  -5   8 8995.95 397.569   2
  -1   5  -8 8081.72 274.222   5
  -1   5  -8 8461.04 488.549   1
  -1  -5  -8 8666.06 520.824   1
   1  -5   9 34.2549 46.0202   2
   1   5   9 49.1282 53.5766   2
  -1   5  -9-28.5359 23.9419   5
  -1   5  -9 63.5338 78.8830   1
  -1  -5  -9 37.2015 81.4706   1
   1  -5  10 1853.77 203.652   2
  -1  -5 -10 1927.32 289.245   1
  -1   5 -10 2090.75 289.198   1
  -1   5 -11 492.515 147.157   1
  -1  -5 -11 536.064 173.802   1
  -1  -6  12 929.362 182.400   2
   1   6 -12 910.512 223.681   1
  -1  -6  11-64.9044 79.5439   2
   1   6 -11-52.2526 110.229   1
   1  -6 -11 36.6718 65.0849   1
  -1  -6  10 1653.40 218.559   2
   1  -6 -10 1488.54 253.212   1
   1   6 -10 1430.64 227.581   1
   1  -6  -9 277.122 101.431   1
   1   6  -9 450.716 121.233   1
   1  -6  -8 5760.43 413.223   1
   1   6  -8 6139.55 391.288   1
  -1   6   7 1286.10 174.330   1
  -1  -6   7 1347.35 163.452   1
   1   6  -7 1311.18 166.663   1
   1  -6  -7 1213.80 183.194   1
  -1  -6   6 4599.58 287.946   2
   1  -6  -6 4544.11 311.647   1
   1   6  -6 4892.26 292.262   1
  -1   6   6 5062.35 313.038   1
   1  -6  -5 6468.40 337.100   1
  -1  -6   5 5862.45 308.593   2
  -1   6   5 6227.91 271.344   5
  -1  -6   5 5841.18 354.735   4
   1   6  -5 6159.03 287.444   1
  -1  -6   5 6375.52 278.494   1
  -1   6   5 6028.94 313.652   1
   1  -6  -4 25916.0 611.169   1
  -1  -6   4 25063.0 611.466   2
  -1  -6   4 24422.5 469.801   1
   1   6  -4 24736.2 501.307   1
  -1   6   4 24535.0 569.081   1
  -1  -6   4 25307.3 695.673   4
  -1   6   4 24907.4 542.196   5
   1   6  -3 8361.21 236.309   1
  -1  -6   3 8588.81 345.286   2
   1  -6  -3 8548.95 311.487   1
  -1  -6   3 7886.04 216.029   1
  -1   6   3 8072.95 292.265   1
  -1   6   3 7990.30 307.895   5
  -1  -6   3 8566.01 380.045   4
  -1   6   3 8272.22 283.603   3
  -1   6   2 8581.71 264.311   1
   1   6  -2 8901.55 167.720   1
  -1  -6   2 9081.62 340.915   2
  -1  -6   2 8392.14 149.247   1
  -1  -6   2 8971.13 363.246   4
  -1   6   2 8986.50 262.340   3
   1  -6  -1 25936.1 503.557   2
  -1   6   1 25757.2 395.207   1
  -1  -6   1 26081.5 552.535   2
  -1   6   1 25207.2 505.214   4
  -1  -6   1 27280.9 589.519   4
  -1  -6   1 26124.3 233.648   3
  -1   6   1 26178.9 419.612   3
   1  -6  -1 26048.0 416.350   3
  -1  -6   0 3138.36 188.204   2
   1  -6   0 3114.22 178.946   2
  -1   6   0 3013.47 185.946   4
   1  -6   0 3208.57 188.437   4
   1  -6   0 3009.87 142.799   3
  -1   6   0 3102.50 150.702   3
   1   6   1 7804.24 295.954   2
  -1   6  -1 7885.75 295.137   2
   1  -6   1 8125.19 289.791   2
  -1  -6  -1 7785.13 282.258   2
  -1  -6  -1 7910.24 207.004   1
   1   6   1 8008.88 192.831   1
  -1   6  -1 7840.86 314.094   5
  -1   6  -1 7965.51 270.197   3
   1  -6   1 8203.90 329.506   4
   1  -6   1 7637.40 253.375   3
  -1   6  -2 1645.08 138.071   2
  -1  -6  -2 1731.87 134.263   2
   1   6   2 1835.22 145.114   2
   1  -6   2 1913.59 147.386   2
   1   6   2 1692.89 116.122   1
  -1   6  -2 1746.37 115.989   1
  -1  -6  -2 1630.11 121.486   1
   1  -6   2 1835.46 173.277   4
   1  -6   2 1761.85 141.362   3
   1   6   3 106.704 44.8582   2
   1  -6   3 53.7049 41.9572   2
  -1  -6  -3 39.1177 35.6556   1
  -1   6  -3 86.2467 44.3772   1
   1   6   3 68.8612 37.9390   1
   1   6   3 130.208 53.5314   5
   1  -6   3 92.1105 53.5713   3
   1   6   4 4248.75 229.423   2
   1  -6   4 4355.68 237.506   2
   1   6   4 4156.65 214.576   5
  -1  -6  -4 4151.84 256.276   1
   1   6   4 4668.87 256.820   1
  -1   6  -4 3946.52 230.997   1
   1  -6   5 5062.53 272.436   2
   1   6   5 5065.15 228.707   5
   1  -6   5 5047.87 331.718   3
   1   6   5 5123.73 301.681   1
  -1   6  -5 4531.33 276.181   1
  -1  -6  -5 5028.94 312.411   1
   1  -6   5 5202.59 281.264   1
   1   6   6 964.092 125.049   2
   1  -6   6 905.938 126.787   2
   1   6   6 907.237 97.2614   5
  -1   6  -6 859.377 140.746   1
  -1  -6  -6 971.298 154.968   1
   1  -6   6 948.062 135.907   1
   1   6   6 931.065 144.185   1
   1  -6   7 88.9178 64.1156   2
   1   6   7 22.4917 42.4020   2
  -1   6  -7 9.57227 32.1926   5
  -1   6  -7-59.1501 77.8157   1
  -1  -6  -7-2.85697 57.9103   1
   1   6   8 822.331 124.601   2
   1  -6   8 991.668 147.499   2
  -1   6  -8 858.945 105.736   5
  -1   6  -8 1084.62 187.354   1
  -1  -6  -8 1141.14 194.432   1
   1  -6   9 14.8794 58.7139   2
  -1   6  -9 21.1127 30.7240   5
  -1   6  -9-41.4514 61.7405   1
  -1  -6  -9 29.5911 80.8836   1
   1  -6  10 471.586 114.876   2
  -1   6 -10 371.041 134.417   1
  -1  -6 -10 148.862 101.700   1
  -1   6 -11 72.8676 96.2647   1
  -1  -6 -11-127.168 103.965   1
  -1  -7  12-102.625 83.8784   2
   1   7 -12 14.7207 67.5639   1
  -1  -7  11 383.008 119.440   2
   1  -7 -11 589.502 182.797   1
   1   7 -11 666.335 171.986   1
  -1  -7  10 17.0542 60.2399   2
   1  -7 -10 34.6628 95.5727   1
   1   7 -10-19.3520 66.7587   1
  -1  -7   9 10.4986 63.8763   2
   1  -7  -9-65.8502 74.3603   1
   1   7  -9-24.0841 65.0383   1
  -1  -7   8-66.1231 62.0152   2
   1   7  -8-24.5517 51.1792   1
   1  -7  -8 57.2126 67.7257   1
  -1  -7   7 70.0551 56.3077   2
  -1  -7   7 48.4713 45.8281   1
   1  -7  -7 99.2121 67.3962   1
   1   7  -7 111.712 62.8756   1
  -1   7   6 177.957 65.1878   2
  -1  -7   6 164.682 69.4141   2
  -1   7   6 207.574 59.4214   5
  -1  -7   6 22.8417 71.4636   4
   1   7  -6 251.881 75.6153   1
  -1   7   6 192.833 67.4937   1
   1  -7  -6 270.601 93.6135   1
  -1  -7   5 5087.17 305.873   2
   1  -7  -5 5160.85 308.046   1
  -1   7   5 5173.12 286.274   2
  -1  -7   5 4630.10 333.056   4
  -1   7   5 5092.10 265.893   5
   1   7  -5 5097.00 261.210   1
  -1  -7   5 4726.20 235.085   1
  -1   7   5 4929.63 290.211   1
   1   7  -4 12719.8 354.596   1
  -1  -7   4 13658.8 477.339   2
   1  -7  -4 13321.7 442.798   1
  -1   7   4 13648.8 445.241   2
  -1  -7   4 12740.2 327.451   1
  -1   7   4 12893.1 421.427   1
  -1  -7   4 13184.6 528.399   4
  -1   7   4 13425.3 429.695   5
  -1  -7   3 7390.59 340.618   2
   1   7  -3 7487.12 216.281   1
   1  -7  -3 7612.77 298.127   1
  -1  -7   3 6524.98 188.899   1
  -1   7   3 6963.55 276.171   1
  -1   7   3 7417.39 319.646   5
  -1  -7   3 7210.73 366.558   4
  -1   7   3 7348.00 273.721   3
  -1  -7   2 17186.9 493.743   2
  -1   7   2 17460.1 382.599   1
   1   7  -2 17094.3 198.335   1
  -1   7   2 17340.0 450.398   4
  -1  -7   2 16418.4 311.585   3
  -1  -7   2 17694.3 539.436   4
  -1   7   2 17067.2 372.066   3
  -1  -7   1 1694.71 156.103   2
  -1   7   1 1305.69 93.8533   1
   1  -7  -1 1395.72 132.131   2
  -1   7   1 1198.72 123.766   4
  -1  -7   1 1463.88 149.625   4
  -1   7   1 1267.98 99.3824   3
   1  -7  -1 1393.68 101.944   3
  -1  -7   1 1367.66 54.3730   3
  -1  -7   0 3399.13 209.846   2
   1  -7   0 3515.71 203.632   2
  -1   7   0 3480.22 217.182   4
   1  -7   0 3977.19 227.205   4
   1  -7   0 3430.85 159.575   3
  -1   7   0 3797.14 174.994   3
  -1   7  -1 17868.0 483.783   2
   1  -7   1 16397.7 443.712   2
  -1  -7  -1 16875.2 305.765   1
  -1  -7  -1 16752.4 446.523   2
   1   7   1 17073.2 278.754   1
  -1   7  -1 16993.2 299.450   1
   1  -7   1 16945.9 505.554   4
  -1   7  -1 17700.0 416.903   3
   1   7   1 16806.0 230.327   3
   1  -7   1 16008.0 378.335   3
  -1   7  -2 1406.54 139.056   2
  -1  -7  -2 1342.20 113.365   1
   1  -7   2 1364.18 135.848   2
  -1  -7  -2 1170.05 118.073   2
   1   7   2 1353.82 103.929   1
  -1   7  -2 1466.25 104.592   1
   1  -7   2 1251.59 149.355   4
   1  -7   2 1367.60 128.510   3
   1  -7   3 15266.1 455.213   2
  -1  -7  -3 14658.1 428.328   1
   1   7   3 14793.7 403.197   1
  -1   7  -3 14689.2 388.275   1
   1   7   3 14458.9 449.962   5
   1  -7   3 15531.2 551.678   4
   1  -7   3 14275.0 461.801   3
   1  -7   4 2210.18 181.274   2
   1   7   4 2063.25 169.184   5
   1   7   4 2017.00 168.796   1
  -1  -7  -4 2029.35 187.324   1
  -1   7  -4 1835.09 157.123   1
   1   7   5 8091.45 353.539   2
   1  -7   5 9068.89 379.226   2
   1  -7   5 8906.22 447.507   3
   1   7   5 8647.01 327.383   5
   1   7   5 8232.75 382.897   1
  -1  -7  -5 8433.79 408.807   1
  -1   7  -5 8712.59 382.869   1
   1  -7   6 1823.71 184.344   2
   1   7   6 1612.04 165.416   2
   1   7   6 1858.81 151.188   5
   1  -7   6 1648.37 211.198   3
   1  -7   6 1828.94 185.409   1
  -1  -7  -6 1851.36 216.254   1
   1   7   6 1931.79 205.400   1
  -1   7  -6 1860.04 196.576   1
   1   7   7 8641.76 391.918   2
   1  -7   7 8915.24 412.250   2
  -1   7  -7 8730.44 462.213   1
  -1  -7  -7 8859.07 495.073   1
   1  -7   8-57.2172 59.0643   2
   1   7   8 60.6922 53.7111   2
  -1   7  -8 157.251 87.6196   1
  -1  -7  -8 3.39135 83.7373   1
  -1  -7  -9 2660.68 319.203   1
   1  -7   9 2506.86 239.949   2
  -1   7  -9 2241.69 275.014   1
   1  -7  10 1120.93 167.671   2
  -1   7 -10 861.388 194.194   1
  -1  -7 -10 1269.19 236.824   1
  -1  -7 -11 580.593 174.965   1
  -1   7 -11 634.499 180.696   1
   1   8 -12 50.1017 77.4476   1
  -1  -8  11 646.085 162.093   2
   1   8 -11 591.982 154.365   1
   1  -8 -11 770.754 202.111   1
  -1  -8  10 221.630 105.471   2
   1  -8 -10 403.351 147.275   1
   1   8 -10 441.275 130.887   1
   1  -8  -9 2390.21 293.470   1
   1   8  -9 2061.74 247.421   1
  -1  -8   9 2234.18 256.287   2
  -1  -8   8 699.297 141.334   2
  -1  -8   8 936.784 186.925   4
   1   8  -8 798.666 147.588   1
   1  -8  -8 592.947 138.758   1
  -1  -8   8 850.393 142.132   1
   1   8  -7 2701.05 238.528   1
  -1  -8   7 2868.41 262.132   2
   1  -8  -7 2660.72 268.423   1
  -1  -8   7 3308.51 330.489   4
  -1  -8   7 2760.85 226.962   1
  -1  -8   6 1669.95 194.919   2
   1   8  -6 1532.08 162.219   1
  -1   8   6 1786.41 185.041   2
   1  -8  -6 1532.12 190.763   1
  -1   8   6 1753.93 165.593   5
  -1  -8   6 1991.37 244.838   4
  -1   8   6 1714.79 188.080   1
   1  -8  -5 8521.21 402.045   1
  -1   8   5 9867.62 416.149   2
  -1  -8   5 8975.02 424.209   2
   1   8  -5 8944.41 340.260   1
  -1  -8   5 8281.96 462.323   4
  -1   8   5 8855.41 372.895   5
  -1  -8   5 8625.55 308.686   1
  -1   8   5 8901.76 391.247   1
  -1   8   4 465.947 90.7115   2
  -1   8   4 457.322 79.3898   3
  -1  -8   4 461.462 101.958   2
  -1   8   4 531.213 90.6200   1
  -1  -8   4 431.641 62.7929   1
   1   8  -4 537.054 75.5515   1
   1  -8  -4 489.420 91.1068   1
  -1  -8   4 468.633 111.246   4
  -1   8   4 577.068 101.630   5
   1  -8  -3 47906.7 756.601   1
   1   8  -3 46525.8 512.956   1
  -1  -8   3 47939.9 907.713   2
  -1   8   3 45940.4 716.260   1
  -1  -8   3 47912.5 987.454   4
  -1  -8   3 45303.6 650.636   3
  -1   8   3 48706.0 869.763   5
  -1   8   3 46094.1 686.616   3
  -1  -8   2 3137.83 228.629   2
  -1   8   2 2847.86 158.252   1
  -1   8   2 2894.54 203.151   4
  -1  -8   2 3094.83 241.158   4
  -1  -8   2 2947.92 131.990   3
  -1   8   2 2987.31 160.664   3
  -1  -8   1 48634.6 853.470   2
  -1   8   1 46940.4 559.590   1
   1  -8  -1 47453.6 784.119   2
  -1   8   1 44523.0 811.277   4
   1  -8  -1 44710.9 595.229   3
  -1  -8   1 44934.0 310.262   3
  -1   8   1 47200.8 618.186   3
   1  -8   0 215.342 68.2166   2
  -1  -8   0 72.8713 44.6468   2
  -1   8   0 81.5561 38.9050   4
   1  -8   0 148.766 63.1509   4
  -1   8   0 76.4293 32.4827   3
   1  -8   0 113.975 36.1211   3
  -1   8  -1 10509.0 402.681   2
   1  -8   1 10208.7 377.394   2
  -1  -8  -1 10542.5 237.999   1
  -1  -8  -1 10559.4 378.284   2
  -1   8  -1 10166.4 237.169   1
   1   8   1 10572.2 216.409   1
   1   8   1 9911.78 403.260   4
  -1   8  -1 10139.4 326.327   3
   1  -8   1 10484.0 417.949   4
   1  -8   1 10391.5 312.790   3
   1   8   1 10436.2 177.369   3
  -1  -8  -2 28.2910 30.8338   2
   1   8   2 40.3401 20.6540   3
  -1   8  -2 12.3485 40.0201   2
   1  -8   2 56.9440 45.2766   2
  -1   8  -2 23.8273 22.2236   1
  -1  -8  -2 22.8886 26.3527   1
   1   8   2 43.0357 27.2660   1
   1  -8   2 12.8464 40.0543   4
   1  -8   2 16.1763 30.3557   3
   1   8   3 2224.48 190.900   2
  -1  -8  -3 2048.21 163.778   1
   1  -8   3 2041.71 179.906   2
   1   8   3 1863.76 145.795   1
  -1   8  -3 1907.66 141.611   1
   1  -8   3 1924.42 209.117   4
   1   8   3 1806.21 173.803   5
   1  -8   3 2104.91 177.738   3
   1  -8   4 4.65929 54.5146   2
   1   8   4 25.6867 38.6330   2
   1   8   4 45.6410 35.6082   1
  -1   8  -4 161.483 54.5725   1
  -1  -8  -4 24.6232 45.8637   1
   1   8   4 31.8333 41.3417   5
   1  -8   4 6.89220 70.4847   4
   1  -8   4-6.78514 37.9821   3
   1  -8   5 1531.43 167.729   2
  -1  -8  -5 1388.00 174.777   1
   1   8   5 1381.07 160.048   2
  -1   8  -5 1427.84 159.721   1
   1   8   5 1338.86 157.590   1
   1   8   5 1607.34 156.140   5
   1  -8   5 1346.00 179.862   3
   1  -8   6 3753.48 272.903   2
   1   8   6 4070.80 277.459   2
  -1  -8  -6 3673.02 301.815   1
   1   8   6 3953.18 237.529   5
  -1   8  -6 3550.68 270.935   1
   1   8   6 3918.48 287.989   1
   1   8   7 1114.38 155.326   2
   1  -8   7 1122.43 157.282   2
  -1   8  -7 1081.14 142.707   5
   1   8   7 1123.53 125.632   5
  -1   8  -7 921.145 159.774   1
  -1  -8  -7 822.359 166.911   1
   1  -8   8-24.5505 49.1679   2
  -1   8  -8 22.6216 36.1594   5
  -1   8  -8 123.888 77.4052   1
  -1  -8  -8 0.98621 78.9915   1
   1  -8   9 123.981 72.4839   2
  -1  -8  -9 291.249 117.991   1
  -1   8  -9 103.942 86.8895   1
   1  -8  10 754.989 142.409   2
  -1   8 -10 724.552 186.080   1
  -1  -8 -10 913.458 203.857   1
  -1   8 -11 196.290 123.361   1
   1   9 -12 220.853 106.049   1
  -1  -9  11 71.6119 73.0956   2
  -1  -9  11 95.9854 133.409   4
   1  -9 -11-20.7009 100.024   1
   1   9 -11 17.5194 64.5719   1
  -1  -9  10 183.638 97.0270   2
  -1  -9  10 33.7365 93.9198   4
   1  -9 -10 97.7199 82.0429   1
   1   9 -10 91.2564 78.5994   1
  -1  -9   9 526.293 141.926   2
  -1  -9   9 504.183 157.302   4
   1  -9  -9 518.314 145.735   1
   1   9  -9 459.068 121.378   1
  -1  -9   8 219.470 96.2677   2
  -1  -9   8 4.55253 90.3579   4
  -1  -9   8 59.8393 47.0766   1
   1  -9  -8 125.063 105.486   1
   1   9  -8 89.9792 43.3447   1
  -1  -9   7-32.9851 74.9802   2
  -1  -9   7-70.0913 100.612   4
  -1  -9   7-60.7449 45.5601   1
   1  -9  -7 36.4178 65.3094   1
   1   9  -7-10.0356 51.5849   1
  -1  -9   6 94.1335 73.6028   2
  -1   9   6 136.691 65.2947   5
  -1  -9   6 60.2881 71.1934   4
   1   9  -6 17.1025 46.6070   1
  -1   9   6 136.667 67.4358   1
   1  -9  -6 144.704 78.7108   1
  -1  -9   5 741.011 132.788   2
  -1   9   5 773.824 116.638   3
  -1   9   5 655.623 118.921   2
  -1  -9   5 635.996 83.5379   1
   1  -9  -5 689.813 121.457   1
   1   9  -5 618.568 91.8097   1
  -1   9   5 783.806 119.103   1
  -1  -9   5 727.660 151.418   4
  -1   9   5 648.324 111.830   5
  -1   9   4 478.652 98.5268   2
  -1  -9   4 457.220 105.786   2
   1  -9  -4 557.333 101.448   1
  -1   9   4 328.895 73.8064   1
   1   9  -4 399.892 58.3423   1
  -1  -9   4 418.973 115.480   4
  -1   9   4 390.453 91.7368   5
  -1   9   4 468.622 82.8194   3
  -1  -9   4 340.165 72.9713   3
  -1   9   3 9328.12 411.192   2
  -1  -9   3 8542.93 406.722   2
   1   9  -3 9138.24 204.457   1
  -1   9   3 9002.11 321.587   1
  -1  -9   3 9430.91 461.919   4
  -1   9   3 8991.02 399.608   5
  -1   9   3 8850.02 375.682   4
  -1  -9   3 8847.80 292.465   3
  -1   9   3 9033.65 310.804   3
  -1  -9   2 10788.1 440.801   2
  -1   9   2 10913.0 313.563   1
  -1   9   2 10559.4 411.470   4
  -1   9   2 11229.4 454.065   5
  -1  -9   2 11025.5 476.691   4
  -1  -9   2 10298.9 240.643   3
  -1   9   2 10459.3 308.696   3
  -1  -9   1 14728.5 498.885   2
  -1   9   1 14154.6 313.121   1
   1  -9  -1 15211.2 476.317   2
  -1   9   1 14543.9 495.804   4
   1   9  -1 14866.3 553.412   4
   1  -9  -1 13500.9 336.380   3
  -1   9   1 14100.0 351.360   3
   1  -9   0 535.693 98.1574   2
  -1   9   0 360.607 47.8565   1
  -1  -9   0 395.873 91.4792   2
  -1   9   0 316.329 73.2684   4
   1   9   0 377.236 88.6924   4
   1  -9   0 528.794 99.5158   4
  -1   9   0 375.052 62.2908   3
   1  -9   0 360.959 59.0677   3
   1  -9   1 165.247 61.2710   2
  -1   9  -1 120.028 60.9071   2
  -1  -9  -1 135.395 27.1700   1
  -1  -9  -1 148.756 61.8857   2
   1   9   1 129.049 54.7456   2
  -1   9  -1 152.928 33.8996   1
   1   9   1 153.455 27.5566   1
   1   9   1 221.408 77.3763   4
   1  -9   1 96.4329 46.7283   4
  -1   9  -1 173.273 66.9746   5
   1  -9   1 128.816 42.0749   3
   1   9   1 146.364 22.1971   3
   1   9   2 4553.73 288.448   2
   1  -9   2 4562.11 273.140   2
  -1  -9  -2 4424.51 202.253   1
  -1  -9  -2 4094.74 249.872   2
  -1   9  -2 4790.01 294.994   2
  -1   9  -2 4366.26 181.277   1
   1   9   2 4218.91 184.345   1
   1  -9   2 4340.52 303.130   4
   1  -9   2 4277.26 229.906   3
   1   9   2 4481.72 163.699   3
   1  -9   3 16758.5 535.960   2
   1   9   3 17224.0 568.685   2
  -1  -9  -3 16950.0 470.160   1
  -1   9  -3 17161.5 556.760   2
  -1   9  -3 16801.3 414.491   1
   1   9   3 16196.5 424.909   1
   1  -9   3 17286.7 643.594   4
   1   9   3 17231.2 560.280   5
   1   9   4 541.211 110.044   2
   1  -9   4 657.665 123.800   2
   1   9   4 787.070 110.740   1
  -1  -9  -4 692.250 114.514   1
  -1   9  -4 696.269 107.792   1
   1  -9   4 517.903 126.869   4
   1   9   4 710.746 122.149   5
   1  -9   4 804.801 131.808   3
  -1  -9  -5 8582.93 422.286   1
   1  -9   5 8601.14 408.391   2
   1   9   5 9026.41 423.749   2
  -1   9  -5 8274.73 373.129   1
   1   9   5 8510.12 391.455   1
   1  -9   5 8094.61 492.341   4
   1   9   5 8511.81 376.974   5
   1  -9   5 8428.22 443.883   3
   1   9   6-22.9232 51.7267   2
   1  -9   6 15.9410 58.1063   2
   1  -9   6 13.2163 74.4862   4
   1   9   6-23.6158 47.6757   5
  -1   9  -6 66.3023 49.1427   5
   1   9   6-19.5989 48.7618   1
  -1   9  -6-72.0365 67.7329   1
  -1  -9  -6 136.741 81.5306   1
   1  -9   7 1984.82 214.665   2
  -1   9  -7 1833.73 194.927   5
   1   9   7 1663.63 166.049   5
  -1   9  -7 1901.98 223.744   1
  -1  -9  -7 1662.17 225.006   1
   1  -9   8 35.4496 60.0631   2
  -1   9  -8 11.9700 43.7446   5
  -1  -9  -8-41.7409 69.8546   1
  -1   9  -8 63.7401 58.3789   1
   1  -9   9 1465.37 200.484   2
  -1   9  -9 966.354 187.938   1
  -1  -9  -9 1152.24 221.569   1
  -1  -9 -10 571.078 170.134   1
  -1   9 -10 410.350 133.275   1
  -1   9 -11 942.761 209.087   1
  -1 -10  11-29.8705 64.0757   2
   1  10 -11 16.2578 56.5284   1
   1 -10 -11-10.5579 75.3674   1
  -1 -10  10 961.061 183.680   2
  -1 -10  10 997.311 245.346   4
   1 -10 -10 1183.61 224.192   1
   1  10 -10 947.191 185.675   1
  -1 -10   9-8.96726 57.3696   2
  -1 -10   9-62.8235 110.127   4
   1  10  -9 5.61126 44.9081   1
   1 -10  -9-85.7801 95.8400   1
  -1 -10   8 1457.53 212.456   2
   1  10  -8 1869.35 212.966   1
  -1 -10   8 1547.77 182.743   1
   1 -10  -8 1645.24 235.022   1
  -1 -10   8 1744.27 272.478   4
  -1 -10   7 60.1314 68.4156   2
   1 -10  -7 128.627 81.4307   1
  -1 -10   7 94.1881 47.4662   1
   1  10  -7 36.1990 39.2631   1
  -1  10   7 13.3093 49.5877   5
  -1 -10   7 46.7045 62.7089   3
  -1 -10   6 10180.4 506.079   2
   1  10  -6 9228.98 386.105   1
   1 -10  -6 10254.1 492.882   1
  -1  10   6 9603.76 448.844   1
  -1  10   6 10089.0 447.514   5
  -1 -10   6 9184.75 446.765   3
  -1 -10   6 10612.3 592.959   4
  -1  10   6 9672.16 428.704   3
   1 -10  -5 6692.68 366.381   1
  -1 -10   5 6217.61 382.719   2
   1  10  -5 6078.88 271.484   1
  -1  10   5 5834.79 323.889   1
  -1 -10   5 6841.03 454.630   4
  -1  10   5 6515.85 361.635   5
  -1  10   5 6196.26 315.169   3
  -1 -10   4 30766.3 819.273   2
   1  10  -4 29359.5 484.341   1
   1 -10  -4 29615.5 687.907   1
  -1  10   4 28405.2 645.840   1
  -1  10   4 29702.9 765.763   5
  -1 -10   4 31032.1 907.172   4
  -1  10   4 28306.4 610.638   3
  -1 -10   4 27648.7 606.027   3
  -1 -10   3 485.924 115.814   2
  -1  10   3 355.177 90.6843   2
  -1  10   3 397.719 73.4494   1
  -1  10   3 591.854 119.263   5
  -1  10   3 690.954 118.493   4
  -1 -10   3 474.206 120.913   4
  -1  10   3 573.823 85.7964   3
  -1 -10   3 465.827 67.6639   3
  -1  10   2 11037.7 468.966   2
   1  10  -2 10961.6 476.434   2
  -1 -10   2 11362.2 471.934   2
  -1  10   2 10435.0 306.924   1
  -1  10   2 11056.8 474.622   5
   1  10  -2 11689.3 530.672   4
  -1 -10   2 11262.0 500.208   4
  -1  10   2 10529.1 442.827   4
  -1 -10   2 10465.0 237.849   3
  -1  10   2 10329.5 318.222   3
  -1 -10   1 3.88364 49.0118   2
  -1  10   1-42.9432 56.2008   2
   1 -10  -1 8.61204 46.7986   2
  -1  10   1-3.79593 17.4402   1
  -1  10   1 14.7823 47.0198   5
  -1  10   1-167.967 63.7677   4
   1  10  -1-55.7559 46.7179   4
  -1  10   1-0.69549 27.6788   3
  -1  10   0 8281.24 221.196   1
   1  10   0 8767.78 422.660   2
   1 -10   0 8759.34 384.119   2
  -1 -10   0 8628.96 394.870   2
  -1  10   0 9785.63 436.945   2
  -1  10   0 8651.29 299.356   3
  -1  10   0 8437.56 423.964   5
  -1  10   0 8671.99 423.841   4
   1  10   0 8939.15 445.119   4
   1 -10   0 8249.92 273.845   3
  -1 -10  -1 4964.30 295.372   2
   1 -10   1 5427.64 310.692   2
  -1  10  -1 5350.97 328.994   2
   1  10   1 4917.79 316.740   2
  -1  10  -1 4944.98 163.937   1
  -1  10  -1 5070.73 329.548   5
   1  10   1 5444.58 344.300   4
   1 -10   1 5530.10 339.882   4
   1 -10   1 4785.93 223.694   3
  -1 -10  -2 18568.4 419.087   1
  -1 -10  -2 18938.9 562.967   2
   1 -10   2 19074.3 584.920   2
   1  10   2 19394.9 627.603   2
  -1  10  -2 18766.8 613.651   2
   1  10   2 18401.1 373.034   1
  -1  10  -2 18335.3 373.392   1
   1  10   2 20305.1 654.861   4
  -1  10  -2 18403.4 631.423   5
   1 -10   2 19046.1 661.997   4
   1  10   2 18706.2 324.595   3
   1 -10   2 17879.3 475.870   3
   1  10   3 7946.51 407.459   2
  -1  10  -3 7639.87 393.281   2
  -1 -10  -3 7113.81 307.803   1
   1 -10   3 7466.78 375.825   2
   1  10   3 6789.51 276.293   1
  -1  10  -3 7075.60 268.882   1
   1 -10   3 6979.98 426.493   4
  -1  10  -3 7348.99 404.033   5
   1  10   3 6779.61 377.892   5
   1  10   3 6946.95 252.307   3
  -1 -10  -4 16274.1 526.400   1
   1 -10   4 16271.7 568.828   2
   1  10   4 15674.2 580.688   2
  -1  10  -4 15988.2 461.341   1
   1  10   4 14903.1 463.948   1
   1  10   4 16280.0 570.166   5
   1 -10   4 16438.9 685.019   4
   1 -10   4 14125.7 521.121   3
   1 -10   5 255.263 88.0221   2
   1  10   5 347.514 82.2856   1
  -1  10  -5 363.727 85.2682   1
  -1 -10  -5 343.757 97.2300   1
   1 -10   5 395.545 123.578   4
  -1  10  -5 316.413 95.8105   5
   1  10   5 196.902 68.6410   5
   1 -10   5 258.725 97.6014   3
   1 -10   6 605.438 122.147   2
   1  10   6 831.961 128.985   5
   1 -10   6 708.215 170.938   4
  -1  10  -6 571.440 126.027   5
  -1  10  -6 705.735 124.093   1
   1  10   6 735.204 131.395   1
  -1 -10  -6 605.583 127.027   1
   1 -10   7-42.3474 82.5920   2
  -1  10  -7-26.6067 58.8418   5
   1 -10   7 12.2652 86.9552   4
   1  10   7 12.6316 50.5510   5
  -1 -10  -7-11.9617 63.4958   1
  -1  10  -7 102.486 56.9008   1
   1 -10   8-27.3774 82.6811   2
   1 -10   8 12.3148 76.4492   4
  -1  10  -8 65.0325 53.5812   5
  -1  10  -8 74.3744 67.8481   1
  -1 -10  -8-2.56430 64.9547   1
   1 -10   9 558.504 138.442   2
   1 -10   9 697.721 194.381   4
  -1  10  -9 509.815 135.914   1
  -1 -10  -9 596.548 167.169   1
  -1  10 -10 96.1618 89.6495   1
  -1 -10 -10 56.0334 84.9703   1
  -1  10 -11 102.123 77.2257   1
  -1 -11  11 209.491 106.470   2
   1 -11 -11 394.046 157.685   1
  -1 -11  10-21.2312 79.6204   2
  -1 -11  10-25.6072 83.8931   4
   1  11 -10 22.9355 54.3663   1
   1 -11 -10 46.4880 85.4822   1
  -1 -11   9 494.905 141.997   2
  -1 -11   9 456.252 175.808   4
   1 -11  -9 450.651 142.682   1
   1  11  -9 431.473 123.488   1
  -1  11   8 22.2816 47.2156   3
  -1 -11   8 40.2935 81.2417   2
  -1 -11   8-107.320 90.3681   4
   1  11  -8 106.827 60.3731   1
   1 -11  -8 230.089 96.7493   1
  -1  11   7 20.5948 42.3250   3
  -1 -11   7 105.933 86.7728   2
   1  11  -7-4.66647 36.9081   1
   1 -11  -7 105.584 72.0047   1
  -1  11   7 28.2495 49.8982   5
  -1 -11   7-0.57645 69.1215   4
  -1 -11   6-27.0527 69.1255   2
  -1  11   6-182.023 72.3345   1
   1  11  -6 55.2707 40.3289   1
   1 -11  -6-97.0250 68.2130   1
  -1 -11   6 60.1438 81.4378   4
  -1  11   6-2.63261 56.2936   5
  -1  11   6-2.56511 40.9540   3
  -1 -11   6 11.3373 39.9885   3
   1 -11  -5 26.4441 52.9141   1
  -1 -11   5 11.4077 71.3987   2
   1  11  -5-21.5422 30.4508   1
  -1  11   5 73.3567 53.2726   1
  -1  11   5 20.1273 59.9910   5
  -1 -11   5-72.5913 96.0875   4
  -1  11   5-117.670 55.6680   3
  -1 -11   4 808.696 144.577   2
   1  11  -4 815.914 75.4597   1
  -1  11   4 699.304 106.696   1
  -1 -11   4 790.377 166.510   4
  -1  11   4 1062.97 163.455   5
  -1  11   4 844.306 135.309   4
  -1 -11   4 722.816 98.3647   3
  -1  11   4 833.006 109.777   3
  -1 -11   3-28.9708 79.8533   2
  -1  11   3 25.6744 30.6414   1
  -1  11   3 45.6858 54.5340   4
  -1 -11   3 47.6261 58.2793   4
  -1  11   3-6.30523 54.6488   5
  -1 -11   3 58.7514 31.9730   3
  -1  11   3 20.3272 34.6984   3
  -1 -11   2 1863.18 206.660   2
  -1  11   2 1913.93 133.726   1
  -1  11   2 2123.23 226.647   5
  -1 -11   2 2206.21 232.686   4
  -1  11   2 2009.15 209.626   4
  -1  11   2 1952.17 143.212   3
  -1 -11   2 2081.74 102.857   3
  -1 -11   1 50.4614 53.2832   2
   1 -11  -1 91.6087 72.2304   2
  -1  11   1 5.05118 20.9713   1
  -1  11   1 10.8691 41.3464   4
  -1  11   1 25.7680 56.3364   5
   1  11  -1-82.3822 65.7481   4
  -1  11   1 8.47584 31.0148   3
  -1 -11   0 1115.90 159.569   2
   1 -11   0 1322.75 166.193   2
  -1  11   0 1044.34 157.354   2
  -1  11   0 1166.89 80.6053   1
   1  11   0 934.203 148.360   2
  -1  11   0 1125.24 112.958   3
   1  11   0 1355.53 185.211   4
  -1  11   0 1277.31 175.824   4
  -1  11   0 1175.70 174.588   5
   1 -11   0 1011.71 100.152   3
  -1 -11  -1 347.465 90.8996   2
   1 -11   1 439.072 103.614   2
  -1  11  -1 395.043 100.870   2
   1  11   1 320.773 93.7098   2
  -1  11  -1 313.335 42.7051   1
   1  11   1 460.520 110.287   4
  -1  11  -1 403.179 121.169   5
   1 -11   1 311.205 95.8635   4
   1 -11   1 337.074 65.2105   3
  -1 -11  -2 1080.84 147.965   2
  -1  11  -2 1123.28 164.548   2
  -1 -11  -2 1129.98 102.757   1
   1 -11   2 1083.25 154.018   2
  -1  11  -2 1065.92 88.3706   1
   1  11   2 1046.83 87.5978   1
   1  11   2 1171.35 172.004   5
  -1  11  -2 1114.55 170.087   5
   1 -11   2 1016.13 168.749   4
   1  11   2 1248.89 179.973   4
   1 -11   2 973.927 114.778   3
   1  11   2 1114.13 76.5745   3
   1 -11   3 236.660 77.9311   2
   1  11   3 340.082 64.9465   1
  -1  11  -3 327.002 64.7526   1
  -1 -11  -3 308.591 70.4452   1
  -1  11  -3 195.258 85.6812   5
   1 -11   3 185.833 93.0719   4
   1  11   3 276.350 93.4629   5
   1  11   3 241.033 52.0622   3
   1 -11   4 2037.74 219.059   2
  -1 -11  -4 2182.55 194.906   1
   1  11   4 1774.49 162.957   1
  -1  11  -4 2216.19 171.637   1
   1  11   4 1946.10 213.881   5
  -1  11  -4 1763.62 213.107   5
   1 -11   4 1804.40 240.295   4
   1  11   4 1767.87 147.778   3
   1 -11   4 1821.10 187.012   3
   1 -11   5 151.286 80.1839   2
   1  11   5 98.1441 49.5846   1
  -1  11  -5 173.173 62.9127   1
  -1 -11  -5 248.351 80.9555   1
  -1  11  -5 274.468 93.1810   5
   1 -11   5 168.510 93.0886   4
   1  11   5 128.170 74.5257   5
   1 -11   5 199.400 76.5720   3
   1 -11   6 1941.34 218.451   2
  -1 -11  -6 2168.51 239.183   1
   1  11   6 2133.76 216.768   5
  -1  11  -6 1893.76 222.758   5
   1 -11   6 2183.25 295.904   4
  -1  11  -6 2262.30 215.450   1
   1 -11   7 262.429 97.1782   2
  -1  11  -7 165.593 78.5042   5
   1  11   7 205.160 73.0875   5
   1 -11   7 404.772 141.638   4
  -1  11  -7 304.192 89.3816   1
  -1 -11  -7 291.060 109.171   1
   1 -11   8 2015.97 241.776   2
   1 -11   8 1974.06 308.069   4
  -1  11  -8 2010.28 223.818   5
   1  11   8 1939.04 195.563   5
  -1  11  -8 2214.55 252.366   1
  -1 -11  -8 1876.26 264.177   1
   1 -11   9 6.99235 64.7919   2
   1 -11   9 107.655 89.6855   4
  -1  11  -9 241.198 101.011   1
  -1 -11  -9 113.400 85.8860   1
  -1 -11 -10 513.957 173.920   1
  -1  11 -10 534.865 157.146   1
  -1  12  11 297.010 113.007   3
  -1 -12  11 450.874 164.348   2
  -1  12  10 722.244 161.471   3
  -1 -12  10 1065.78 215.478   2
   1 -12 -10 708.435 189.074   1
  -1 -12   9 1254.97 215.785   2
  -1  12   9 1328.77 201.890   3
  -1 -12   9 1465.03 287.683   4
   1 -12  -9 1631.97 259.026   1
  -1  12   8 452.650 120.775   3
  -1 -12   8 580.335 141.542   2
   1 -12  -8 582.805 154.660   1
   1  12  -8 718.818 132.630   1
  -1 -12   8 578.323 168.515   4
  -1 -12   7 2113.99 261.769   2
   1  12  -7 2413.14 215.149   1
   1 -12  -7 2317.88 263.724   1
  -1  12   7 1927.14 217.087   5
  -1 -12   7 2254.60 310.834   4
  -1  12   7 2378.88 232.575   3
  -1 -12   6 141.065 86.9101   2
   1 -12  -6-34.0454 64.2143   1
  -1  12   6 29.4578 43.4466   1
   1  12  -6 77.5204 42.3981   1
  -1 -12   6 159.262 95.6455   4
  -1  12   6 174.165 88.4650   5
  -1  12   6 219.203 66.9281   3
  -1 -12   6 114.530 68.8129   3
   1  12  -5 5843.96 236.876   1
  -1 -12   5 5988.09 408.917   2
  -1  12   5 5287.24 308.627   1
  -1  12   5 5483.37 366.252   5
  -1 -12   5 5884.55 449.551   4
  -1  12   5 5047.29 287.379   3
  -1 -12   4 3214.32 295.401   2
  -1  12   4 2994.25 210.883   1
  -1  12   4 3343.74 288.279   5
  -1 -12   4 2980.78 308.040   4
  -1  12   4 3061.15 272.689   4
  -1  12   4 2888.82 202.008   3
  -1 -12   4 2838.57 190.613   3
  -1 -12   3 4624.86 342.135   2
  -1  12   3 3946.16 216.862   1
  -1  12   3 4743.54 342.624   5
  -1 -12   3 4573.27 365.792   4
  -1  12   3 4395.92 324.205   4
  -1  12   3 4003.94 220.125   3
  -1 -12   3 4107.55 187.242   3
  -1 -12   2 5420.97 360.787   2
  -1  12   2 4914.29 209.175   1
  -1  12   2 4684.14 335.653   4
  -1  12   2 5012.05 354.314   5
  -1 -12   2 4748.39 143.813   3
  -1  12   2 4644.04 223.847   3
   1 -12  -1 7139.53 382.745   2
  -1 -12   1 6969.47 398.290   2
  -1  12   1 7132.94 211.716   1
  -1  12   1 7401.45 437.994   5
  -1  12   1 6767.75 409.723   4
  -1  12   1 7207.72 280.204   3
  -1  12   0 2287.31 102.708   1
   1 -12   0 1919.13 206.332   2
  -1 -12   0 2070.76 216.885   2
  -1  12   0 2290.60 94.2781   1
  -1  12   0 2146.51 235.818   4
  -1  12   0 2167.29 158.286   3
  -1  12   0 1835.56 224.929   5
   1 -12   0 2211.76 150.977   3
  -1  12  -1 1560.55 87.6074   1
  -1 -12  -1 1593.20 184.227   2
   1 -12   1 1411.24 179.244   2
  -1  12  -1 1587.78 83.9324   1
   1 -12   1 1713.86 210.598   4
  -1  12  -1 1232.95 187.981   5
   1 -12   1 1305.42 122.699   3
  -1 -12  -2 7084.89 384.825   2
   1 -12   2 7682.30 414.827   2
   1  12   2 7068.48 213.301   1
  -1  12  -2 7066.04 213.334   1
   1  12   2 7237.66 440.570   5
   1 -12   2 7464.16 447.527   4
  -1  12  -2 7499.71 446.093   5
   1 -12   2 6594.87 296.039   3
   1  12   2 7414.53 175.431   3
   1 -12   3-77.0014 84.5762   2
  -1 -12  -3 16.0027 36.2010   1
   1  12   3 12.7001 27.3582   1
  -1  12  -3-10.1784 30.9018   1
   1 -12   3 69.4514 65.4447   4
  -1  12  -3 26.0429 73.9551   5
   1  12   3 71.9287 80.1706   5
   1  12   3 11.0431 21.8231   3
  -1 -12  -4 1625.48 172.112   1
   1 -12   4 1951.57 220.012   2
   1  12   4 1937.46 168.784   1
  -1  12  -4 1827.54 154.772   1
   1 -12   4 1790.27 245.676   4
   1  12   4 1769.94 215.129   5
  -1  12  -4 1724.71 221.341   5
   1  12   4 1756.07 142.199   3
   1 -12   4 1529.06 174.283   3
   1 -12   5 1643.19 207.979   2
  -1 -12  -5 1651.60 191.614   1
   1  12   5 1436.96 163.556   1
  -1  12  -5 1611.24 165.748   1
   1  12   5 1484.80 193.554   5
   1 -12   5 1568.72 246.738   4
  -1  12  -5 1544.36 211.520   5
   1 -12   5 1423.49 186.801   3
   1  12   5 1468.27 149.959   3
   1 -12   6 616.519 140.219   2
   1 -12   6 644.380 171.607   4
  -1  12  -6 694.875 149.265   5
   1  12   6 730.340 137.686   5
  -1 -12  -6 852.369 156.823   1
  -1  12  -6 709.683 123.761   1
   1 -12   7 207.692 96.1978   2
   1  12   7 139.007 77.1659   5
   1 -12   7 138.115 104.433   4
  -1  12  -7 220.316 92.6501   5
  -1 -12  -7 205.979 95.7031   1
  -1  12  -7 234.650 89.2610   1
   1 -12   8 942.176 172.372   2
  -1  12  -8 698.254 147.184   5
   1  12   8 1097.00 159.076   5
   1 -12   8 687.287 199.148   4
  -1  12  -8 910.544 164.902   1
  -1 -12  -8 853.899 180.578   1
  -1 -12  -9-151.692 105.602   1
   1 -12   9 208.038 95.9145   2
  -1 -12 -10 1017.15 220.998   1
   1 -13 -10 568.447 167.373   1
  -1 -13  10 476.551 155.407   2
   1 -13  -9 160.528 102.991   1
  -1 -13   9 3.91950 75.8612   2
  -1  13   9-57.4632 53.3903   3
   1 -13  -8 172.555 87.0379   1
  -1 -13   8 256.831 113.302   2
  -1 -13   8 103.661 72.1544   4
  -1  13   8 79.9108 57.3812   3
   1 -13  -7 684.512 143.798   1
  -1 -13   7 603.799 158.723   2
  -1 -13   7 464.792 141.261   4
  -1  13   7 483.001 105.462   3
  -1 -13   6 79.3415 88.2232   2
  -1 -13   6-170.911 99.9146   4
  -1  13   6-55.4329 81.4780   5
  -1  13   6 80.1382 55.8525   3
  -1 -13   6-53.6177 50.5036   3
   1  13  -5-30.9580 20.7898   1
  -1 -13   5-55.1929 94.4472   2
  -1  13   5-43.6315 43.4358   1
  -1 -13   5-98.1634 82.4095   4
  -1  13   5 39.9778 69.2198   5
  -1  13   5 70.3519 44.9498   3
  -1 -13   4 2614.41 275.707   2
  -1  13   4 2424.56 187.981   1
  -1  13   4 2833.51 278.900   5
  -1 -13   4 2516.13 297.788   4
  -1 -13   4 2298.96 168.958   3
  -1  13   4 2453.64 185.841   3
  -1 -13   3 7859.53 460.357   2
  -1  13   3 6229.35 267.577   1
  -1 -13   3 7385.57 480.978   4
  -1  13   3 6767.98 428.243   5
  -1  13   3 6969.45 291.753   3
  -1 -13   3 6492.36 225.397   3
  -1 -13   2 2041.77 239.116   2
  -1  13   2 2214.71 135.944   1
  -1 -13   2 1913.59 74.5990   3
  -1  13   2 2278.14 160.149   3
   1 -13  -1 2989.59 261.232   2
  -1 -13   1 2865.55 271.482   2
  -1  13   1 2956.48 290.012   5
  -1  13   1 2851.77 179.975   3
  -1  13   1 2883.75 121.598   1
   1 -13   0-50.9558 77.8206   2
   1 -13   0 6.47861 25.3102   3
  -1 -13   0-1.77608 78.4604   2
  -1  13   0-30.8996 94.5324   5
   1 -13   1 2090.34 228.106   2
  -1 -13  -1 2303.98 237.122   2
   1 -13   1 2397.85 254.336   4
  -1  13  -1 2287.21 258.775   5
   1  13   1 2260.82 266.753   5
   1 -13   1 2428.12 167.664   3
   1 -13   2 3320.98 287.595   2
  -1 -13  -2 3093.86 268.991   2
  -1  13  -2 3129.33 125.174   1
   1  13   2 3211.54 308.458   5
   1 -13   2 3067.50 299.526   4
  -1  13  -2 2964.72 295.664   5
   1 -13   2 3038.63 204.620   3
   1 -13   3 1326.70 191.657   2
  -1  13  -3 1274.81 103.499   1
   1  13   3 1431.76 119.691   1
  -1  13  -3 1190.71 192.905   5
   1 -13   3 1355.55 215.277   4
   1  13   3 1597.65 216.206   5
   1  13   3 1358.61 98.8892   3
   1 -13   4 307.061 107.981   2
  -1 -13  -4 285.957 75.6674   1
  -1  13  -4 223.645 58.2341   1
   1  13   4 319.577 69.6801   1
   1  13   4 166.730 84.0583   5
   1 -13   4 185.827 93.7138   4
  -1  13  -4 475.134 136.264   5
   1 -13   4 374.291 92.5331   3
   1  13   4 249.992 54.0382   3
   1 -13   5 6945.00 431.747   2
  -1 -13  -5 6850.18 384.970   1
  -1  13  -5 7077.82 334.589   1
   1 -13   5 6943.68 517.317   4
  -1  13  -5 5672.36 414.918   5
   1  13   5 6653.55 420.748   5
   1 -13   5 6572.98 391.825   3
   1  13   5 5976.47 292.774   3
   1  13   6 218.379 65.1329   3
   1 -13   6 343.498 112.622   2
   1 -13   6 295.744 124.574   4
   1  13   6 288.121 100.072   5
  -1  13  -6 158.198 83.0729   5
  -1 -13  -6 293.622 107.701   1
  -1  13  -6 138.771 61.9511   1
   1 -13   7 988.893 175.096   2
   1 -13   7 994.758 225.004   4
   1  13   7 1252.09 180.116   5
  -1  13  -7 1022.82 182.153   5
  -1 -13  -7 987.761 180.641   1
   1 -13   8-114.764 86.6545   2
  -1  13  -8-56.5059 67.3509   5
   1 -13   8-6.10361 57.3403   4
  -1 -13  -8-75.4015 81.8798   1
   1 -13   9 1316.25 214.198   2
  -1 -13  -9 1101.61 227.093   1
  -1 -14  10 33.7261 72.1142   2
  -1 -14   9 1167.83 227.554   2
   1 -14  -9 1138.43 212.761   1
  -1 -14   8-47.1143 86.4136   2
   1 -14  -8-23.1571 63.3833   1
  -1 -14   8-11.8366 75.0739   4
  -1  14   8 109.554 69.1411   5
  -1 -14   7 1536.28 238.190   2
  -1 -14   7 1059.68 227.599   4
  -1  14   7 1198.29 191.087   5
  -1  14   7 1315.61 173.214   3
  -1 -14   6 307.235 123.915   2
  -1  14   6 298.171 108.134   5
  -1 -14   6 156.493 81.6878   4
  -1  14   6 160.826 64.2409   3
  -1 -14   5 375.277 128.194   2
  -1  14   5 281.950 107.332   5
  -1 -14   5 270.050 111.510   4
  -1  14   5 229.819 71.2187   3
  -1 -14   4 1702.62 236.183   2
  -1 -14   4 2145.06 279.174   4
  -1  14   4 1850.20 239.000   5
  -1  14   4 1794.03 162.274   3
  -1 -14   3 158.590 85.4444   2
  -1  14   3 285.304 60.4036   1
  -1 -14   3 220.248 107.125   4
  -1  14   3 16.4372 64.8804   5
  -1 -14   3 205.361 40.4468   3
  -1  14   3 215.781 54.3829   3
  -1 -14   2 12.4384 75.1109   2
  -1  14   2 12.0913 22.9967   1
  -1  14   2-6.31288 79.7777   5
  -1  14   2-9.24932 29.7098   3
  -1 -14   1 359.029 115.108   2
  -1  14   1 238.233 26.3472   1
  -1  14   1 254.863 105.138   5
  -1  14   1 239.414 61.9884   3
   1 -14   0 1957.76 226.245   2
  -1 -14   0 2084.44 241.481   2
  -1  14   0 1917.91 247.668   5
   1 -14   1 4216.43 331.311   2
  -1 -14  -1 3495.22 303.526   2
  -1  14  -1 3869.49 351.599   5
   1  14   1 3712.64 351.385   5
   1 -14   1 3430.52 201.041   3
   1 -14   2 1251.08 189.161   2
   1 -14   2 918.538 178.669   4
  -1  14  -2 1342.21 210.837   5
   1  14   2 1072.41 186.949   5
   1 -14   2 1063.24 120.450   3
   1 -14   3 437.362 123.586   2
   1 -14   3 352.549 125.719   4
   1  14   3 395.596 124.855   5
  -1  14  -3 219.991 88.4537   5
   1 -14   3 361.297 84.7628   3
   1 -14   4-6.77764 63.6001   2
   1 -14   4-51.0983 81.6449   4
   1  14   4 3.61807 68.1458   5
  -1  14  -4-42.6551 77.1514   5
   1 -14   4 2.96776 53.7551   3
   1 -14   5 36.1055 57.9993   2
  -1 -14  -5 213.175 89.5916   1
   1 -14   5 67.8774 60.2434   4
   1  14   5 94.8733 83.6100   5
  -1  14  -5-61.6835 81.7507   5
   1 -14   6 193.941 99.1065   2
   1  14   6-1.29978 47.5694   5
  -1  14  -6 60.6399 72.3303   5
   1 -14   6 157.603 100.532   4
  -1 -14  -6 207.816 85.8463   1
   1 -14   7 114.688 80.3371   2
   1  14   7-63.9294 62.1807   5
  -1  14  -7 84.7769 79.0552   5
   1 -14   7 203.112 109.333   4
  -1 -14  -7 94.1396 72.6290   1
   1 -14   8 320.782 118.528   2
  -1  14  -8 205.070 109.143   5
  -1 -15   8 324.754 126.157   2
  -1  15   8 319.290 110.182   5
  -1 -15   7 235.456 106.471   2
  -1  15   7 328.310 116.169   5
  -1 -15   7-17.9403 62.5586   4
  -1 -15   6 347.787 115.685   2
  -1 -15   6 642.798 189.021   4
  -1  15   6 729.567 156.938   5
  -1 -15   5-117.370 102.884   2
  -1 -15   5 86.9832 75.8000   4
  -1  15   5 147.308 86.6879   5
  -1 -15   4-9.69324 55.2132   2
  -1  15   4-68.2972 73.8637   5
  -1 -15   4 157.053 81.8078   4
  -1 -15   3 1116.78 196.713   2
  -1  15   3 982.313 184.393   5
  -1  15   3 946.716 109.043   3
  -1 -15   2 550.495 144.636   2
  -1  15   2 560.581 144.043   5
  -1  15   2 894.460 103.263   3
  -1 -15   1 1008.10 179.072   2
  -1  15   1 1227.47 207.594   5
  -1 -15   0 451.548 119.882   2
   1 -15   0 603.789 134.133   2
   1  15   0 393.736 131.626   5
  -1  15   0 516.097 144.408   5
  -1 -15  -1 1078.14 179.364   2
   1 -15   1 644.413 146.192   2
   1  15   1 806.157 185.083   5
  -1  15  -1 875.712 179.070   5
   1 -15   2 138.834 79.4040   2
   1  15   2 121.234 103.442   5
   1 -15   2 54.2054 93.4642   4
  -1  15  -2 8.76811 70.9368   5
   1 -15   3 1841.59 241.421   2
   1 -15   3 1780.06 260.160   4
  -1  15  -3 1731.03 248.328   5
   1  15   3 1826.29 258.637   5
   1 -15   4 2023.62 256.464   2
   1 -15   4 1773.12 278.426   4
   1  15   4 1705.70 237.649   5
  -1  15  -4 1440.44 233.501   5
   1 -15   5-77.5251 94.5464   2
   1 -15   5-40.3660 65.9867   4
   1  15   5 25.1046 54.7480   5
  -1  15  -5-127.559 85.6392   5
   1 -15   6 1012.43 192.287   2
   1  15   6 947.244 178.541   5
  -1  15  -6 861.040 177.368   5
   1 -15   6 1205.09 234.635   4
   1 -15   7-8.22208 63.4536   2
   1  15   7-220.640 93.8153   5
  -1  15  -7-128.039 88.9385   5
   1 -15   8 428.246 137.785   2
  -1  15  -8 141.785 89.3516   5
  -1  16   8 42.8085 67.3092   5
   1  16  -8 245.569 116.439   5
  -1 -16   7 43.4803 97.0722   2
  -1  16   7 50.6103 81.6960   5
  -1 -16   6 531.589 160.403   2
  -1  16   6 492.432 139.221   5
  -1 -16   6 657.751 174.642   4
  -1 -16   5 441.265 144.410   2
  -1 -16   5 48.4709 77.5481   4
  -1  16   5 277.470 132.743   5
  -1 -16   4 1267.57 218.294   2
  -1 -16   4 1115.21 220.265   4
  -1  16   4 992.042 192.595   5
  -1 -16   3 71.8785 94.3329   2
  -1  16   3 152.047 87.9214   5
  -1 -16   2 2480.31 293.068   2
  -1  16   2 2613.72 311.334   5
  -1 -16   1 781.173 161.893   2
  -1  16   1 632.381 159.972   5
   1  16  -1 508.753 152.674   5
  -1 -16   0 651.847 150.079   2
   1 -16   0 539.205 144.775   2
  -1  16   0 739.973 166.918   5
   1  16   0 759.355 185.079   5
   1 -16   1 692.784 159.803   2
  -1 -16  -1 582.082 142.507   2
  -1  16  -1 747.585 176.108   5
   1  16   1 615.605 163.737   5
   1 -16   2 52.5408 79.2731   2
   1  16   2-124.283 86.6105   5
  -1  16  -2-151.244 106.400   5
   1 -16   3-46.4855 84.2476   2
   1 -16   3-113.555 82.7313   4
  -1  16  -3-58.1589 70.4530   5
   1  16   3 102.586 62.3752   5
   1 -16   4 343.991 121.226   2
   1 -16   4 172.341 92.4966   4
   1  16   4 121.747 91.9691   5
  -1  16  -4 100.894 68.3549   5
   1 -16   5 92.2180 86.8715   2
   1 -16   5-39.4240 71.2615   4
   1  16   5 93.3955 90.0660   5
   1 -16   6-66.1600 78.0801   2
   1  16   6 93.9613 75.4895   5
   1 -16   7-219.867 118.073   2
   1  16   7-148.108 89.3202   5
  -1  16  -7-76.3853 84.0238   5
  -1  17   7 865.248 197.883   5
  -1  17   6-286.650 121.306   5
   1  17  -6-181.275 115.030   5
  -1 -17   5 728.363 187.837   2
  -1  17   5 625.765 158.846   5
  -1 -17   5 392.593 166.867   4
  -1 -17   4 101.802 80.9888   2
  -1  17   4 69.6630 82.6842   5
  -1 -17   3 441.114 143.314   2
  -1  17   3 454.251 147.459   5
   1  17  -3 696.284 188.957   5
  -1 -17   2 319.772 140.760   2
  -1  17   2-55.3669 80.9481   5
   1  17  -2 405.376 160.266   5
  -1 -17   1 301.037 118.942   2
   1  17  -1 330.835 128.214   5
  -1  17   1 315.274 124.888   5
  -1 -17   0-140.226 86.8783   2
   1  17   0-180.278 114.814   5
  -1  17   0 31.3100 85.7440   5
   1 -17   1 163.116 92.0810   2
  -1 -17  -1 66.4729 61.7662   2
  -1  17  -1 156.714 95.6787   5
   1  17   1 30.0296 89.3900   5
   1 -17   2-125.232 88.1517   2
   1  17   2 127.503 81.9570   5
  -1  17  -2-138.076 100.192   5
   1 -17   3 288.658 114.436   2
   1 -17   3 388.797 138.231   4
  -1  17  -3 251.699 124.864   5
   1  17   3 414.674 136.724   5
   1 -17   4 375.036 131.182   2
  -1  17  -4 198.392 122.842   5
   1  17   4 324.000 111.748   5
   1 -17   4 490.577 159.176   4
   1 -17   5 865.184 195.315   2
   1 -17   5 638.063 183.774   4
  -1  17  -5 605.632 172.221   5
   1  17   5 544.910 152.476   5
   1 -17   6 220.753 114.328   2
   1  17   6 281.932 117.705   5
  -1  17  -6 212.481 119.805   5
  -1  18   4 149.913 103.864   5
  -1 -18   3 1411.78 237.441   2
   1  18  -3 1130.50 236.409   5
  -1  18   3 1316.85 255.373   5
  -1 -18   2 19.5095 80.1984   2
  -1  18   2-59.1800 91.1023   5
   1  18  -2 60.7652 101.666   5
  -1 -18   1 137.051 103.184   2
   1  18  -1 252.644 133.076   5
  -1  18   1 184.690 117.887   5
  -1 -18   0-73.0706 82.0010   2
   1  18   0 300.318 133.517   5
  -1  18   0 311.040 127.687   5
   1 -18   1 1294.42 225.764   2
  -1  18  -1 1264.25 246.783   5
   1  18   1 1949.39 301.602   5
   1 -18   2 41.2055 54.0804   2
  -1  18  -2-68.8949 117.675   5
   1  18   2-62.6418 80.8149   5
   1 -18   3 492.474 147.540   2
  -1  18  -3 444.114 155.859   5
   1  18   3 575.746 166.156   5
   1  18   4 42.6543 64.4793   5
   2   0 -12 1391.85 253.313   1
   2   0 -11 36.8857 81.7408   1
   2   0 -10 18296.5 786.744   1
   2   0 -10 16117.2 429.011   5
   2   0  -9-73.4750 91.3066   1
   2   0  -8 17355.5 665.407   1
  -2   0   7-110.297 59.2814   1
   2   0  -7-0.64337 47.1649   1
   2   0  -6 4196.71 277.216   1
   2   0  -5-5.44462 46.8234   1
   2   0  -4 44496.0 720.323   1
   2   0  -3 4.52365 22.6326   1
  -2   0   2 72139.7 480.042   4
  -2   0   2 69419.1 658.557   3
  -2   0   1 31.2363 28.6568   3
   2   0  -1-2.66780 16.7876   3
  -2   0   0 48343.6 536.581   3
   2   0   0 49118.2 535.939   3
  -2   0  -1 103.862 38.1984   1
  -2   0  -1 12.0368 35.4136   3
   2   0   1-1.59718 31.5590   3
   2   0   2 108004. 1087.77   3
  -2   0  -2 108271. 1001.70   1
  -2   0  -3-57.1711 57.5748   1
  -2   0  -4 24657.2 617.991   1
  -2   0  -5-46.7131 74.3523   1
   2   0   6 227.724 83.0298   1
  -2   0  -6 135.943 79.5394   1
  -2   0  -7 19.5526 63.8831   1
  -2   0  -8 1569.56 225.635   1
  -2   0  -9 25.2157 70.7041   1
  -2   0 -10 439.526 150.360   1
  -2   0 -11 0.70516 103.681   1
   2  -1 -12 700.535 183.312   1
   2   1 -12 700.148 191.343   1
   2   1 -11-84.6435 82.8689   1
   2  -1 -11 25.9939 73.5149   1
   2  -1 -10 3458.47 350.217   1
   2   1 -10 3633.30 354.659   1
   2  -1 -10 3187.71 194.343   5
   2   1  -9 6674.22 446.506   1
   2  -1  -9 6048.53 429.982   1
   2  -1  -9 5906.12 258.203   5
   2  -1  -8 14.3072 28.4519   5
   2  -1  -8-59.1044 93.9510   1
   2   1  -8-79.2734 87.3538   1
  -2  -1   7 1619.62 184.040   1
   2  -1  -7 1401.63 178.228   1
   2   1  -7 1864.23 203.673   1
   2  -1  -6 3499.88 258.152   1
   2   1  -6 3475.79 247.369   1
   2  -1  -5 4345.66 259.794   1
   2   1  -5 3904.85 237.499   1
  -2  -1   4 5397.74 245.727   1
   2  -1  -4 5294.61 255.593   1
   2   1  -4 5458.32 248.331   1
  -2  -1   3 31694.9 518.508   1
   2  -1  -3 33812.5 567.162   1
   2   1  -3 33178.1 531.638   1
  -2  -1   2 9845.01 248.913   1
  -2  -1   2 10150.6 224.351   4
   2   1  -2 9560.24 224.754   4
  -2   1   2 10933.4 270.568   3
  -2  -1   2 10019.7 239.872   3
  -2   1   1 104617. 780.105   3
  -2  -1   1 103006. 678.060   3
   2   1  -1 103005. 683.450   3
   2   1   0 540.636 58.3714   3
  -2   1   0 597.020 73.9855   3
  -2  -1   0 477.011 54.2569   3
  -2  -1  -1 171173. 558.041   2
  -2   1  -1 167411. 1220.63   3
  -2  -1  -1 170175. 1076.22   1
   2  -1   2 130.012 22.8445   5
  -2  -1  -2 96.7081 42.6376   1
  -2   1  -2 161.252 47.5894   1
   2   1   2 116.343 39.5776   1
   2   1   3 2699.67 87.9965   2
   2  -1   3 2782.52 91.1019   2
  -2   1  -3 2589.20 181.570   1
  -2  -1  -3 2888.53 191.505   1
  -2  -1  -4 12369.0 439.684   1
  -2   1  -4 12936.2 445.531   1
  -2   1  -5 13585.0 501.308   1
  -2  -1  -5 12561.7 489.559   1
   2  -1   6 10638.2 471.505   1
  -2  -1  -6 10918.1 499.417   1
   2   1   6 12148.8 503.894   1
  -2   1  -6 10207.1 481.602   1
  -2   1  -7 16229.0 656.319   1
  -2  -1  -7 15163.9 642.370   1
  -2  -1  -8 5392.79 410.203   1
  -2   1  -8 5602.13 414.119   1
  -2   1  -9 171.063 99.8208   1
  -2  -1  -9 214.918 92.5672   1
  -2  -1 -10 218.263 109.363   1
  -2   1 -10-10.3915 86.3298   1
  -2  -1 -11-106.913 99.5452   1
  -2   1 -11 133.963 91.9915   1
   2   2 -12-16.9979 62.9592   1
   2  -2 -12-101.031 86.7304   1
   2  -2 -11 541.987 169.270   1
   2   2 -11 723.350 172.463   1
   2  -2 -10 2481.39 301.056   1
   2   2 -10 2281.97 284.132   1
   2  -2 -10 1837.37 153.465   5
   2  -2  -9 20506.4 787.381   1
   2  -2  -9 19054.2 475.812   5
   2  -2  -8 49.4050 35.6135   5
  -2  -2   8 0.34791 40.1942   1
   2   2  -8 55.7422 56.1526   1
   2  -2  -8 73.5519 75.7368   1
   2   2  -7 12889.2 518.495   1
   2  -2  -7 12806.9 538.239   1
   2  -2  -7 12509.8 357.889   5
  -2   2   7 13126.5 528.616   1
  -2  -2   7 12799.5 505.282   1
   2  -2  -6 10854.0 453.141   1
   2   2  -6 9676.12 412.456   1
   2  -2  -6 10068.5 306.074   5
   2   2  -5 1488.45 148.337   1
   2  -2  -5 1558.43 159.349   1
  -2  -2   5 1627.68 149.873   1
   2  -2  -4 2272.22 169.783   1
   2   2  -4 2243.45 157.844   1
  -2  -2   4 2119.42 152.157   1
  -2  -2   3 20539.3 408.828   1
  -2   2   3 20658.2 445.317   1
   2  -2  -3 20881.1 457.851   1
   2   2  -3 20725.7 409.049   1
  -2  -2   3 21399.9 434.945   4
  -2  -2   2 51984.8 552.396   1
  -2   2   2 53555.2 636.547   1
  -2  -2   2 53897.9 608.560   4
   2   2  -2 51005.1 606.810   4
   2  -2  -2 51715.0 578.676   5
  -2   2   2 54928.9 625.514   3
   2  -2  -1 22420.4 367.478   5
  -2   2   1 22509.8 383.387   3
  -2  -2   1 22127.8 291.263   3
   2   2  -1 23297.9 296.538   3
  -2  -2   0 167276. 875.232   2
   2  -2   0 162672. 933.840   5
  -2  -2   0 162008. 889.124   3
   2   2   0 162109. 857.276   3
  -2   2   0 166587. 1102.02   3
   2   2   1 714.233 55.1323   2
  -2   2  -1 889.093 57.7644   2
  -2  -2  -1 912.242 60.6858   2
  -2   2  -1 796.761 95.3118   3
  -2   2  -1 723.377 60.2494   5
   2  -2   1 669.986 60.9511   5
   2   2   1 723.265 72.7841   3
  -2  -2  -1 731.530 75.2102   1
   2  -2   2 39530.2 351.117   2
   2   2   2 38679.7 387.758   2
  -2   2  -2 40140.6 411.309   5
   2   2   2 40599.0 599.100   1
  -2  -2  -2 40933.4 624.563   1
  -2   2  -2 40923.7 620.460   1
   2   2   3 4804.89 143.166   2
   2  -2   3 4696.00 141.011   2
  -2   2  -3 4934.62 131.936   5
  -2   2  -3 4663.25 239.676   1
  -2  -2  -3 5053.57 252.939   1
   2   2   4 12444.9 256.459   2
   2  -2   4 12965.2 268.133   2
  -2   2  -4 13591.2 456.492   1
  -2  -2  -4 12885.9 451.973   1
  -2   2  -5 1706.44 184.032   1
   2  -2   5 1662.62 175.190   1
  -2  -2  -5 1493.36 179.840   1
   2   2   5 2117.40 197.308   1
   2  -2   6 39.5671 54.6698   1
  -2  -2  -6 17.9141 57.0285   1
   2   2   6 115.348 75.4725   1
  -2   2  -6-14.9205 76.3142   1
  -2   2  -7 3826.20 325.709   1
  -2  -2  -7 3500.08 313.726   1
  -2   2  -8 5.51815 94.4903   1
  -2  -2  -8 183.561 98.6337   1
   2  -2   9 1187.20 128.845   2
  -2   2  -9 1304.74 218.836   1
  -2  -2  -9 1228.95 219.477   1
  -2  -2 -10-73.9387 90.8801   1
  -2   2 -10 131.351 102.532   1
  -2   2 -11 44.7172 86.0572   1
   2   3 -12 272.916 121.170   1
   2  -3 -12-1.37324 107.517   1
   2   3 -11 1052.06 210.851   1
   2  -3 -11 1256.45 235.241   1
   2  -3 -10 111.142 46.5641   5
   2  -3 -10 163.742 105.389   1
   2   3 -10 32.2997 79.6789   1
   2   3  -9 2975.74 296.636   1
   2  -3  -9 2598.11 289.796   1
   2  -3  -9 2096.05 165.139   5
   2   3  -8 4002.35 315.574   1
   2  -3  -8 3463.00 205.561   5
  -2  -3   8 3655.19 288.946   1
   2   3  -7 21629.3 667.717   1
   2  -3  -7 22686.2 718.816   1
   2  -3  -7 21188.0 492.653   5
  -2   3   7 23130.5 703.137   1
  -2  -3   7 21115.4 643.809   1
   2  -3  -6 658.222 84.9090   5
   2  -3  -6 645.567 122.348   1
   2   3  -6 708.161 119.236   1
   2  -3  -5 41241.0 816.315   1
   2   3  -5 40944.2 747.905   1
   2  -3  -5 40686.0 625.527   5
  -2  -3   5 41394.4 733.771   1
   2   3  -4 2607.27 166.706   1
   2  -3  -4 2326.94 177.099   1
  -2  -3   4 2362.34 157.586   1
  -2  -3   4 2629.01 184.708   4
   2  -3  -4 2428.69 149.576   5
   2   3  -3 1151.41 96.0434   1
  -2   3   3 1176.92 111.167   1
   2  -3  -3 1063.60 110.133   1
  -2  -3   3 1213.61 98.1389   1
  -2  -3   3 1334.21 122.940   4
   2  -3  -3 1313.77 105.576   5
  -2   3   3 1396.12 116.862   3
  -2   3   2 24.8181 22.1848   1
   2  -3  -2-15.7672 27.2187   3
  -2  -3   2 21.6868 19.2260   1
   2  -3  -2 66.5461 28.2053   5
  -2  -3   2 70.4375 35.9026   4
   2   3  -2 9.44518 22.6658   4
  -2   3   2 51.9854 13.1400   4
  -2   3   2 44.9765 33.0036   3
  -2  -3   1 185029. 1146.50   2
   2  -3  -1 180319. 828.360   4
   2  -3  -1 179140. 1145.87   5
   2   3  -1 175737. 1183.33   4
  -2   3   1 183111. 1147.01   3
  -2  -3   1 182762. 747.395   3
   2  -3  -1 177396. 1123.27   3
   2   3  -1 181969. 763.979   3
  -2  -3   0 2066.05 115.862   2
  -2   3   0 2134.53 104.215   2
   2   3   0 1939.27 111.187   2
   2  -3   0 2057.84 123.601   5
  -2  -3   0 2270.07 97.4052   3
  -2   3   0 2354.02 124.988   5
   2  -3   0 2235.11 133.184   3
   2   3   0 2282.47 94.0760   3
  -2   3   0 2498.17 146.558   3
   2  -3   1 88683.8 632.175   2
  -2  -3  -1 88111.4 680.534   2
  -2   3  -1 87951.2 666.598   2
   2   3   1 84079.4 699.327   2
  -2  -3  -1 87979.3 775.352   1
  -2   3  -1 89066.1 953.206   3
   2   3   1 87625.0 757.341   3
  -2   3  -1 89467.7 750.263   5
   2  -3   1 87302.2 785.198   5
   2  -3   1 87125.7 915.066   3
   2  -3   2 16.5178 18.9541   2
   2   3   2 2.65076 24.4287   2
  -2   3  -2 19.3729 20.2864   2
  -2   3  -2-0.08925 25.4037   5
   2   3   2-15.1506 35.6512   1
  -2   3  -2-15.5370 41.4737   1
  -2  -3  -2-32.8954 50.6741   1
   2   3   3 7301.35 208.913   2
   2  -3   3 7470.76 206.707   2
  -2   3  -3 7607.84 206.513   5
  -2   3  -3 7988.37 311.331   1
  -2  -3  -3 7575.09 312.140   1
   2   3   3 7996.38 307.368   1
   2   3   4 24449.6 404.578   2
   2  -3   4 25424.1 418.619   2
  -2   3  -4 24973.7 359.254   5
   2   3   4 24931.7 317.514   5
  -2   3  -4 25134.7 621.669   1
   2   3   4 26005.3 620.882   1
  -2  -3  -4 25187.3 629.997   1
   2   3   5 8319.27 251.285   2
   2  -3   5 8282.96 264.784   2
  -2   3  -5 8378.66 189.869   5
   2  -3   5 8487.91 385.775   1
   2   3   5 8947.20 404.640   1
  -2   3  -5 8056.05 384.924   1
  -2  -3  -5 7977.09 397.453   1
   2   3   6 4161.97 193.002   2
   2  -3   6 4561.05 212.914   2
  -2  -3  -6 4462.49 324.919   1
   2   3   6 4714.57 319.834   1
   2  -3   6 4639.43 310.997   1
  -2   3  -6 4593.10 321.397   1
   2  -3   7 6405.25 272.607   2
   2   3   7 5975.15 245.733   2
  -2   3  -7 5599.46 390.918   1
  -2  -3  -7 6041.85 411.219   1
   2  -3   8 880.898 107.707   2
   2   3   8 813.009 98.3840   2
  -2   3  -8 763.761 163.519   1
  -2  -3  -8 1056.89 201.522   1
   2  -3   9 4642.83 259.978   2
  -2   3  -9 5204.57 430.059   1
  -2  -3  -9 4511.57 410.328   1
  -2  -3 -10-78.1541 103.623   1
  -2   3 -10-81.9251 86.6054   1
  -2   3 -11 784.410 203.361   1
   2  -4 -12-61.2352 98.6497   1
   2   4 -12 127.384 106.521   1
   2  -4 -11 590.226 174.595   1
   2   4 -11 669.754 167.585   1
   2  -4 -10-3.42258 28.2692   5
   2  -4 -10-97.9029 77.7363   1
   2   4 -10-19.2581 91.0472   1
   2  -4  -9 1021.05 125.511   5
   2   4  -9 1101.45 185.917   1
   2  -4  -9 1034.96 189.670   1
   2   4  -8 3522.77 296.340   1
   2  -4  -8 3326.43 303.516   1
   2  -4  -8 3044.25 203.936   5
  -2  -4   8 3367.18 278.797   1
   2   4  -7 3070.47 251.917   1
   2  -4  -7 3530.55 291.452   1
   2  -4  -7 3277.59 203.689   5
  -2   4   7 3337.99 276.078   1
  -2  -4   7 3347.77 256.250   1
   2  -4  -6 231.414 58.2293   5
   2   4  -6 234.506 74.1881   1
   2  -4  -6 170.143 70.3334   1
  -2   4   6 205.093 68.6098   1
   2   4  -5 25751.1 585.716   1
   2  -4  -5 26620.2 663.657   1
   2  -4  -5 25892.3 539.109   5
  -2   4   5 26891.8 654.295   1
  -2  -4   5 26220.5 578.208   1
  -2   4   4 10536.9 371.000   1
   2   4  -4 11080.2 333.582   1
   2  -4  -4 11214.8 390.275   1
  -2  -4   4 10752.3 326.471   1
  -2  -4   4 11150.1 408.346   4
   2  -4  -4 10728.5 336.638   5
   2  -4  -3 6797.18 271.492   1
  -2   4   3 6485.03 261.547   1
   2   4  -3 6232.74 214.067   1
  -2  -4   3 6227.35 211.965   1
  -2  -4   3 6555.69 287.742   4
  -2   4   3 6598.53 246.547   5
   2  -4  -3 6788.93 259.642   5
  -2   4   3 6434.04 253.009   3
  -2  -4   2 32390.7 401.233   1
  -2   4   2 33540.9 539.481   1
  -2   4   2 32040.1 390.657   4
   2   4  -2 32853.3 600.762   4
  -2  -4   2 33915.8 598.406   4
   2  -4  -2 32606.5 553.953   5
   2  -4  -2 33335.8 529.842   3
  -2   4   2 33494.3 527.258   3
  -2   4   1 15842.0 337.285   2
  -2  -4   1 16013.0 379.880   2
   2  -4  -1 15759.1 294.450   4
   2  -4  -1 15521.8 374.608   5
   2  -4  -1 15722.9 349.697   3
  -2  -4   1 15343.6 194.210   3
  -2   4   1 15924.4 357.369   3
  -2   4   0 2138.15 121.695   2
  -2  -4   0 2218.09 133.115   2
   2   4   0 2150.08 132.045   2
  -2  -4   0 2388.50 105.151   1
   2  -4   0 2315.13 146.085   5
  -2   4   0 2217.20 138.066   5
   2  -4   0 2224.51 139.158   3
   2   4   0 2409.72 85.7306   3
  -2   4   0 2257.71 143.871   3
  -2   4  -1 32868.3 479.225   2
   2   4   1 32214.6 495.838   2
  -2  -4  -1 33927.0 483.982   2
   2  -4   1 33776.4 459.246   2
  -2  -4  -1 32974.2 474.431   1
   2   4   1 33094.6 451.359   3
  -2   4  -1 34225.0 610.804   3
  -2   4  -1 33680.2 515.214   5
   2  -4   1 32640.6 577.486   3
  -2  -4  -2 3664.64 154.421   2
   2   4   2 3467.89 163.040   2
   2  -4   2 3604.00 157.138   2
  -2   4  -2 3423.04 158.675   2
   2   4   2 3720.64 186.196   1
  -2  -4  -2 3333.27 184.756   1
  -2   4  -2 3740.21 193.640   1
  -2   4  -2 3751.05 174.709   5
   2  -4   2 3719.14 223.858   3
   2  -4   3 24375.7 425.903   2
   2   4   3 24546.3 439.549   2
  -2   4  -3 25470.2 442.193   5
  -2   4  -3 25177.6 551.456   1
   2   4   3 26308.7 560.985   1
  -2  -4  -3 25934.9 577.752   1
   2  -4   4 27278.7 478.135   2
   2   4   4 26579.7 474.216   2
  -2   4  -4 28343.5 658.099   1
  -2  -4  -4 28013.6 677.581   1
   2   4   4 27452.2 647.276   1
   2  -4   4 29004.1 761.517   3
  -2   4  -4 26895.5 446.449   5
   2   4   4 27436.4 426.082   5
   2   4   5 692.791 83.1702   2
   2  -4   5 759.110 88.8003   2
  -2   4  -5 721.099 125.596   1
   2  -4   5 753.158 121.600   1
   2   4   5 703.166 118.483   1
  -2  -4  -5 674.199 122.643   1
  -2   4  -5 690.543 70.2179   5
   2   4   5 723.685 62.9417   5
   2  -4   5 645.352 127.413   3
   2   4   6 24.3909 32.8056   2
   2  -4   6 1.33764 35.6929   2
  -2   4  -6-74.0790 28.3264   5
   2  -4   6 74.9887 56.9651   1
  -2  -4  -6-13.4428 62.1632   1
  -2   4  -6 58.8686 67.9053   1
   2   4   7 5.06069 30.2080   2
   2  -4   7 55.0234 45.1869   2
  -2   4  -7 4.56182 13.9463   5
  -2   4  -7-66.6055 77.9430   1
  -2  -4  -7 118.590 88.4136   1
   2  -4   8 3138.17 213.220   2
  -2  -4  -8 3485.40 340.724   1
  -2   4  -8 3097.65 312.893   1
   2  -4   9 198.298 62.7819   2
  -2  -4  -9 398.585 153.577   1
  -2   4  -9 208.201 110.435   1
  -2  -4 -10 316.277 144.664   1
  -2   4 -10 238.412 108.625   1
  -2   4 -11 165.926 114.100   1
   2  -5 -12 323.104 127.186   1
   2   5 -12 338.768 140.444   1
   2  -5 -11-26.8945 71.9643   1
   2   5 -11 13.0082 69.6906   1
   2   5 -10 1798.94 248.271   1
   2  -5 -10 1467.01 159.174   5
   2  -5 -10 1918.29 273.038   1
   2  -5  -9 80.9755 52.8471   5
   2  -5  -9 18.7834 69.8944   1
   2  -5  -8 1213.79 140.707   5
  -2  -5   8 1324.07 177.121   1
   2  -5  -8 1341.88 198.324   1
   2   5  -8 1411.96 190.656   1
   2  -5  -7 946.970 121.689   5
   2  -5  -7 969.916 157.267   1
   2   5  -7 828.190 135.829   1
  -2  -5   7 1064.20 149.084   1
  -2   5   7 1013.53 155.488   1
   2  -5  -6 3513.24 272.688   1
   2   5  -6 3796.61 250.332   1
   2  -5  -6 3826.41 227.818   5
  -2   5   6 3381.58 257.464   1
   2  -5  -5 2918.17 224.716   1
   2   5  -5 2777.87 191.597   1
  -2  -5   5 2546.38 177.196   1
  -2   5   5 2661.48 209.903   1
   2  -5  -5 2629.24 184.692   5
  -2  -5   5 2602.85 225.753   4
   2   5  -4 8439.67 284.916   1
  -2   5   4 8690.98 342.428   1
   2  -5  -4 9197.46 359.745   1
  -2  -5   4 8341.17 280.646   1
   2  -5  -4 8360.22 321.194   5
  -2  -5   4 9065.89 391.482   4
  -2   5   4 9027.37 318.245   5
  -2   5   4 8989.32 334.716   3
  -2   5   3 2915.97 182.131   1
   2   5  -3 2932.04 140.473   1
  -2  -5   3 2969.27 198.372   2
  -2  -5   3 2795.72 137.359   1
  -2  -5   3 2671.66 197.093   4
  -2   5   3 3006.27 185.078   5
   2  -5  -3 2980.39 188.848   5
  -2   5   3 2989.68 177.792   3
  -2   5   2 28334.9 513.677   1
  -2  -5   2 28479.0 350.920   1
  -2  -5   2 30421.7 591.706   2
  -2   5   2 29672.0 441.411   4
  -2  -5   2 30093.7 613.547   4
   2  -5  -2 28928.3 580.065   5
   2  -5  -2 29217.4 515.352   3
  -2   5   2 29445.6 515.596   3
  -2   5   1 17.5569 23.2841   2
  -2  -5   1 26.3395 38.8903   2
   2  -5  -1 63.5948 31.4677   4
   2  -5  -1 16.7197 37.5291   5
  -2   5   1 57.9211 29.7986   4
   2  -5  -1 37.5563 25.6749   3
  -2   5   1 75.1631 37.6916   3
   2  -5   0 103669. 902.651   2
  -2  -5   0 104480. 1004.95   2
   2   5   0 98916.3 989.577   2
  -2   5   0 102017. 943.546   2
  -2  -5   0 100922. 664.248   1
  -2   5   0 101643. 1017.31   5
   2  -5   0 104107. 997.887   4
   2  -5   0 102696. 1077.55   5
  -2   5   0 104816. 997.155   3
   2   5   0 105002. 473.192   3
   2  -5   0 102003. 970.703   3
   2  -5   1 261.834 52.8796   2
  -2   5  -1 287.197 56.2584   2
  -2  -5  -1 254.769 58.0433   2
   2   5   1 240.000 53.4299   2
  -2  -5  -1 302.910 50.9181   1
  -2   5  -1 314.035 67.3248   5
   2  -5   1 232.186 52.3279   3
  -2   5  -1 262.512 67.1182   3
   2   5   1 302.373 45.7143   3
   2  -5   2 115869. 979.131   2
   2   5   2 113059. 1032.79   2
  -2  -5  -2 114889. 964.566   2
  -2   5  -2 114666. 1020.86   2
  -2  -5  -2 115481. 1073.69   1
  -2   5  -2 116070. 1061.21   1
   2   5   2 116111. 1022.44   1
  -2   5  -2 116636. 1074.36   5
   2  -5   2 114280. 1243.89   3
   2  -5   3 121630. 1048.17   2
   2   5   3 118045. 1071.88   2
  -2   5  -3 122317. 1222.17   1
  -2  -5  -3 122810. 1264.15   1
   2   5   3 120518. 1208.08   1
  -2   5  -3 119650. 1085.59   5
   2  -5   4 1072.29 106.172   2
   2   5   4 976.666 103.890   2
  -2  -5  -4 1322.89 153.354   1
  -2   5  -4 1090.86 134.396   1
   2   5   4 899.214 121.553   1
   2   5   4 1090.12 101.490   5
  -2   5  -4 1055.77 103.864   5
   2  -5   4 1023.63 152.104   3
   2   5   5 7191.02 283.577   2
   2  -5   5 7588.10 290.080   2
   2  -5   5 8415.74 450.682   3
  -2   5  -5 7150.10 257.054   5
   2   5   5 7555.93 241.663   5
  -2   5  -5 7272.90 370.326   1
  -2  -5  -5 7471.14 392.595   1
   2   5   5 7587.26 375.620   1
   2   5   6 8634.43 325.421   2
   2  -5   6 8910.61 333.809   2
  -2   5  -6 8454.23 267.754   5
  -2  -5  -6 8667.98 457.291   1
  -2   5  -6 9049.87 451.199   1
   2  -5   7 117.508 50.2487   2
  -2   5  -7 142.020 34.4303   5
  -2   5  -7 82.5965 64.6911   1
  -2  -5  -7 119.291 88.5728   1
   2   5   8 3827.54 237.753   2
   2  -5   8 3763.71 243.264   2
  -2   5  -8 3418.79 126.847   5
  -2  -5  -8 4229.87 377.058   1
  -2   5  -8 3533.47 338.159   1
   2  -5   9 222.762 72.1834   2
  -2   5  -9 334.880 133.601   1
  -2  -5  -9 246.153 110.829   1
  -2  -5 -10 578.102 170.959   1
  -2   5 -10 342.571 149.480   1
  -2   5 -11 462.637 166.513   1
  -2  -6  13-123.592 93.9615   2
   2  -6 -12 801.380 207.371   1
   2   6 -12 1124.41 221.312   1
   2  -6 -11-55.4311 91.5199   1
   2   6 -11-119.143 92.0703   1
   2   6 -10 2239.79 274.371   1
   2  -6 -10 1723.54 258.889   1
   2  -6  -9-1.10211 42.0398   5
   2  -6  -9 105.283 83.7506   1
   2   6  -9 51.6690 63.7893   1
   2  -6  -8 526.377 97.6459   5
  -2  -6   8 723.933 135.543   1
   2  -6  -8 642.259 141.540   1
   2   6  -8 666.865 129.280   1
   2  -6  -7 1856.75 219.717   1
   2   6  -7 1814.94 193.575   1
   2  -6  -7 1616.62 166.104   5
  -2  -6   7 1806.82 223.292   4
  -2   6   7 1871.10 206.453   1
  -2  -6   7 1832.01 183.758   1
   2  -6  -6 320.730 78.6206   5
  -2  -6   6 428.535 113.729   4
  -2   6   6 484.429 107.774   1
   2  -6  -6 381.263 103.607   1
   2   6  -6 322.818 80.4589   1
   2  -6  -5-8.38119 27.2161   5
  -2  -6   5 14.0726 57.6584   4
   2  -6  -5-1.86336 45.8871   1
  -2   6   5-8.49949 33.5188   1
   2   6  -5 22.3797 34.5572   1
  -2  -6   5 23.1561 26.4884   1
   2  -6  -4 295.980 70.2741   1
  -2  -6   4 212.077 50.6815   2
  -2   6   4 301.508 69.2474   3
   2   6  -4 289.375 59.6966   1
  -2  -6   4 323.742 59.1295   1
  -2   6   4 288.577 67.8900   1
  -2   6   4 354.462 69.1338   5
  -2  -6   4 439.425 101.514   4
   2  -6  -4 358.774 80.7829   5
  -2  -6   3 2.54927 50.1494   2
  -2   6   3-3.48242 28.9586   1
  -2  -6   3 0.89196 20.6864   1
  -2  -6   3 5.28619 46.2113   4
   2  -6  -3 5.46284 37.3372   5
  -2   6   3 28.5531 41.0001   3
  -2  -6   2 7607.30 324.380   2
  -2   6   2 6780.20 259.423   1
  -2  -6   2 7058.32 155.509   1
   2  -6  -2 7388.46 319.259   5
  -2   6   2 7198.15 248.839   4
  -2  -6   2 7854.73 336.825   4
  -2   6   2 6860.16 255.813   3
   2  -6  -2 7033.91 262.538   3
  -2  -6   1 24649.2 549.703   2
  -2  -6   1 23034.2 221.057   1
   2  -6  -1 22785.4 557.104   5
   2  -6  -1 23346.8 461.476   4
  -2   6   1 22555.3 466.217   4
  -2   6   1 23222.9 470.872   3
   2  -6  -1 22695.9 456.881   3
   2  -6   0 2142.99 146.618   2
  -2  -6   0 2124.66 160.013   2
  -2   6   0 2312.43 157.963   2
   2   6   0 2222.45 163.814   2
  -2  -6   0 2357.04 100.604   1
   2  -6   0 2179.68 160.676   4
  -2   6   0 2322.33 157.271   3
   2  -6   0 1926.04 139.983   3
  -2  -6  -1 1349.59 123.965   2
  -2   6  -1 1276.69 119.207   2
   2   6   1 1108.87 116.996   2
   2  -6   1 1232.37 113.189   2
  -2  -6  -1 1280.18 97.0963   1
  -2   6  -1 1119.74 123.389   3
   2  -6   1 1396.36 142.929   4
   2   6   1 1342.86 82.7787   3
  -2   6  -1 1230.61 126.891   5
   2  -6   1 1313.46 124.306   3
   2  -6   2 4381.53 211.888   2
   2   6   2 4183.60 221.938   2
  -2  -6  -2 4080.88 202.541   2
  -2   6  -2 4073.01 216.669   2
   2   6   2 4304.25 197.456   1
  -2  -6  -2 4314.00 212.085   1
  -2   6  -2 4304.98 208.450   1
  -2   6  -2 4369.45 233.689   5
   2  -6   2 4245.39 243.378   3
   2   6   3 24321.4 538.321   2
   2  -6   3 25228.4 521.768   2
  -2   6  -3 24442.1 543.765   5
  -2   6  -3 25112.2 558.590   1
  -2  -6  -3 25228.1 586.974   1
   2   6   3 25246.9 550.740   1
   2  -6   4 2995.99 189.396   2
   2   6   4 2769.97 186.273   2
  -2   6  -4 3004.00 221.294   1
  -2  -6  -4 2657.41 216.246   1
   2   6   4 2860.71 213.184   1
   2   6   4 2957.05 183.535   5
   2  -6   4 3243.92 262.361   3
  -2   6  -4 2797.89 185.776   5
   2  -6   5 499.290 86.1013   2
  -2   6  -5 619.009 114.917   1
   2   6   5 506.730 105.226   1
  -2  -6  -5 386.695 101.124   1
  -2   6  -5 479.247 79.8534   5
   2   6   5 484.976 73.3311   5
   2  -6   5 526.119 125.697   3
   2  -6   6 2038.52 172.010   2
  -2   6  -6 1753.15 142.636   5
   2   6   6 1981.49 133.175   5
  -2  -6  -6 2086.37 234.445   1
  -2   6  -6 2134.65 225.295   1
   2   6   7 40.4190 40.3554   2
   2  -6   7 108.901 54.9713   2
  -2   6  -7-80.9974 40.8221   5
  -2  -6  -7-61.9810 78.3407   1
  -2   6  -7-56.7756 78.1028   1
   2   6   8 1078.84 135.863   2
   2  -6   8 1067.96 139.565   2
  -2   6  -8 1094.75 96.8579   5
  -2   6  -8 873.604 166.660   1
  -2  -6  -8 963.767 188.355   1
   2  -6   9 30.6621 47.7584   2
  -2  -6  -9-22.6331 71.8245   1
  -2   6  -9 34.6113 61.4532   1
  -2   6 -10 579.131 157.962   1
  -2  -6 -10 776.892 203.330   1
  -2  -7  12-4.28174 103.101   2
   2   7 -12 47.8565 70.8133   1
   2  -7 -12 5.87731 92.7373   1
  -2  -7  11 210.246 102.043   2
   2  -7 -11-0.65096 63.3578   1
   2   7 -11 293.370 117.591   1
  -2  -7  10 45.7672 68.3673   2
   2  -7 -10 43.6930 81.7172   1
   2   7 -10 147.943 90.9563   1
  -2  -7   9-16.1761 90.0911   4
   2   7  -9 18.7732 68.4782   1
   2  -7  -9-55.0109 94.7161   1
  -2  -7   8 327.874 127.943   4
   2   7  -8 328.726 99.4736   1
  -2  -7   8 325.480 92.0539   1
   2  -7  -8 311.077 112.338   1
   2  -7  -7 2925.49 275.670   1
  -2  -7   7 2823.96 255.650   2
   2   7  -7 3100.21 246.580   1
   2  -7  -7 2895.68 236.457   5
  -2  -7   7 2966.15 296.937   4
  -2   7   7 3098.09 269.923   1
  -2  -7   7 3037.12 235.023   1
  -2  -7   6 642.764 121.615   2
   2   7  -6 484.918 90.9058   1
  -2   7   6 518.713 103.461   1
   2  -7  -6 697.694 135.216   1
  -2  -7   6 559.864 133.458   4
   2  -7  -6 474.556 92.4874   5
  -2  -7   5 4092.74 279.830   2
   2  -7  -5 4755.49 297.219   1
   2   7  -5 4482.65 231.452   1
  -2  -7   5 4093.16 214.257   1
  -2   7   5 4471.60 277.985   1
   2  -7  -5 4413.56 279.563   5
  -2  -7   5 4198.39 314.024   4
  -2   7   5 4863.17 268.146   5
  -2   7   5 4028.78 254.065   3
   2  -7  -4 19241.1 540.166   1
  -2   7   4 18621.4 518.624   1
  -2  -7   4 18143.9 561.684   2
   2   7  -4 18791.1 405.164   1
  -2  -7   4 17947.5 380.541   1
   2  -7  -4 19373.3 574.232   5
  -2   7   4 18953.1 522.673   5
  -2  -7   4 18407.4 615.506   4
  -2   7   4 18956.2 504.961   3
  -2   7   3 6210.48 274.618   1
  -2  -7   3 6932.26 338.044   2
  -2  -7   3 6386.92 178.286   1
  -2   7   3 6724.01 264.660   4
  -2  -7   3 6838.84 352.393   4
   2  -7  -3 6768.77 337.090   5
  -2   7   3 6672.92 278.571   3
  -2   7   2 3239.38 183.148   1
  -2  -7   2 3594.95 236.094   2
  -2  -7   2 3705.71 248.569   4
  -2   7   2 3057.54 181.264   4
   2  -7  -2 3271.18 185.433   3
  -2   7   2 3078.63 178.751   3
  -2  -7   1 19781.5 525.945   2
   2  -7  -1 20094.9 466.887   4
  -2   7   1 18958.9 474.184   4
   2  -7  -1 18956.2 432.312   3
  -2   7   1 18770.4 440.474   3
  -2  -7   0 15997.1 456.761   2
  -2   7   0 15741.3 449.448   2
   2  -7   0 16117.6 426.971   2
  -2  -7   0 15427.8 248.153   1
   2  -7   0 15797.8 456.644   4
  -2   7   0 15526.6 416.370   3
   2  -7   0 15399.5 400.540   3
  -2   7  -1 25867.9 572.363   2
   2  -7   1 26385.9 546.044   2
  -2  -7  -1 26206.9 567.978   2
  -2  -7  -1 26018.9 434.527   1
   2  -7   1 26292.3 642.203   4
   2   7   1 26624.8 333.252   3
  -2   7  -1 26174.4 589.123   3
   2  -7   1 25636.0 556.341   3
   2  -7   2 3524.46 206.299   2
  -2  -7  -2 3715.86 209.722   2
  -2   7  -2 3629.99 222.472   2
  -2  -7  -2 3533.99 192.248   1
   2   7   2 3579.12 180.155   1
  -2   7  -2 3770.71 196.164   1
   2  -7   2 3322.92 247.016   4
   2  -7   2 3549.14 227.084   3
  -2  -7  -3 20596.2 529.240   1
  -2   7  -3 20643.2 508.662   1
   2   7   3 20740.8 503.016   1
   2  -7   3 20292.9 501.429   2
   2  -7   4 15137.9 449.830   2
  -2  -7  -4 14582.8 502.719   1
  -2   7  -4 15206.7 487.108   1
   2   7   4 15634.9 485.359   1
   2   7   4 15475.5 456.572   5
   2  -7   4 14816.3 566.827   3
   2  -7   5 11923.5 416.573   2
   2   7   5 11886.0 380.238   5
   2  -7   5 12709.5 567.364   3
  -2   7  -5 11694.8 468.927   1
   2   7   5 11813.9 473.088   1
  -2  -7  -5 11033.3 487.828   1
   2   7   6 2489.80 203.632   2
   2  -7   6 2550.17 201.948   2
   2   7   6 2784.65 178.439   5
  -2  -7  -6 2145.22 235.034   1
  -2   7  -6 2390.35 237.125   1
   2  -7   7 1339.47 153.133   2
   2   7   7 1305.87 153.984   2
  -2  -7  -7 1151.74 190.920   1
  -2   7  -7 1185.50 181.101   1
   2   7   8 1199.88 153.038   2
   2  -7   8 1475.40 167.055   2
  -2   7  -8 1200.56 118.997   5
  -2  -7  -8 1220.12 211.517   1
  -2   7  -8 1527.66 224.332   1
   2  -7   9 395.747 94.4066   2
  -2  -7  -9 354.261 125.045   1
  -2   7  -9 564.847 153.018   1
  -2   7 -10 1504.84 255.657   1
  -2  -7 -10 1797.45 293.716   1
  -2  -8  12-71.5764 96.3704   2
   2   8 -12-86.9707 85.6244   1
  -2  -8  11 2354.23 289.781   2
  -2  -8  11 2720.50 364.825   4
   2   8 -11 2290.37 295.702   1
   2  -8 -11 2627.52 343.244   1
  -2  -8  10-108.528 94.8827   2
  -2  -8  10-23.7357 64.7461   4
   2  -8 -10 11.7723 79.5264   1
   2   8 -10 114.886 62.1023   1
   2  -8  -9 2459.67 294.937   1
  -2  -8   9 2245.57 256.283   2
   2   8  -9 2650.21 276.658   1
  -2  -8   9 2628.27 322.988   4
   2  -8  -8 3050.26 307.106   1
   2   8  -8 3070.48 267.420   1
  -2  -8   8 2727.83 271.147   2
  -2  -8   8 2901.10 322.836   4
  -2  -8   8 3121.08 256.772   1
   2  -8  -7 6094.91 401.936   1
   2   8  -7 6306.63 350.087   1
  -2  -8   7 6001.31 382.610   2
  -2  -8   7 6161.14 440.140   4
  -2  -8   7 5719.17 315.251   1
  -2   8   6 335.955 84.1349   2
  -2  -8   6 153.534 72.2618   2
  -2   8   6 324.911 90.1052   3
  -2   8   6 456.816 102.145   1
   2  -8  -6 284.444 87.1606   1
   2   8  -6 199.891 65.9958   1
  -2  -8   6 243.759 93.9960   4
  -2   8   6 323.326 79.8347   5
   2   8  -5 10099.8 344.477   1
  -2   8   5 10618.8 431.652   2
   2  -8  -5 10705.4 448.337   1
  -2  -8   5 10124.3 458.513   2
  -2   8   5 10565.9 428.453   1
  -2  -8   5 10080.0 322.700   1
  -2  -8   5 10501.4 512.036   4
  -2   8   5 10161.5 410.859   5
  -2   8   5 10288.4 405.697   3
  -2   8   4 3003.97 224.370   2
  -2  -8   4 2941.93 242.489   2
   2   8  -4 2870.06 152.457   1
  -2  -8   4 2846.36 144.136   1
  -2   8   4 2937.64 211.680   1
  -2  -8   4 2863.69 256.310   4
  -2   8   4 2974.16 222.331   5
  -2   8   4 3084.81 209.480   3
  -2   8   3 54881.5 826.782   1
  -2  -8   3 56827.7 1016.86   2
  -2  -8   3 53186.1 436.611   1
  -2   8   3 56183.3 955.769   5
  -2   8   3 53717.0 822.615   4
  -2  -8   3 57062.8 1073.47   4
  -2   8   3 55266.6 809.166   3
  -2   8   2 12782.4 371.731   1
  -2  -8   2 14127.0 489.658   2
  -2  -8   2 13935.7 501.845   4
  -2   8   2 14209.3 429.372   4
  -2   8   2 13661.8 388.084   3
  -2  -8   2 13439.6 187.403   3
   2  -8  -2 13474.4 386.213   3
  -2  -8   1 608.158 110.993   2
  -2   8   1 504.025 90.0923   4
  -2   8   1 544.328 83.5358   3
   2  -8  -1 618.505 82.3472   3
  -2  -8   0 4515.06 126.035   1
  -2  -8   0 4675.34 264.941   2
  -2   8   0 4638.11 267.059   2
   2  -8   0 4604.55 245.215   2
   2  -8   0 4767.60 266.403   4
  -2   8   0 4448.78 232.625   3
   2  -8   0 4157.48 217.019   3
   2  -8   1 1737.78 154.732   2
  -2  -8  -1 1856.99 165.283   2
  -2   8  -1 1770.55 165.418   2
  -2  -8  -1 1645.62 111.255   1
  -2   8  -1 1667.03 154.524   3
   2  -8   1 1740.57 179.538   4
   2   8   1 1786.30 75.6023   3
   2  -8   1 1582.79 145.611   3
  -2  -8  -2 966.045 119.901   2
  -2   8  -2 1059.56 132.055   2
   2  -8   2 1227.52 133.664   2
   2   8   2 1098.36 102.817   1
  -2   8  -2 1148.61 114.274   1
  -2  -8  -2 1178.94 116.002   1
   2  -8   2 1049.35 151.333   4
  -2   8  -3 679.650 103.903   2
   2   8   3 722.476 114.302   2
   2  -8   3 756.040 112.825   2
  -2   8  -3 678.674 96.8296   1
  -2  -8  -3 763.835 107.713   1
   2   8   3 805.337 102.821   1
   2  -8   3 588.612 122.133   4
   2  -8   3 802.946 123.485   3
   2  -8   4 6622.63 320.160   2
   2   8   4 6569.93 333.652   2
  -2   8  -4 6612.01 323.014   1
  -2  -8  -4 6357.34 339.343   1
   2   8   4 6470.20 315.216   1
   2   8   4 6777.56 327.899   5
   2  -8   4 7002.73 390.997   3
   2  -8   5 55.3110 57.8079   2
   2   8   5 87.0119 60.4859   2
  -2   8  -5 62.5848 63.8798   1
  -2  -8  -5 186.840 87.8196   1
   2   8   5 142.366 73.3266   1
   2   8   5 12.1342 44.3039   5
   2  -8   5-56.9356 63.7758   3
   2   8   6 4946.22 306.504   2
   2  -8   6 5418.17 309.464   2
   2   8   6 5580.17 276.155   5
  -2  -8  -6 5467.45 376.843   1
  -2   8  -6 4753.37 332.674   1
   2   8   7-5.89286 49.6185   2
   2  -8   7-9.74365 53.5689   2
   2   8   7 7.07886 36.5505   5
  -2  -8  -7-22.5705 59.3554   1
  -2   8  -7 57.5232 69.0280   1
   2  -8   8 190.046 78.4091   2
  -2  -8  -8 274.221 108.509   1
  -2   8  -8 78.3969 83.1012   1
  -2   8  -9 824.932 182.625   1
  -2  -8  -9 1411.62 243.443   1
  -2   8 -10 381.457 131.174   1
  -2  -8 -10 514.801 168.413   1
  -2  -9  12-24.7725 68.8580   2
   2   9 -12 129.815 116.934   1
  -2  -9  11 713.693 169.221   2
  -2  -9  11 497.307 177.149   4
   2  -9 -11 748.930 203.319   1
   2   9 -11 681.746 162.476   1
  -2  -9  10 2.00308 86.8832   2
  -2  -9  10 66.3506 90.6622   4
   2   9 -10 101.317 67.9156   1
   2  -9 -10-105.463 89.4739   1
  -2  -9   9 1116.25 193.576   2
  -2  -9   9 1362.26 247.524   4
   2  -9  -9 1271.66 217.937   1
   2   9  -9 1114.90 179.162   1
  -2  -9   8 933.199 169.392   2
   2  -9  -8 823.269 170.827   1
  -2  -9   8 893.037 137.402   1
   2   9  -8 726.093 134.751   1
  -2  -9   8 685.468 176.611   4
  -2  -9   7 1561.16 208.470   2
   2   9  -7 1445.13 165.861   1
   2  -9  -7 1574.49 213.580   1
  -2  -9   7 1275.89 149.236   1
  -2  -9   7 1426.77 222.455   4
  -2   9   7 1513.88 188.385   3
   2   9  -6 3558.31 230.778   1
   2  -9  -6 4188.26 315.184   1
  -2  -9   6 3968.80 313.229   2
  -2   9   6 4276.97 300.391   1
  -2  -9   6 3701.59 219.749   1
  -2   9   6 3854.46 269.032   5
  -2  -9   6 3799.87 341.725   4
  -2   9   6 3929.69 277.427   3
   2  -9  -5 671.632 121.913   1
  -2  -9   5 535.375 120.603   2
  -2   9   5 512.510 100.642   1
  -2  -9   5 374.535 64.0588   1
   2   9  -5 497.822 77.6335   1
  -2   9   5 359.741 83.9684   5
  -2  -9   5 464.904 121.020   4
  -2   9   5 639.651 110.049   3
  -2   9   4 2185.75 205.356   2
  -2  -9   4 2175.78 216.656   2
  -2   9   4 2038.61 178.900   1
  -2  -9   4 2003.84 108.126   1
  -2   9   4 2177.35 179.202   4
  -2  -9   4 2050.20 227.411   4
  -2   9   4 2251.62 205.467   5
  -2   9   4 1874.79 165.075   3
  -2   9   3 9200.36 345.597   1
  -2  -9   3 9188.16 427.025   2
  -2  -9   3 8912.85 246.191   3
  -2   9   3 8531.31 353.847   4
  -2  -9   3 9746.85 465.894   4
  -2   9   3 9596.19 419.666   5
  -2   9   3 9041.99 338.520   3
  -2   9   2 9725.79 328.101   1
  -2  -9   2 9682.81 427.914   2
  -2   9   2 9923.01 388.730   4
   2  -9  -2 9548.90 335.566   3
  -2   9   2 9494.87 336.009   3
  -2   9   1 75.2963 50.5341   2
  -2   9   1-18.7321 23.7743   1
  -2  -9   1-13.3493 48.8229   2
   2  -9  -1 9.87373 33.6636   3
  -2   9   1 21.4804 39.6409   3
  -2   9   0 4749.24 287.374   2
  -2  -9   0 4716.31 281.492   2
   2  -9   0 4480.25 258.923   2
   2   9   0 4446.62 287.183   2
   2  -9   0 4484.57 276.158   4
   2  -9   0 4084.39 221.467   3
  -2   9   0 4779.13 251.901   3
   2  -9   1 132.776 62.3399   2
  -2  -9  -1 163.782 63.1346   2
  -2   9  -1 126.164 56.8512   2
   2   9   1 78.4058 44.7019   2
  -2  -9  -1 83.4613 29.0458   1
   2   9   1 131.575 66.2018   4
  -2   9  -1 40.1744 51.7188   5
   2  -9   1 5.69911 48.0167   4
   2  -9   1 47.7119 39.7300   3
  -2   9  -1 115.307 56.6980   3
   2  -9   2 4986.48 282.117   2
  -2  -9  -2 5175.75 282.732   2
   2   9   2 5383.35 316.493   2
  -2   9  -2 5156.61 304.000   2
  -2  -9  -2 5136.67 237.783   1
  -2   9  -2 5655.04 243.757   1
  -2   9  -2 5346.73 316.216   5
   2  -9   2 5166.95 334.954   4
   2  -9   3 7772.17 354.852   2
   2   9   3 8224.12 391.981   2
  -2   9  -3 7903.78 375.690   2
   2   9   3 7954.46 310.014   1
  -2  -9  -3 8096.37 342.101   1
  -2   9  -3 8519.51 332.558   1
  -2   9  -3 7629.13 376.913   5
   2  -9   3 7644.08 434.888   4
   2  -9   3 8132.72 390.763   3
   2  -9   4 182.058 73.2998   2
   2   9   4 269.976 86.0828   2
  -2  -9  -4 141.783 68.1571   1
   2   9   4 279.883 73.6189   1
  -2   9  -4 206.450 70.7670   1
  -2   9  -4 111.450 64.8675   5
   2  -9   4 174.812 92.3348   4
   2   9   4 231.623 75.8014   5
   2  -9   4 182.285 68.1246   3
   2  -9   5 6404.03 340.025   2
   2   9   5 7096.97 378.749   2
   2   9   5 7040.94 346.518   5
  -2   9  -5 6586.25 349.227   5
  -2  -9  -5 7033.09 394.201   1
   2   9   5 6707.89 359.734   1
  -2   9  -5 6660.00 356.047   1
   2  -9   6-0.28563 57.2689   2
   2   9   6-7.87186 54.2293   2
  -2   9  -6 2.76821 56.9462   5
   2   9   6 8.27850 46.6426   5
  -2  -9  -6 127.828 79.6456   1
  -2   9  -6 82.4379 67.1845   1
   2  -9   7 1831.59 194.099   2
  -2   9  -7 2013.79 190.225   5
   2   9   7 2086.23 177.484   5
  -2   9  -7 1679.57 214.858   1
  -2  -9  -7 1984.97 250.117   1
   2  -9   8-59.3372 62.2928   2
  -2   9  -8 52.3111 35.3470   5
  -2   9  -8-104.513 84.3236   1
  -2  -9  -8-22.2790 75.2506   1
  -2   9  -9 1715.76 252.871   1
  -2  -9  -9 1700.76 278.317   1
  -2   9 -10 255.484 117.707   1
  -2  -9 -10-149.409 115.713   1
  -2 -10  12 808.062 198.406   2
  -2 -10  11 179.365 116.009   2
   2 -10 -11-150.211 112.588   1
   2  10 -11 71.5192 76.2088   1
  -2 -10  10 1681.26 248.149   2
  -2 -10  10 1631.72 285.263   4
   2 -10 -10 1835.41 278.237   1
   2  10 -10 1599.20 232.775   1
  -2  10   9 180.854 88.7543   3
  -2 -10   9 214.349 95.6087   2
  -2 -10   9-27.7274 84.6392   4
   2  10  -9 120.438 63.9120   1
   2 -10  -9 323.735 128.860   1
  -2  10   8 474.046 121.909   3
  -2 -10   8 750.640 160.664   2
  -2 -10   8 488.775 144.867   4
   2  10  -8 703.586 133.377   1
   2 -10  -8 479.896 127.078   1
  -2 -10   8 555.509 109.477   1
  -2 -10   7-50.8057 84.1258   2
  -2  10   7 83.5367 65.2999   3
   2 -10  -7-16.4910 68.1027   1
   2  10  -7 53.0618 50.7036   1
  -2 -10   7-37.6801 37.3913   1
  -2 -10   7 3.15435 90.9718   4
   2  10  -6 7386.27 324.548   1
  -2 -10   6 7851.92 459.817   2
   2 -10  -6 7754.66 424.909   1
  -2  10   6 7724.89 406.933   1
  -2 -10   6 6989.37 287.957   1
  -2 -10   6 7417.67 487.133   4
  -2  10   6 7352.27 387.383   5
  -2  10   6 7493.93 383.930   3
  -2 -10   5-10.6345 67.3992   2
  -2  10   5 161.006 65.7548   1
   2  10  -5-67.4546 34.6078   1
  -2 -10   5 62.5085 32.4017   1
  -2  10   5 21.9996 54.2013   5
  -2 -10   5 43.1642 78.5221   4
  -2  10   5 62.2802 43.3325   3
  -2 -10   4 7860.09 426.694   2
  -2  10   4 7714.56 348.340   1
  -2 -10   4 7936.63 457.654   4
  -2  10   4 7787.26 368.123   4
  -2  10   4 8129.94 405.941   5
  -2 -10   4 7266.25 279.470   3
  -2  10   4 8090.96 345.081   3
  -2 -10   3 4739.78 322.639   2
  -2  10   3 4916.25 256.495   1
  -2  10   3 5261.77 329.391   2
   2  10  -3 4755.14 355.920   4
  -2  10   3 5171.48 325.712   5
  -2  10   3 4678.22 283.339   4
  -2 -10   3 4909.22 343.691   4
  -2  10   3 4893.94 253.622   3
  -2 -10   3 4548.18 165.057   3
  -2  10   2 1264.01 160.836   2
  -2 -10   2 1324.06 169.080   2
  -2  10   2 1354.98 124.318   1
  -2  10   2 1248.74 149.284   4
  -2  10   2 996.829 144.091   5
   2  10  -2 1301.69 183.410   4
  -2  10   2 1289.01 131.072   3
  -2  10   1 249.402 80.9876   2
   2  10  -1 183.666 67.3569   2
  -2 -10   1 297.956 86.0176   2
  -2  10   1 172.113 43.6282   1
  -2  10   1 217.529 68.2940   4
   2  10  -1 107.590 57.5523   4
  -2  10   1 223.376 79.9729   5
   2 -10  -1 168.044 53.5986   3
  -2  10   1 124.335 47.9617   3
  -2 -10   0 3043.66 239.353   2
   2 -10   0 3247.17 232.740   2
   2  10   0 3058.98 254.216   2
  -2  10   0 3173.39 251.829   2
  -2  10   0 2907.08 246.653   5
   2  10   0 3392.97 281.635   4
   2 -10   0 3416.21 253.967   4
  -2  10   0 3099.91 209.828   3
   2 -10   0 3024.96 196.322   3
   2 -10   1 120.152 64.1532   2
  -2 -10  -1 27.3282 49.3475   2
  -2  10  -1 41.1176 51.1063   2
   2  10   1 10.2278 45.8692   2
  -2  10  -1 91.0603 35.9852   1
  -2 -10  -1 80.1090 30.6904   1
   2  10   1 160.765 67.9196   4
   2 -10   1 213.759 71.5427   4
  -2  10  -1 25.5295 62.4237   5
  -2  10  -1 184.231 70.3973   3
   2 -10   1 128.622 57.2199   3
  -2  10  -2 1625.02 185.824   2
  -2 -10  -2 1456.97 162.495   2
  -2 -10  -2 1462.76 130.823   1
   2 -10   2 1385.87 161.078   2
   2  10   2 1584.73 185.245   2
  -2  10  -2 1458.81 126.809   1
   2 -10   2 1453.61 189.011   4
   2  10   2 1507.71 96.1637   3
  -2  10  -2 1292.91 168.166   5
   2  10   2 1531.08 90.5133   3
  -2 -10  -3 1641.27 156.581   1
   2 -10   3 1610.13 173.479   2
   2  10   3 1489.55 183.337   2
  -2  10  -3 1569.21 180.534   2
   2  10   3 1488.00 139.135   1
  -2  10  -3 1616.57 148.477   1
   2 -10   3 1622.96 214.471   4
  -2  10  -3 1366.43 173.766   5
   2 -10   3 1296.22 160.934   3
   2 -10   4 1087.23 147.711   2
   2  10   4 1171.18 164.204   2
  -2 -10  -4 1268.00 156.211   1
   2  10   4 1246.58 140.742   1
  -2  10  -4 1176.00 141.902   1
   2 -10   4 1244.53 193.938   4
   2  10   4 1153.07 160.198   5
  -2  10  -4 938.916 149.021   5
   2 -10   4 1308.95 174.083   3
   2 -10   5 26.6666 58.5953   2
   2 -10   5-68.5429 80.6487   4
  -2  10  -5 28.9167 50.1394   5
   2  10   5 131.471 63.8537   5
  -2  10  -5 0.86582 52.8863   1
   2  10   5 47.5973 53.2257   1
  -2 -10  -5 65.7233 61.0034   1
   2 -10   6 1276.79 169.381   2
   2 -10   6 1255.96 222.187   4
   2  10   6 1330.95 159.480   5
  -2  10  -6 1562.33 185.189   5
  -2  10  -6 1259.88 174.744   1
  -2 -10  -6 1216.25 188.200   1
   2 -10   7 74.0453 63.8492   2
   2  10   7 90.7237 41.7958   5
  -2  10  -7 30.7306 44.2416   5
  -2  10  -7-7.72447 68.9036   1
  -2 -10  -7-127.345 82.6907   1
   2 -10   8 233.087 82.9211   2
  -2  10  -8 76.2803 44.5068   5
  -2  10  -8 218.726 93.4935   1
  -2 -10  -8 219.652 110.899   1
  -2  10  -9 105.042 88.3420   1
  -2 -10  -9 43.6902 77.4917   1
  -2  10 -10 316.303 128.508   1
  -2 -10 -10 449.471 157.176   1
  -2  11  11-30.6862 55.3027   3
  -2 -11  11-197.959 107.308   2
   2 -11 -11 38.7114 78.2499   1
  -2  11  10 607.548 149.339   3
  -2 -11  10 773.963 183.098   2
  -2 -11  10 675.942 208.055   4
   2 -11 -10 932.497 212.574   1
   2  11 -10 646.829 151.819   1
  -2  11   9 200.683 94.8731   3
  -2 -11   9 226.307 108.519   2
  -2 -11   9 118.376 109.136   4
   2  11  -9 118.991 81.4905   1
   2 -11  -9 118.994 86.9897   1
  -2  11   8 900.486 159.648   3
   2 -11  -8 1431.82 222.065   1
  -2 -11   8 1140.46 203.075   2
   2  11  -8 1159.30 160.065   1
  -2 -11   8 1500.17 251.096   4
   2 -11  -7 71.1416 74.2833   1
  -2 -11   7-26.6867 74.2830   2
   2  11  -7 24.9572 38.7282   1
  -2  11   7 16.1109 38.9398   5
  -2 -11   7-18.4313 94.4625   4
  -2  11   7 12.3605 51.7814   3
  -2 -11   6-56.3691 84.4930   2
  -2  11   6 85.5396 55.3110   1
  -2 -11   6 11.2498 31.9878   1
   2  11  -6 71.7634 35.0144   1
  -2  11   6 32.4101 54.1918   5
  -2 -11   6 3.55359 76.4611   4
  -2  11   6 210.776 75.6932   3
  -2 -11   6 65.3901 45.7424   3
  -2 -11   5-41.7151 91.8632   2
  -2  11   5 78.2629 50.9780   1
  -2  11   5 50.4079 44.7183   4
  -2  11   5 78.7838 59.1974   5
  -2 -11   5 86.6905 87.2279   4
  -2  11   5-5.67645 51.8050   3
  -2 -11   5 28.9282 33.4114   3
  -2 -11   4 1068.17 175.557   2
  -2  11   4 1011.57 129.886   1
  -2  11   4 1255.13 175.736   5
  -2 -11   4 914.714 166.118   4
  -2  11   4 877.837 132.825   4
  -2 -11   4 1006.53 102.156   3
  -2  11   4 1021.07 126.512   3
  -2 -11   3-67.3487 74.1096   2
  -2  11   3-47.3674 33.9641   1
  -2  11   3-103.992 57.0036   4
  -2 -11   3-42.9652 83.3384   4
  -2  11   3-3.68182 52.7614   5
  -2 -11   3 38.5969 20.3949   3
  -2  11   3 34.0241 37.1971   3
  -2  11   2 6049.51 267.487   1
  -2 -11   2 6586.18 386.891   2
  -2  11   2 6986.62 399.021   5
  -2  11   2 6405.97 363.433   4
  -2  11   2 6250.83 288.782   3
  -2 -11   1-23.4514 65.5750   2
  -2  11   1-27.2698 27.9108   1
  -2  11   1 9.77315 56.6063   5
  -2  11   1-4.69677 49.5281   4
  -2  11   1 30.0607 39.9449   3
   2 -11  -1-9.48379 39.4582   3
  -2 -11   0 885.039 144.165   2
  -2  11   0 956.112 149.719   2
   2 -11   0 716.778 124.230   2
   2 -11   0 818.683 138.608   4
  -2  11   0 765.060 143.261   5
   2 -11   0 616.075 93.5774   3
  -2  11   0 673.677 105.057   3
  -2 -11  -1 3118.27 248.403   2
  -2 -11  -1 2793.41 119.616   1
   2 -11   1 2356.10 213.838   2
  -2  11  -1 2631.80 244.583   2
  -2  11  -1 2563.74 151.754   1
  -2  11  -1 2819.82 258.790   5
   2 -11   1 2877.78 261.545   4
  -2 -11  -2 4466.88 214.680   1
  -2 -11  -2 4336.11 287.514   2
   2 -11   2 4361.50 293.234   2
  -2  11  -2 4333.87 312.715   2
  -2  11  -2 3937.02 206.937   1
   2 -11   2 4463.72 339.978   4
  -2  11  -2 4568.93 329.039   5
   2  11   2 4178.61 134.157   3
   2  11   2 4377.44 127.820   3
   2 -11   3 3093.27 252.432   2
  -2 -11  -3 3165.40 217.485   1
   2  11   3 3252.19 197.863   1
  -2  11  -3 3369.46 213.649   1
   2  11   3 3097.37 275.087   5
  -2  11  -3 2976.49 267.010   5
   2 -11   3 3359.86 312.765   4
   2 -11   3 3004.78 243.340   3
   2  11   3 3037.91 159.441   3
   2 -11   4 498.859 105.583   2
  -2  11  -4 708.779 111.611   1
  -2 -11  -4 629.209 113.266   1
   2  11   4 663.970 107.203   1
   2 -11   4 535.852 143.588   4
   2  11   4 710.535 136.445   5
  -2  11  -4 611.339 124.873   5
   2 -11   4 689.946 133.704   3
   2 -11   5 245.455 89.1655   2
   2 -11   5 166.602 89.9885   4
  -2  11  -5 237.530 89.3147   5
   2  11   5 19.3045 50.2742   5
   2  11   5 71.4339 52.8327   1
  -2 -11  -5 148.101 75.6264   1
  -2  11  -5 267.303 81.4762   1
   2 -11   6 1011.57 161.925   2
   2 -11   6 991.372 202.748   4
   2  11   6 1110.34 155.118   5
  -2  11  -6 1139.21 169.126   5
  -2  11  -6 1157.27 168.772   1
  -2 -11  -6 1047.06 173.679   1
   2 -11   7 674.009 130.429   2
   2  11   7 942.654 139.566   5
   2 -11   7 868.637 197.780   4
  -2  11  -7 819.602 143.753   5
  -2  11  -7 649.174 141.468   1
  -2 -11  -7 454.309 139.161   1
   2 -11   8 716.469 137.974   2
   2 -11   8 631.991 183.584   4
  -2  11  -8 660.406 129.106   5
  -2  11  -8 525.283 142.242   1
  -2 -11  -8 758.406 173.511   1
  -2  11  -9 151.880 90.1242   1
  -2 -11  -9 148.470 107.916   1
  -2  11 -10 655.150 168.097   1
   2 -12 -11 837.709 209.997   1
  -2  12  11 1062.21 212.766   3
  -2 -12  11 887.136 204.748   2
  -2 -12  10 26.9943 71.1488   2
   2 -12 -10 139.197 107.953   1
  -2  12  10 270.281 110.799   3
  -2 -12   9 2332.41 297.333   2
   2 -12  -9 2177.66 291.038   1
  -2 -12   9 2596.21 356.087   4
  -2  12   9 2202.39 259.786   3
  -2 -12   8 31.2632 80.7739   2
   2 -12  -8 143.905 90.8821   1
   2  12  -8 32.6614 39.3350   1
  -2 -12   8 0.64768 89.5186   4
  -2  12   8 116.761 74.9573   3
  -2 -12   7 4340.48 376.394   2
   2  12  -7 4947.03 280.878   1
  -2  12   7 4365.83 330.029   5
  -2 -12   7 4466.85 323.403   3
  -2 -12   7 5383.97 464.256   4
  -2  12   7 4396.32 320.399   3
   2  12  -6 189.474 55.7628   1
  -2 -12   6 135.834 76.5886   2
  -2  12   6 7.04527 38.5825   1
  -2  12   6 262.687 91.2677   5
  -2 -12   6 237.068 122.725   4
  -2 -12   6 60.4954 47.3347   3
  -2  12   6 143.087 63.3105   3
  -2 -12   5 3561.25 320.383   2
  -2  12   5 3041.76 243.189   1
  -2  12   5 3633.57 284.783   4
  -2 -12   5 3302.96 338.063   4
  -2  12   5 3457.91 294.971   5
  -2  12   5 3498.14 251.903   3
  -2 -12   5 3155.28 211.487   3
  -2 -12   4 549.848 135.098   2
  -2  12   4 801.293 119.701   1
  -2  12   4 627.961 121.664   4
  -2 -12   4 442.867 122.228   4
  -2  12   4 742.230 145.142   5
  -2 -12   4 612.352 77.8954   3
  -2  12   4 535.598 95.6657   3
  -2 -12   3 2637.49 264.245   2
  -2  12   3 2695.54 194.456   1
  -2  12   3 3259.01 287.005   5
  -2  12   3 3117.64 264.324   4
  -2 -12   3 2836.42 95.9967   3
  -2  12   3 3061.51 212.958   3
  -2 -12   2 123.840 74.6315   2
  -2  12   2 135.187 47.1662   1
  -2  12   2 204.708 82.0125   4
  -2  12   2 203.185 84.8808   5
  -2  12   2 256.517 57.3369   3
  -2  12   1 2270.24 153.534   1
  -2 -12   1 2653.70 257.092   2
  -2  12   1 2974.78 275.077   5
  -2  12   1 1964.66 213.859   4
   2 -12  -1 1968.38 163.400   3
  -2  12   1 2308.15 184.272   3
   2 -12   0 437.956 109.650   2
  -2 -12   0 422.674 114.841   2
  -2  12   0 379.949 63.2966   1
  -2  12   0 559.486 128.632   5
  -2  12   0 574.972 103.352   3
   2 -12   0 342.178 73.1927   3
   2 -12   1 317.548 100.030   2
  -2 -12  -1 391.452 105.183   2
  -2  12  -1 313.767 55.8031   1
  -2  12  -1 311.217 104.931   5
   2 -12   1 283.210 98.8896   4
  -2 -12  -2 6792.34 380.494   2
   2 -12   2 7259.19 392.113   2
  -2 -12  -2 7186.85 262.020   1
  -2  12  -2 6892.63 269.141   1
  -2  12  -2 6702.12 419.918   5
   2 -12   2 6974.70 440.847   4
   2 -12   2 5932.88 322.891   3
   2 -12   3 163.885 74.5644   2
  -2  12  -3 156.559 57.4138   1
  -2 -12  -3 82.5016 44.6583   1
   2  12   3 76.6720 65.1307   5
   2 -12   3 147.325 87.5917   4
  -2  12  -3 127.891 73.6453   5
   2 -12   3 105.603 49.3971   3
   2  12   3 58.0030 27.8936   3
   2 -12   4 322.102 100.118   2
   2  12   4 348.299 67.0169   3
  -2  12  -4 339.363 82.2694   1
  -2 -12  -4 272.403 82.1573   1
   2  12   4 410.050 87.6181   1
   2 -12   4 336.206 120.427   4
   2  12   4 282.165 99.5615   5
  -2  12  -4 253.449 96.0189   5
   2 -12   4 444.755 103.128   3
   2 -12   5 745.654 143.465   2
   2  12   5 861.536 151.499   5
   2 -12   5 804.630 188.302   4
  -2  12  -5 841.489 158.901   5
   2  12   5 826.187 132.008   1
  -2 -12  -5 666.346 133.177   1
  -2  12  -5 802.918 130.863   1
   2 -12   6-51.2444 78.2300   2
   2  12   6-43.9119 52.0572   5
  -2  12  -6-40.4163 55.7666   5
  -2  12  -6-56.6187 48.4333   1
  -2 -12  -6-14.3773 65.7464   1
   2 -12   7-39.8457 69.1219   2
   2  12   7-25.1735 45.7360   5
   2 -12   7 38.9931 83.7100   4
  -2  12  -7 7.22921 42.1908   5
  -2  12  -7 11.4045 51.0832   1
  -2 -12  -7 2.40018 61.6676   1
   2 -12   8 325.454 100.845   2
  -2 -12  -8 55.8635 79.3965   1
  -2  12  -8 144.905 81.7831   1
  -2 -12  -9 233.732 116.613   1
   2 -13 -10 767.910 188.579   1
  -2 -13  10 670.167 177.148   2
  -2  13  10 1058.90 189.734   3
  -2 -13   9 71.1710 99.9966   2
  -2 -13   9 115.425 124.050   4
  -2  13   9 37.6421 52.1947   3
  -2 -13   8 116.876 98.5419   2
  -2 -13   8-179.764 118.405   4
  -2  13   8-111.299 66.4805   3
  -2 -13   7 105.239 86.9803   2
  -2  13   7 310.083 99.5013   5
  -2 -13   7 506.034 164.837   4
  -2  13   7 317.215 91.5697   3
  -2 -13   6 0.48468 64.2211   2
  -2  13   6 220.778 102.424   5
  -2 -13   6 260.773 110.996   4
  -2  13   6 347.932 99.2167   3
  -2 -13   5 1695.91 235.311   2
  -2  13   5 1774.18 188.628   1
  -2 -13   5 1644.40 245.935   4
  -2  13   5 1888.75 232.929   5
  -2  13   5 1711.70 177.232   3
  -2 -13   5 1632.96 145.443   3
  -2 -13   4 1584.79 229.072   2
  -2  13   4 1481.32 158.062   1
  -2 -13   4 1241.16 212.008   4
  -2  13   4 1489.57 196.525   4
  -2  13   4 1827.35 232.578   5
  -2 -13   4 1667.15 114.757   3
  -2  13   4 1585.78 163.758   3
  -2 -13   3 8166.26 478.238   2
  -2  13   3 7790.84 327.425   1
  -2  13   3 8256.68 473.327   5
  -2  13   3 8097.81 451.021   4
  -2  13   3 8423.73 358.322   3
  -2 -13   2 926.693 173.437   2
  -2  13   2 696.214 94.2779   1
  -2  13   2 820.249 165.392   5
  -2  13   2 721.052 141.067   4
  -2  13   2 607.889 96.7536   3
  -2  13   1 15476.6 389.177   1
  -2 -13   1 16833.1 653.589   2
  -2  13   1 15119.9 625.569   4
  -2  13   1 15622.4 653.934   5
  -2  13   1 15400.4 488.845   3
   2 -13  -1 14615.2 448.068   3
  -2  13   0 2304.73 146.321   1
   2 -13   0 2470.81 241.726   2
  -2 -13   0 2631.42 261.591   2
  -2  13   0 2273.91 191.773   3
  -2  13   0 2548.00 274.386   5
  -2  13   0 2352.02 134.755   1
   2 -13   1 3763.80 296.246   2
  -2 -13  -1 3429.47 290.820   2
  -2  13  -1 3585.86 174.201   1
   2 -13   1 3618.05 315.693   4
  -2  13  -1 3394.46 312.808   5
  -2 -13  -2 1181.12 171.751   2
   2 -13   2 1226.82 178.181   2
  -2  13  -2 1161.88 112.451   1
   2 -13   2 1214.19 199.981   4
  -2  13  -2 1088.24 180.468   5
   2 -13   2 1050.70 141.648   3
   2 -13   3 2240.33 237.412   2
  -2 -13  -3 2298.73 181.634   1
  -2  13  -3 2330.05 173.771   1
   2 -13   3 2638.24 297.680   4
  -2  13  -3 2504.16 270.149   5
   2  13   3 2316.54 262.185   5
   2 -13   3 2234.51 214.646   3
   2  13   3 2375.01 110.037   3
   2 -13   4 618.257 137.277   2
  -2  13  -4 656.480 107.486   1
  -2 -13  -4 686.051 121.684   1
   2 -13   4 539.614 154.695   4
   2  13   4 552.523 138.623   5
  -2  13  -4 474.990 132.701   5
   2  13   4 584.996 79.2117   3
   2 -13   5 3407.25 304.152   2
  -2 -13  -5 3778.07 294.262   1
   2  13   5 3886.02 326.387   5
  -2  13  -5 3603.58 323.412   5
   2 -13   5 3769.00 390.173   4
  -2  13  -5 3998.34 279.969   1
   2 -13   6-67.5599 70.6166   2
   2 -13   6-102.133 95.9756   4
  -2  13  -6-58.2206 76.7155   5
   2  13   6-114.233 69.4574   5
  -2  13  -6-10.3076 48.6981   1
  -2 -13  -6-57.0041 59.9220   1
   2 -13   7 1093.63 179.524   2
   2  13   7 743.335 139.926   5
   2 -13   7 793.315 199.442   4
  -2  13  -7 1048.46 177.890   5
  -2 -13  -7 951.085 191.048   1
  -2 -13  -8 52.6005 67.8886   1
   2 -13   8 8.25211 51.9843   2
  -2 -13  -9 652.793 182.949   1
  -2 -14   9 1269.22 236.886   2
  -2 -14   8 44.7368 77.9309   2
  -2 -14   8 114.005 116.513   4
  -2  14   8 177.517 77.3250   3
  -2 -14   7 559.255 158.702   2
  -2  14   7 631.155 145.479   5
  -2 -14   7 380.474 151.128   4
  -2  14   7 510.039 116.363   3
  -2 -14   6 633.343 156.278   2
  -2  14   6 812.043 162.696   5
  -2 -14   6 564.155 170.733   4
  -2  14   6 621.456 117.464   3
  -2 -14   5 1044.68 193.962   2
  -2  14   5 961.750 174.843   5
  -2 -14   5 853.728 189.233   4
  -2  14   5 784.596 121.207   3
  -2 -14   4 2799.79 302.393   2
  -2  14   4 3116.43 311.311   5
  -2  14   4 2689.85 214.113   3
  -2 -14   3 786.483 174.313   2
  -2  14   3 827.652 106.965   1
  -2  14   3 778.917 166.829   5
  -2  14   3 772.011 113.783   3
  -2 -14   2 1011.85 177.220   2
  -2  14   2 1212.11 116.669   1
  -2  14   2 1274.26 203.055   5
  -2  14   2 1128.42 135.138   3
  -2  14   1 4030.64 190.187   1
  -2 -14   1 4094.90 342.629   2
  -2  14   1 4097.27 256.331   3
  -2  14   1 4970.46 389.375   5
  -2 -14   0 76.2890 67.5209   2
  -2  14   0 58.3413 62.6366   5
  -2  14   0 149.901 37.2806   1
  -2  14   0 91.5781 28.4351   1
  -2 -14  -1 1664.00 211.192   2
   2 -14   1 1562.85 206.977   2
  -2  14  -1 1887.98 121.348   1
   2 -14   1 2258.03 260.112   4
  -2  14  -1 1985.68 251.628   5
  -2 -14  -2 894.073 159.045   2
   2 -14   2 980.009 167.745   2
  -2  14  -2 986.778 98.5604   1
   2 -14   2 956.213 180.119   4
   2  14   2 1007.06 190.275   5
  -2  14  -2 1018.44 183.486   5
   2 -14   2 904.172 132.355   3
   2 -14   3-4.31779 80.0493   2
  -2 -14  -3 116.537 45.8610   1
  -2  14  -3 43.0382 43.2778   1
   2 -14   3 12.5220 59.2073   4
   2  14   3 64.0356 79.9519   5
  -2  14  -3 57.0257 70.9418   5
   2 -14   3 82.0185 55.5223   3
   2 -14   4 15.0124 63.7235   2
   2  14   4 82.1920 67.8173   5
   2 -14   4 152.552 92.2587   4
  -2  14  -4 91.2325 84.0719   5
  -2 -14  -4 83.6800 41.2753   1
   2 -14   5 92.5706 82.6269   2
  -2  14  -5 68.5644 55.3270   5
   2 -14   5 109.440 84.0582   4
   2  14   5-15.1480 71.7047   5
  -2 -14  -5 0.33778 31.7238   1
   2 -14   6 530.988 135.852   2
  -2  14  -6 491.340 137.240   5
   2 -14   6 529.570 146.982   4
   2  14   6 424.645 120.665   5
  -2 -14  -6 442.041 109.310   1
   2 -14   7 15.8029 63.0692   2
   2 -14   7-3.77192 63.5381   4
  -2  14  -7 115.391 95.2729   5
  -2 -15   8-32.6640 76.8688   2
  -2 -15   7 311.070 135.536   2
  -2  15   7 296.049 111.571   5
  -2 -15   7 93.1894 83.8390   4
  -2 -15   6 65.8272 87.9536   2
  -2 -15   6 91.5762 79.5867   4
  -2  15   6 95.6458 84.0818   5
  -2 -15   5 284.824 115.565   2
  -2  15   5 63.5136 63.4050   5
  -2 -15   5 125.324 96.7735   4
  -2  15   5 130.186 50.1008   3
  -2 -15   4 1760.82 246.841   2
  -2  15   4 1681.78 237.390   5
  -2  15   4 1822.05 182.301   3
  -2 -15   3 1643.19 233.199   2
  -2  15   3 1577.39 231.449   5
  -2  15   3 1493.37 158.255   3
  -2 -15   2 3419.35 331.968   2
  -2  15   2 3112.39 323.339   5
  -2  15   2 2946.93 218.628   3
  -2 -15   1 362.396 117.981   2
  -2  15   1 266.009 74.4837   3
  -2 -15   0 264.154 98.4330   2
  -2  15   0 285.601 114.524   5
   2 -15   1 1400.06 203.407   2
  -2 -15  -1 1419.24 208.602   2
  -2  15  -1 1176.40 209.478   5
   2 -15   2 2227.64 254.343   2
   2 -15   2 2148.61 272.745   4
   2  15   2 2067.59 274.026   5
  -2  15  -2 1862.69 255.836   5
   2 -15   3 388.013 128.703   2
   2 -15   3 607.573 157.147   4
   2  15   3 732.079 172.125   5
  -2  15  -3 275.198 113.282   5
   2 -15   4 2213.74 260.935   2
   2 -15   4 2016.42 288.474   4
   2  15   4 2359.95 284.659   5
  -2  15  -4 2243.75 277.799   5
   2 -15   5 192.053 91.8870   2
  -2  15  -5 88.1518 80.6558   5
   2 -15   5 33.0197 65.9002   4
   2  15   5 187.617 103.320   5
   2 -15   6 467.033 122.471   2
   2  15   6 348.725 114.108   5
   2 -15   6 196.241 120.032   4
  -2  15  -6 327.483 121.298   5
   2 -15   7 220.271 97.5110   2
  -2  15  -7 248.951 107.188   5
  -2 -16   7 180.683 118.142   2
  -2  16   7 149.010 80.1605   5
  -2 -16   6 752.046 183.588   2
  -2 -16   6 750.135 194.477   4
  -2  16   6 1062.58 198.306   5
  -2 -16   5 101.718 87.6151   2
  -2  16   5 153.986 84.1747   5
  -2 -16   5 153.635 97.3298   4
  -2 -16   4 466.767 147.387   2
  -2  16   4 916.432 185.916   5
  -2 -16   3 51.8375 97.7031   2
  -2  16   3 163.466 96.1140   5
  -2 -16   2 598.864 154.491   2
  -2  16   2 770.298 180.097   5
  -2 -16   1 2146.15 265.851   2
  -2  16   1 1962.07 270.582   5
  -2 -16   0 315.965 124.959   2
  -2  16   0 137.243 91.4122   5
   2 -16   1 203.537 91.4802   2
  -2 -16  -1 369.770 113.297   2
   2  16   1 366.274 133.656   5
  -2  16  -1 177.406 103.574   5
   2 -16   2 168.396 91.8073   2
   2  16   2 4.60258 65.5307   5
  -2  16  -2 32.5726 75.1389   5
   2 -16   2 4.88076 64.1580   4
   2 -16   3 179.346 99.8494   2
   2 -16   3 52.1532 59.8626   4
   2  16   3-67.8874 82.6221   5
  -2  16  -3-134.257 97.3315   5
   2 -16   4-7.60031 90.6216   2
   2 -16   4 264.758 127.489   4
   2  16   4 282.561 106.755   5
  -2  16  -4 82.9285 89.7792   5
   2 -16   5-15.6383 58.2498   2
   2 -16   5 150.802 95.2081   4
  -2  16  -5-19.8188 69.5438   5
   2  16   5-8.49993 78.2924   5
   2 -16   6-13.0675 57.9647   2
  -2  16  -6 70.1842 74.1429   5
   2  16   6-144.420 88.2828   5
   2 -16   7-44.4851 73.8211   2
  -2  16  -7 19.4964 62.3026   5
  -2  17   6 83.6584 79.6522   5
  -2 -17   5-33.2667 98.0979   2
  -2  17   5 124.033 86.1246   5
  -2 -17   4-90.7615 96.2207   2
  -2  17   4-61.1433 71.0779   5
  -2 -17   3 2232.77 300.551   2
  -2  17   3 2921.65 338.772   5
  -2 -17   2 42.6035 76.2913   2
  -2  17   2 76.0224 80.8662   5
  -2 -17   1 65.3644 64.6054   2
  -2  17   1 229.551 107.422   5
  -2 -17   0 40.1164 80.7879   2
   2  17   0 85.7631 116.446   5
  -2 -17  -1-176.188 97.5274   2
  -2  17  -1-271.605 123.304   5
   2  17   1-30.3116 84.4213   5
   2 -17   2 541.771 147.467   2
   2  17   2 652.535 179.045   5
  -2  17  -2 577.405 167.746   5
   2 -17   3 90.1020 95.3853   2
   2 -17   3-136.130 93.5987   4
   2  17   3 21.4648 85.4395   5
  -2  17  -3 11.7910 83.2852   5
   2 -17   4 1968.58 266.748   2
   2 -17   4 1472.31 265.051   4
   2  17   4 1701.19 263.541   5
  -2  17  -4 1588.76 266.054   5
   2 -17   5 396.046 129.766   2
   2  17   5 537.701 151.864   5
  -2  17  -5 437.729 159.181   5
   2 -17   6 297.531 117.403   2
   2  17   6-19.7526 75.2925   5
  -2  17  -6 245.519 119.018   5
  -2  18   3 197.291 105.002   5
  -2 -18   2 416.863 144.564   2
  -2  18   2 199.269 94.7939   5
  -2 -18   1 118.416 82.2257   2
   2  18  -1 251.100 125.223   5
  -2  18   1 52.4194 102.648   5
  -2 -18   0 215.496 107.560   2
   2  18   0 133.248 100.918   5
  -2  18   0 146.444 103.899   5
  -2 -18  -1 993.389 193.698   2
   2  18   1 1262.58 252.570   5
  -2  18  -1 1266.39 245.379   5
   2  18   2 348.036 133.494   5
  -2  18  -2 440.162 149.827   5
   2 -18   3 190.607 94.6951   2
   2  18   3-1.31735 67.4380   5
   2 -18   3 24.3942 65.2221   4
   3   0 -13 48.9747 92.5348   1
   3   0 -12 2770.68 352.286   1
   3   0 -11 139.927 96.9900   1
   3   0 -10 9186.41 557.357   1
   3   0  -9-54.4641 69.7858   1
  -3   0   8 16166.5 620.293   1
   3   0  -8 15939.9 633.611   1
   3   0  -7-66.8408 64.6306   1
  -3   0   7-76.0634 52.2941   1
   3   0  -6 15033.9 684.502   1
   3   0  -5-13.0055 38.9984   1
   3   0  -4 128835. 1257.51   1
  -3   0   3 9.27892 24.0225   1
  -3   0   3-2.09065 13.6057   4
  -3   0   3 6.09186 21.8857   3
   3   0  -2 32085.4 349.277   4
  -3   0   2 33069.4 513.339   3
   3   0  -2 32955.2 513.708   3
   3   0  -1-6.93714 25.0193   3
  -3   0   1 5.99600 30.6845   3
   3   0   0 81390.2 850.732   3
  -3   0   0 84794.7 888.980   3
   3   0   1 57.6050 41.0010   3
  -3   0  -1 35.5208 38.4560   3
  -3   0  -2 14818.4 420.650   1
  -3   0  -3 43.4688 48.8497   1
   3   0   3 3.55010 10.9086   5
  -3   0  -4 4326.68 279.382   1
   3   0   4 4462.17 306.635   3
  -3   0  -5 213.510 81.7046   1
   3   0   5 222.201 71.6965   1
   3   0   5 16.0652 41.2219   3
  -3   0  -6 766.628 148.756   1
  -3   0  -7 53.9643 91.4779   1
  -3   0  -8 2694.67 306.099   1
  -3   0  -9-65.8960 84.4226   1
  -3   0 -10 1058.49 222.084   1
   3   1 -13 239.735 127.898   1
   3  -1 -12 3220.93 381.041   1
   3   1 -12 2595.79 336.533   1
   3   1 -11 2005.27 280.376   1
   3  -1 -11 1930.64 277.460   1
   3  -1 -10 1622.67 156.898   5
   3  -1 -10 1669.55 242.772   1
   3   1 -10 1522.40 227.280   1
   3   1  -9 339.084 111.867   1
   3  -1  -9 315.985 112.598   1
  -3  -1   8 1901.78 215.619   1
   3  -1  -8 1702.48 215.124   1
   3   1  -8 1957.23 224.957   1
  -3  -1   7 17.3301 44.3653   1
   3  -1  -7-16.9366 53.1415   1
   3   1  -7 9.97906 50.1906   1
   3   1  -6 10764.7 435.699   1
   3  -1  -6 10347.5 441.115   1
   3  -1  -5 5318.98 289.202   1
  -3  -1   5 5362.42 278.106   1
   3   1  -5 5183.73 275.777   1
   3   1  -4 13674.6 403.780   1
  -3  -1   4 13451.1 398.511   1
   3  -1  -4 14032.1 426.807   1
  -3  -1   4 14316.5 354.298   4
  -3   1   4 13844.5 401.350   3
  -3  -1   3 1071.58 104.562   1
  -3   1   3 1215.82 59.9418   4
  -3  -1   3 1113.91 86.1304   4
  -3   1   3 1241.23 113.691   3
  -3  -1   3 1180.09 103.462   3
   3   1  -2 60246.9 588.041   4
   3   1  -2 63697.1 688.313   3
  -3  -1   2 61536.6 671.057   3
  -3   1   2 63309.5 740.737   3
  -3  -1   1 1036.95 87.8095   3
   3   1  -1 1062.68 88.1393   3
  -3   1   1 1104.98 99.8042   3
  -3   1   0 9182.25 301.230   3
  -3  -1   0 9043.87 279.668   3
   3   1   0 8866.76 269.261   3
  -3   1  -1 14527.4 157.429   2
  -3  -1  -1 14547.9 188.214   2
  -3  -1  -1 15145.2 380.154   1
  -3   1  -1 14568.6 420.608   3
  -3  -1  -1 14860.3 402.719   3
   3   1   1 14448.1 387.379   3
  -3   1  -2 1584.59 140.867   1
  -3  -1  -2 2010.88 156.060   1
   3   1   2 1892.72 160.809   3
   3  -1   2 1767.47 91.7363   5
  -3  -1  -3 2021.41 175.648   1
  -3   1  -3 1968.54 174.585   1
   3   1   3 1887.97 179.016   3
   3  -1   3 1919.84 85.7241   5
  -3  -1  -4 152.152 57.5567   1
  -3   1  -4 5.50022 53.3964   1
   3   1   4 141.846 19.6431   2
   3   1   4 45.3187 41.6928   3
   3  -1   5 8017.91 157.908   2
   3   1   5 8020.61 166.721   2
   3  -1   5 8237.09 458.876   3
  -3  -1  -5 8338.65 422.644   1
  -3   1  -5 8363.27 420.371   1
   3  -1   5 8696.19 415.632   1
   3   1   5 8959.98 422.601   1
   3   1   6 3442.87 127.064   2
   3  -1   6 3237.41 124.975   2
  -3   1  -6 3198.42 286.402   1
  -3  -1  -6 3783.80 310.756   1
   3   1   7 1745.22 100.968   2
   3  -1   7 1673.75 101.034   2
  -3  -1  -7 1801.89 236.993   1
  -3   1  -7 1706.53 233.369   1
   3  -1   8 176.104 41.6021   2
  -3   1  -8 364.073 139.386   1
  -3  -1  -8 254.170 117.405   1
  -3  -1  -9-72.5935 91.8913   1
  -3   1  -9-171.796 109.297   1
  -3  -1 -10-93.6896 98.4151   1
  -3   1 -10 50.0231 77.4246   1
   3   2 -13 279.516 127.235   1
   3  -2 -12 144.610 109.341   1
   3   2 -12 103.368 97.5540   1
   3  -2 -11 2906.49 345.147   1
   3   2 -11 2553.98 313.529   1
   3  -2 -10 2617.38 303.727   1
   3   2 -10 2525.39 291.778   1
   3  -2 -10 2538.68 200.755   5
   3  -2  -9 7084.87 462.785   1
   3   2  -9 6912.55 443.810   1
   3  -2  -9 6338.81 300.480   5
   3  -2  -8 4656.60 351.311   1
   3   2  -8 4959.52 348.930   1
   3  -2  -8 4466.95 242.069   5
  -3  -2   8 5075.80 344.312   1
   3  -2  -7 556.908 127.572   1
  -3  -2   7 301.245 77.7545   1
   3   2  -7 649.311 127.186   1
   3  -2  -6 14974.1 540.225   1
   3   2  -6 14601.2 503.962   1
   3   2  -5 484.723 90.5970   1
   3  -2  -5 369.755 84.4699   1
  -3  -2   5 521.720 88.9319   1
  -3  -2   5 502.748 87.8041   4
  -3  -2   4 12294.1 375.955   1
   3   2  -4 12280.3 371.978   1
  -3  -2   4 12429.1 364.214   4
  -3   2   4 12084.0 384.639   3
  -3  -2   3 968.252 98.1380   1
  -3  -2   3 957.641 90.1035   4
   3   2  -3 906.216 92.0149   4
  -3  -2   3 905.910 88.3013   3
  -3   2   3 1073.79 108.232   3
   3   2  -2 964.721 86.5881   4
   3   2  -2 1110.98 89.7865   3
  -3  -2   2 1060.54 85.7618   3
  -3   2   2 1061.60 100.495   3
  -3   2   1 23341.6 469.869   3
  -3  -2   1 23049.4 390.127   3
   3   2  -1 23045.3 382.928   3
  -3  -2   0 8556.73 214.798   2
   3  -2   0 8154.38 241.735   5
   3   2   0 8807.57 256.607   3
  -3   2   0 8620.93 302.744   3
  -3  -2   0 8619.23 264.507   3
  -3   2  -1 4187.03 117.025   2
  -3  -2  -1 4239.91 131.416   2
  -3  -2  -1 4300.38 200.881   1
   3  -2   1 4098.07 163.289   5
  -3   2  -1 4267.38 234.488   3
   3   2   1 4103.79 202.627   3
   3  -2   2 2284.80 119.856   5
   3   2   2 2493.40 179.563   3
  -3   2  -2 2268.64 168.588   1
  -3  -2  -2 2509.88 175.704   1
   3   2   3 1193.37 66.7230   2
   3  -2   3 1188.78 49.8808   2
   3   2   3 1234.19 143.268   3
  -3  -2  -3 1167.86 138.197   1
  -3   2  -3 1386.10 144.856   1
   3  -2   4 5432.40 125.270   2
   3   2   4 5330.87 149.652   2
  -3   2  -4 5784.84 320.702   1
  -3  -2  -4 5780.32 323.445   1
   3   2   4 6000.19 317.821   1
   3   2   5 2121.28 104.269   2
   3  -2   5 2158.71 96.2623   2
   3  -2   5 2416.89 252.573   3
  -3  -2  -5 2177.01 217.740   1
  -3   2  -5 2208.02 220.209   1
   3   2   5 2314.11 216.013   1
   3   2   6 3000.59 135.334   2
   3  -2   6 3000.22 129.774   2
  -3   2  -6 2803.00 267.714   1
  -3  -2  -6 3206.64 290.135   1
   3   2   7 3525.55 157.136   2
   3  -2   7 3579.02 155.167   2
  -3  -2  -7 3605.44 332.688   1
  -3   2  -7 3658.63 330.601   1
   3  -2   8 342.088 53.1755   2
  -3  -2  -8 232.379 112.953   1
  -3   2  -8 369.922 121.972   1
  -3  -2  -9 675.261 173.286   1
  -3   2  -9 616.261 160.059   1
  -3  -2 -10 28.0601 105.085   1
  -3   2 -10-9.84376 93.3549   1
   3   3 -13-61.3758 86.1240   1
   3  -3 -12 31.6585 84.1904   1
   3   3 -12 142.263 87.7356   1
   3  -3 -11 13.6932 88.1860   1
   3   3 -11 38.1082 59.3026   1
   3  -3 -10 163.387 57.9081   5
   3  -3 -10 245.831 118.784   1
   3   3 -10 296.397 111.546   1
   3  -3  -9 5506.01 413.064   1
   3   3  -9 5898.90 405.686   1
   3  -3  -9 5262.87 283.004   5
   3  -3  -8 10726.0 533.160   1
   3   3  -8 10902.9 508.844   1
   3  -3  -8 9573.92 368.019   5
  -3  -3   8 11463.5 515.908   1
   3  -3  -7 9917.49 481.305   1
   3   3  -7 9494.08 438.949   1
   3  -3  -7 9433.25 351.282   5
  -3  -3   7 9470.89 434.432   1
  -3   3   7 10169.8 470.765   1
   3  -3  -6 265.523 66.1638   5
   3  -3  -6 466.487 119.678   1
   3   3  -6 387.193 93.5898   1
   3  -3  -5 474.967 90.8857   1
  -3  -3   5 455.329 83.6140   1
   3   3  -5 430.724 82.2928   1
   3  -3  -5 487.629 76.7456   5
  -3  -3   5 568.516 94.4209   4
  -3  -3   4 11804.4 363.725   1
   3  -3  -4 11458.8 348.555   5
  -3  -3   4 11572.3 377.243   4
  -3   3   4 12067.7 391.466   3
  -3   3   3 10099.4 345.523   1
  -3  -3   3 9763.49 295.844   1
  -3  -3   3 10664.1 332.423   4
   3  -3  -3 10065.8 316.308   5
   3   3  -3 10047.7 333.751   4
  -3   3   3 10228.3 335.447   3
  -3  -3   3 10223.5 284.466   3
   3   3  -2 19136.1 429.811   4
   3  -3  -2 19965.6 433.060   5
  -3  -3   2 19559.5 347.735   3
   3  -3  -2 19377.8 438.405   3
  -3   3   2 20565.2 451.935   3
   3  -3  -1 13800.5 351.592   5
   3  -3  -1 13335.3 362.182   3
  -3  -3   1 13675.9 285.139   3
  -3   3   1 13953.1 377.693   3
   3   3  -1 13399.1 274.629   3
  -3   3   0 8099.41 209.729   2
  -3  -3   0 8910.87 250.524   2
  -3  -3   0 8422.45 253.659   3
   3  -3   0 8295.03 265.192   5
  -3   3   0 9100.39 322.140   3
   3   3   0 8614.35 241.877   3
   3  -3   0 8504.82 303.241   3
  -3   3  -1 16387.2 286.498   2
  -3  -3  -1 16442.8 306.782   2
  -3  -3  -1 15888.2 384.589   1
  -3   3  -1 17083.1 483.457   3
   3  -3   1 16415.5 362.960   5
   3   3   1 16761.8 395.037   3
   3   3   2 33895.2 438.447   2
  -3   3  -2 34952.9 407.627   2
  -3  -3  -2 34535.4 402.736   2
   3   3   2 35780.8 660.567   3
   3  -3   2 34813.4 525.043   5
  -3   3  -2 34880.0 648.656   1
  -3  -3  -2 36554.3 654.061   1
   3   3   3 3257.64 136.402   2
   3  -3   3 3361.79 117.398   2
   3   3   3 3561.10 237.479   3
  -3  -3  -3 3482.88 231.443   1
  -3   3  -3 3515.43 231.949   1
   3  -3   4 14580.5 263.058   2
   3   3   4 14100.9 295.414   2
  -3  -3  -4 14923.2 520.704   1
  -3   3  -4 14836.8 515.622   1
   3   3   5 2160.62 121.925   2
   3  -3   5 2343.96 116.902   2
   3  -3   5 2419.45 252.113   3
  -3   3  -5 2514.04 233.525   1
   3   3   5 2788.80 237.171   1
  -3  -3  -5 2526.20 238.399   1
   3   3   6 4182.85 178.521   2
   3  -3   6 4477.26 175.631   2
  -3   3  -6 4545.92 337.353   1
  -3  -3  -6 4985.82 364.605   1
   3   3   7 2487.18 146.650   2
   3  -3   7 2338.02 135.104   2
  -3   3  -7 2656.84 281.776   1
  -3  -3  -7 2383.74 276.439   1
   3  -3   8 485.916 68.2734   2
  -3  -3  -8 609.278 154.154   1
  -3   3  -8 507.163 141.789   1
  -3   3  -9 452.001 144.444   1
  -3  -3  -9 607.209 163.667   1
  -3  -3 -10-60.7656 92.5905   1
  -3   3 -10-81.2071 97.9363   1
   3   4 -13 237.672 116.516   1
   3   4 -12 340.272 131.596   1
   3  -4 -12 176.234 113.594   1
   3  -4 -11 163.325 103.253   1
   3   4 -11-107.473 89.1738   1
   3  -4 -10 1210.57 146.974   5
   3  -4 -10 1437.56 235.308   1
   3   4 -10 1475.65 220.786   1
   3  -4  -9 1033.03 131.948   5
   3  -4  -9 1095.69 189.173   1
   3   4  -9 1036.68 174.046   1
   3  -4  -8 24426.9 820.085   1
   3   4  -8 25907.4 777.464   1
   3  -4  -8 23675.6 604.399   5
  -3  -4   8 25519.6 758.132   1
   3   4  -7 15389.2 550.104   1
   3  -4  -7 15525.7 607.430   1
  -3   4   7 16035.5 596.492   1
  -3  -4   7 15823.6 556.570   1
   3  -4  -7 15237.4 468.353   5
  -3   4   6 73.6839 36.8235   1
   3  -4  -6 99.4680 57.9753   1
   3   4  -6 142.186 63.8364   1
  -3  -4   6 51.5505 49.6150   4
   3  -4  -6 138.374 51.7862   5
  -3   4   5 10888.2 429.503   1
   3  -4  -5 10986.4 436.452   1
   3   4  -5 10650.4 377.138   1
  -3  -4   5 11153.6 384.528   1
  -3  -4   5 11304.6 434.424   4
   3  -4  -5 10833.1 371.148   5
  -3   4   5 11074.9 411.790   3
  -3  -4   4 2552.81 167.717   1
  -3   4   4 2961.72 206.742   1
   3  -4  -4 2872.36 187.613   5
  -3  -4   4 2652.77 194.977   4
  -3   4   4 2814.31 195.473   3
  -3  -4   3 6050.97 227.387   1
  -3   4   3 5788.15 266.258   1
  -3  -4   3 6200.85 275.106   4
   3  -4  -3 6030.30 262.836   5
   3   4  -3 5927.37 276.797   4
  -3   4   3 6036.55 139.598   4
  -3  -4   3 5862.70 209.055   3
   3  -4  -3 6009.19 265.129   3
  -3   4   3 6073.46 264.764   3
   3   4  -2 1805.94 144.440   4
   3  -4  -2 1698.22 137.444   5
  -3   4   2 1718.76 136.345   3
  -3  -4   2 1646.80 97.0668   3
   3  -4  -2 1743.66 137.524   3
  -3  -4   1 3921.55 196.141   2
   3  -4  -1 4027.41 205.367   5
  -3   4   1 3918.54 193.505   5
   3  -4  -1 3796.57 152.206   4
   3  -4  -1 3990.05 204.842   3
  -3   4   1 3834.01 208.485   3
   3   4  -1 3821.42 136.873   3
  -3  -4   1 3966.14 145.266   3
  -3   4   0 4200.17 172.732   2
  -3  -4   0 4298.47 192.895   2
   3  -4   0 4284.83 208.833   5
  -3   4   0 4398.82 201.603   5
  -3  -4   0 3941.57 165.090   3
   3   4   0 4130.72 157.861   3
  -3   4   0 4142.78 226.732   3
   3  -4   0 4066.98 216.743   3
  -3  -4  -1-8.49355 34.6535   2
  -3   4  -1 20.8966 26.7609   2
   3   4   1 36.9575 31.4211   2
  -3  -4  -1 41.8086 40.4716   1
  -3   4  -1 7.96554 32.1367   5
   3  -4   1 28.2102 31.8348   5
   3   4   1 14.9922 27.9083   3
  -3   4  -1 46.8118 47.3134   3
   3  -4   2 75714.9 656.312   2
  -3  -4  -2 75515.2 697.241   2
  -3   4  -2 73529.1 717.653   2
  -3   4  -2 76750.1 964.947   1
  -3  -4  -2 75640.0 950.626   1
  -3   4  -2 77701.0 796.045   5
   3   4   2 76530.7 944.868   3
   3  -4   3 191.752 40.1340   2
   3   4   3 117.759 38.6250   2
  -3   4  -3 125.024 54.4227   1
  -3  -4  -3 171.117 60.3461   1
  -3   4  -3 118.735 36.0764   5
   3   4   3 141.139 54.8030   3
   3  -4   4 6263.01 201.759   2
   3   4   4 5914.62 221.032   2
   3  -4   4 6856.64 398.335   3
  -3   4  -4 6510.08 214.314   5
  -3  -4  -4 7002.63 358.496   1
   3   4   4 7179.45 349.759   1
  -3   4  -4 6943.81 352.929   1
   3  -4   5 412.612 56.0325   2
   3   4   5 520.195 70.0641   2
   3   4   5 472.432 49.2545   5
  -3   4  -5 575.034 119.119   1
   3   4   5 448.708 101.302   1
  -3  -4  -5 381.071 102.890   1
   3  -4   6 4406.32 192.714   2
   3   4   6 4373.09 205.656   2
  -3   4  -6 4924.33 352.764   1
  -3  -4  -6 4343.64 341.752   1
   3   4   7 370.801 67.0051   2
   3  -4   7 348.847 59.9950   2
  -3  -4  -7 256.901 119.932   1
  -3   4  -7 303.688 122.647   1
   3  -4   8 2870.60 168.835   2
  -3  -4  -8 2673.50 314.321   1
  -3   4  -8 2936.83 318.876   1
  -3   4  -9 2643.61 327.473   1
  -3  -4  -9 3009.94 348.917   1
  -3  -4 -10 251.737 155.451   1
  -3   4 -10 471.692 164.069   1
   3   5 -13 500.747 165.047   1
   3  -5 -12-2.79306 98.9790   1
   3   5 -12-0.62308 79.4828   1
   3  -5 -11 189.513 103.091   1
   3   5 -11 14.1692 86.4918   1
   3  -5 -10-28.7669 36.1585   5
   3  -5 -10 19.6760 62.3674   1
   3   5 -10 3.78732 79.1071   1
   3  -5  -9 3128.02 322.725   1
   3   5  -9 2989.00 289.320   1
   3  -5  -9 2583.39 216.759   5
   3  -5  -8 12436.6 591.278   1
   3   5  -8 13396.4 555.428   1
   3  -5  -8 12253.7 454.880   5
  -3  -5   8 12737.4 584.855   4
  -3  -5   8 12956.6 535.786   1
  -3  -5   7 133.581 78.0271   4
   3  -5  -7 147.032 53.8826   5
  -3   5   7 70.8948 45.8639   1
   3  -5  -7 116.537 64.1163   1
   3   5  -7 116.889 62.0549   1
  -3  -5   7 148.891 65.7256   1
   3  -5  -6 10660.3 473.949   1
   3  -5  -6 10526.6 396.896   5
  -3  -5   6 10623.4 473.132   4
  -3   5   6 11458.0 481.441   1
  -3   5   5 57.4834 43.2799   3
   3  -5  -5 68.7525 45.8124   1
  -3  -5   5 6.91142 26.9316   1
   3   5  -5 83.6404 42.5462   1
  -3   5   5 47.4249 35.8678   1
  -3  -5   5 20.2511 48.3739   4
   3  -5  -5 61.7016 34.5362   5
  -3  -5   4 22377.2 477.527   1
  -3   5   4 24154.9 594.719   1
  -3  -5   4 23545.6 615.332   4
   3  -5  -4 23845.8 566.970   5
  -3   5   4 23668.0 568.154   3
   3  -5  -3-1.86255 34.2544   3
  -3  -5   3 9.90818 20.1269   3
  -3   5   3 80.6339 45.8841   1
  -3  -5   3 60.8302 29.3455   1
  -3  -5   3 62.1881 44.7499   4
   3   5  -3-16.2536 44.9428   4
  -3   5   3 49.7564 18.6250   4
   3  -5  -3 31.8209 40.2888   5
  -3   5   3 7.88056 36.7832   3
  -3  -5   2 110101. 1163.52   2
   3  -5  -2 113075. 1182.00   5
  -3   5   2 109381. 1112.40   3
   3  -5  -2 112873. 1123.31   3
  -3  -5   1 120498. 1169.64   2
  -3   5   1 118419. 1039.14   2
   3  -5  -1 120435. 955.264   4
   3  -5  -1 119085. 1209.31   5
   3   5  -1 116631. 700.821   3
  -3  -5   1 118440. 709.142   3
  -3   5   1 119360. 1177.88   3
   3  -5  -1 120430. 1158.34   3
  -3   5   0 59972.4 730.334   2
  -3  -5   0 63335.2 799.119   2
  -3  -5   0 60400.9 648.272   1
   3  -5   0 61449.4 866.973   5
  -3   5   0 61569.3 814.391   5
   3   5   0 61350.6 565.297   3
  -3   5   0 61582.9 890.799   3
   3  -5   0 61122.8 865.842   3
  -3  -5  -1 8739.65 284.503   2
  -3   5  -1 8677.59 278.118   2
   3   5   1 8108.19 284.739   2
  -3  -5  -1 8520.80 282.403   1
   3  -5   1 9159.82 332.626   5
  -3   5  -1 8874.63 366.738   3
  -3   5  -1 8434.86 300.513   5
   3   5   1 8776.63 265.144   3
   3  -5   1 8920.34 354.450   3
   3  -5   2 6944.84 228.393   2
  -3  -5  -2 6955.85 239.632   2
   3   5   2 6575.59 254.396   2
  -3   5  -2 6864.75 247.791   2
  -3   5  -2 6918.06 294.372   1
  -3  -5  -2 6599.32 285.804   1
  -3   5  -2 7191.66 270.739   5
   3   5   2 6749.60 275.094   3
   3  -5   3 31276.9 491.308   2
   3   5   3 30098.6 540.182   2
  -3  -5  -3 31495.5 687.471   1
  -3   5  -3 30744.9 681.917   1
  -3   5  -3 31303.0 549.347   5
   3   5   3 31648.9 681.234   3
   3  -5   4 2041.29 130.572   2
   3   5   4 2003.34 143.674   2
   3   5   4 2309.18 201.133   1
  -3   5  -4 1983.15 193.308   1
  -3  -5  -4 2039.59 200.672   1
  -3   5  -4 1804.48 129.313   5
   3  -5   4 1743.25 207.967   3
   3   5   5 7.75050 27.4890   2
   3  -5   5-4.98705 32.1791   2
  -3   5  -5-8.03663 26.0812   5
   3   5   5-22.5326 24.6322   5
   3   5   5 47.9215 61.1182   1
  -3   5  -5 23.1413 64.6223   1
  -3  -5  -5-67.2668 82.8627   1
   3  -5   6 8591.05 292.604   2
   3   5   6 8340.51 309.093   2
  -3   5  -6 8380.17 457.349   1
  -3  -5  -6 8476.56 474.503   1
   3  -5   7 2043.76 148.569   2
   3   5   7 1758.38 148.972   2
  -3  -5  -7 2097.51 265.023   1
  -3   5  -7 2187.57 254.372   1
   3  -5   8 457.040 77.5157   2
  -3  -5  -8 728.822 168.305   1
  -3   5  -8 640.775 162.034   1
  -3  -5  -9 113.885 82.1314   1
  -3   5  -9 5.77219 78.1756   1
  -3  -5 -10-189.517 113.694   1
  -3   5 -10 83.3564 94.7803   1
   3   6 -13 125.088 101.511   1
  -3  -6  12 250.444 140.924   4
   3  -6 -12 293.135 126.314   1
   3   6 -12 381.140 146.193   1
  -3  -6  11 79.0380 79.4143   4
   3  -6 -11 83.4632 96.1687   1
   3   6 -11-151.115 84.5245   1
  -3  -6  10 474.166 143.750   4
   3  -6 -10 408.637 103.147   5
   3   6 -10 529.672 138.828   1
   3  -6 -10 423.237 153.536   1
  -3  -6   9 487.555 141.788   4
   3  -6  -9 344.782 89.3510   5
   3   6  -9 250.604 90.9901   1
   3  -6  -9 311.283 115.780   1
   3   6  -8 2107.34 222.569   1
   3  -6  -8 2422.11 267.065   1
   3  -6  -8 2040.74 198.509   5
  -3  -6   8 1894.14 236.394   4
  -3  -6   8 2378.93 230.723   1
   3   6  -7 4142.24 283.351   1
   3  -6  -7 4224.62 326.932   1
   3  -6  -7 3823.99 261.954   5
  -3  -6   7 3860.39 320.594   4
  -3   6   7 4219.44 315.021   1
  -3  -6   7 3965.45 273.097   1
  -3   6   6 610.330 119.349   3
   3  -6  -6 799.026 157.835   1
  -3   6   6 773.903 128.147   1
   3   6  -6 510.824 100.422   1
  -3  -6   6 599.411 133.464   4
   3  -6  -6 442.527 96.5821   5
   3   6  -5 128.805 46.4973   1
  -3  -6   5 131.271 43.6261   1
  -3   6   5 215.325 72.6488   1
  -3  -6   5 153.464 67.7221   4
   3  -6  -5 218.918 66.8799   5
  -3   6   5 163.550 65.5331   3
  -3  -6   4 884.935 94.6994   1
  -3   6   4 827.060 115.586   1
  -3  -6   4 827.926 127.109   4
   3  -6  -4 721.190 107.876   5
  -3   6   4 820.971 109.798   3
  -3  -6   3 1052.79 91.8722   1
  -3   6   3 1223.80 137.760   1
  -3  -6   3 1235.27 148.311   2
  -3  -6   3 1461.17 168.345   4
   3  -6  -3 975.241 127.025   5
  -3   6   3 1157.90 95.5670   4
  -3  -6   3 1166.93 93.3121   3
  -3   6   3 1333.52 141.937   3
   3  -6  -3 1074.27 125.051   3
  -3  -6   2 232.714 71.6948   2
  -3  -6   2 315.041 46.6044   1
   3  -6  -2 317.641 77.8499   5
  -3  -6   2 360.312 40.0927   3
   3  -6  -2 439.534 80.6297   3
  -3   6   2 478.464 83.3494   3
  -3   6   1 36155.0 627.791   2
  -3  -6   1 34986.3 681.228   2
   3  -6  -1 34710.6 708.044   5
  -3  -6   1 35032.8 333.415   3
   3  -6  -1 35728.8 573.601   4
   3  -6  -1 35728.0 659.223   3
  -3   6   1 35967.1 669.632   3
  -3   6   0 11996.4 360.089   2
  -3  -6   0 12333.9 385.091   2
   3   6   0 11119.7 367.725   2
  -3  -6   0 11422.2 278.798   1
   3  -6   0 12246.0 417.888   5
   3  -6   0 12323.3 385.998   4
   3  -6   0 11945.4 393.457   3
   3   6   0 12055.6 224.976   3
  -3   6   0 12319.6 409.854   3
  -3   6  -1 1467.43 128.384   2
   3   6   1 1558.85 137.830   2
  -3  -6  -1 1491.66 128.100   2
  -3  -6  -1 1488.81 120.668   1
  -3   6  -1 1440.45 139.246   5
  -3   6  -1 1736.92 170.052   3
   3   6   1 1554.59 106.574   3
   3  -6   2 5450.53 224.982   2
  -3  -6  -2 5616.81 237.515   2
   3   6   2 5361.28 251.904   2
  -3   6  -2 5678.88 250.141   2
  -3  -6  -2 5554.01 261.140   1
  -3   6  -2 5464.34 263.518   1
  -3   6  -2 5348.86 257.163   5
   3   6   2 5521.90 243.760   3
   3  -6   3 3529.09 1907.33   2
   3   6   3 3174.38 1996.79   2
  -3   6  -3 3199.06 2330.87   1
  -3  -6  -3 3480.42 2396.36   1
  -3   6  -3 3491.96 2117.84   5
   3   6   3 2779.94 2102.60   3
   3  -6   3 2844.66 2520.32   3
   3   6   4 1004.19 113.085   2
   3  -6   4 1112.77 109.550   2
   3   6   4 1320.92 155.860   1
  -3  -6  -4 1219.10 160.612   1
  -3   6  -4 1124.13 148.691   1
  -3   6  -4 1163.09 116.454   5
   3  -6   4 1452.99 190.265   3
   3  -6   5 2901.55 177.867   2
   3   6   5 2867.88 193.144   2
   3   6   5 3132.33 176.995   5
  -3   6  -5 2887.08 177.297   5
  -3   6  -5 3173.45 266.348   1
   3   6   5 2848.75 242.376   1
  -3  -6  -5 2930.55 261.013   1
   3  -6   6 13559.3 395.999   2
  -3   6  -6 12792.4 353.684   5
   3   6   6 12574.0 311.742   5
  -3   6  -6 13120.1 572.136   1
  -3  -6  -6 13601.8 604.561   1
   3  -6   7 709.233 98.0825   2
  -3  -6  -7 640.076 152.985   1
  -3   6  -7 576.134 140.218   1
   3  -6   8 2584.60 185.637   2
  -3  -6  -8 2815.25 323.973   1
  -3   6  -8 2486.13 296.370   1
  -3  -6  -9 292.387 131.256   1
  -3   6  -9 355.950 127.631   1
  -3  -6 -10 1364.31 266.863   1
  -3   6 -10 1425.33 256.142   1
  -3  -7  13-235.531 119.111   2
   3   7 -13 247.232 125.419   1
  -3  -7  12 140.635 143.268   4
   3  -7 -12-0.72444 108.177   1
   3   7 -12 230.665 107.669   1
  -3  -7  11 25.4905 88.9015   4
   3   7 -11 284.616 114.245   1
   3  -7 -11 243.799 115.554   1
  -3  -7  10-176.425 109.630   4
   3  -7 -10-122.290 92.4287   1
   3   7 -10 97.6055 90.2999   1
   3  -7  -9 326.387 86.4625   5
  -3  -7   9 595.070 155.913   4
   3  -7  -9 391.504 107.881   1
   3   7  -9 435.153 112.272   1
   3   7  -8 3298.08 274.313   1
   3  -7  -8 3365.67 317.562   1
  -3  -7   8 3434.96 271.262   1
   3  -7  -8 3581.53 276.232   5
  -3  -7   8 3418.90 332.051   4
   3   7  -7 8190.69 392.450   1
   3  -7  -7 9279.15 487.820   1
  -3   7   7 8954.21 460.552   1
  -3  -7   7 8154.18 382.926   1
   3  -7  -7 8450.69 413.949   5
  -3  -7   7 8861.71 500.949   4
  -3   7   7 8363.64 428.320   3
   3  -7  -6 43.7036 53.2850   1
  -3   7   6 83.1900 54.1518   3
  -3   7   6 97.7353 64.8977   1
   3   7  -6 54.1613 41.6724   1
  -3  -7   6 106.663 48.8386   1
   3  -7  -6 93.6218 54.9506   5
  -3  -7   6 37.4862 62.4886   4
   3   7  -5 10201.1 343.783   1
  -3   7   5 10812.9 443.618   1
  -3  -7   5 10402.7 452.622   2
  -3  -7   5 10179.2 342.880   1
   3  -7  -5 10461.7 440.338   5
  -3  -7   5 10541.7 480.845   4
  -3   7   5 9791.54 408.685   3
  -3  -7   4 828.774 124.427   2
  -3  -7   4 842.041 89.2117   1
  -3   7   4 878.041 120.932   1
  -3   7   4 1021.50 127.481   5
  -3  -7   4 976.229 144.835   4
  -3   7   4 896.607 93.6892   4
   3  -7  -4 1044.67 139.727   5
  -3   7   4 963.359 121.146   3
   3  -7  -3 30.5789 33.3826   3
  -3  -7   3 15.6164 58.9478   2
  -3  -7   3 12.6520 18.9202   3
  -3   7   3 50.0696 42.7933   1
  -3  -7   3-3.54239 17.7083   1
  -3  -7   3 26.5805 54.2237   4
   3  -7  -3-3.87350 42.8922   5
  -3   7   3 7.05919 22.3009   4
  -3   7   3-0.59998 38.5008   3
  -3   7   2 1696.21 152.238   2
  -3  -7   2 2051.13 185.483   2
  -3  -7   2 1687.89 93.6208   1
   3  -7  -2 1999.49 185.184   5
  -3   7   2 1868.71 136.270   4
  -3  -7   2 1729.69 71.9352   3
  -3   7   2 1735.85 151.599   3
   3  -7  -2 1741.87 152.501   3
  -3   7   1 849.297 107.952   2
  -3  -7   1 877.013 119.183   2
  -3  -7   1 892.949 66.7316   1
   3  -7  -1 828.323 97.3185   4
   3  -7  -1 1005.55 132.664   5
   3  -7  -1 876.049 110.769   3
  -3   7   1 928.505 115.442   3
  -3   7   0 10000.3 358.428   2
  -3  -7   0 10070.8 374.190   2
  -3  -7   0 9472.27 253.418   1
   3  -7   0 10066.5 371.567   4
   3  -7   0 9502.53 359.870   3
  -3   7   0 10163.0 386.088   3
   3   7   0 10398.5 170.510   3
  -3  -7  -1 9967.20 354.807   2
   3  -7   1 9488.89 322.944   2
  -3   7  -1 9600.32 351.293   2
  -3  -7  -1 9992.44 304.711   1
  -3   7  -1 10296.4 414.803   3
   3  -7   1 9497.52 390.364   4
   3   7   1 9759.37 246.930   3
  -3  -7  -2 1313.70 126.573   2
  -3   7  -2 1378.92 136.247   2
   3  -7   2 1116.58 114.063   2
  -3   7  -2 1118.16 125.120   1
  -3  -7  -2 1377.85 131.827   1
   3   7   2 1287.40 115.675   3
   3  -7   2 1232.85 151.427   3
  -3   7  -3 8511.99 332.534   2
   3  -7   3 8852.24 316.843   2
  -3   7  -3 8931.44 368.753   1
  -3  -7  -3 8461.19 363.831   1
   3   7   3 8124.77 337.508   3
   3  -7   3 8943.48 431.939   3
  -3   7  -4 11049.0 449.533   1
   3   7   4 11453.7 445.395   1
  -3  -7  -4 10974.2 461.774   1
   3  -7   4 11341.5 368.218   2
   3  -7   4 11375.2 528.701   3
   3  -7   5 255.712 64.9460   2
   3   7   5 214.169 61.0085   5
  -3  -7  -5 158.553 80.0217   1
   3   7   5 165.637 76.2123   1
  -3   7  -5 156.776 81.4716   1
   3  -7   6 791.831 107.121   2
   3   7   6 812.351 94.4407   5
  -3   7  -6 781.655 149.033   1
  -3  -7  -6 885.521 170.500   1
   3  -7   7 91.9575 43.3869   2
   3   7   7 19.6537 37.4474   2
  -3   7  -7 50.0439 37.4696   5
  -3  -7  -7 106.651 61.1122   1
  -3   7  -7 120.114 81.7816   1
   3  -7   8 1890.32 169.919   2
  -3   7  -8 2073.98 278.033   1
  -3  -7  -8 2267.23 291.463   1
  -3  -7  -9-143.943 109.943   1
  -3   7  -9-108.818 99.5438   1
  -3   7 -10 312.991 138.875   1
  -3  -8  13 1472.63 251.604   2
   3   8 -13 1389.59 264.058   1
  -3  -8  12-47.2601 86.8994   2
  -3  -8  12-45.8091 86.8437   4
   3  -8 -12-124.724 109.703   1
   3   8 -12-38.0576 83.3621   1
  -3  -8  11 1007.54 202.279   2
  -3  -8  11 791.301 217.937   4
   3  -8 -11 873.035 208.568   1
   3   8 -11 1022.02 202.305   1
  -3  -8  10 72.4763 62.8223   2
  -3  -8  10-15.4511 77.1757   4
   3  -8 -10 52.6082 65.7760   1
   3   8 -10 47.2168 64.7789   1
  -3  -8   9 1360.36 206.861   2
  -3  -8   9 1419.04 238.430   4
   3   8  -9 1144.68 184.379   1
   3  -8  -9 1241.02 212.465   1
  -3   8   8-67.5435 73.2268   3
  -3  -8   8-64.5895 86.3295   2
  -3  -8   8 17.9980 71.4493   4
   3  -8  -8-16.5956 48.2275   5
   3  -8  -8 8.15004 86.6243   1
   3   8  -8-16.9893 45.0710   1
  -3  -8   8-44.4385 51.5074   1
  -3  -8   7-130.341 94.6413   2
  -3   8   7-72.3748 88.2644   3
   3  -8  -7-22.3642 66.1283   1
   3   8  -7-13.6963 61.3402   1
  -3  -8   7 38.5367 44.8079   1
  -3  -8   7-25.8727 83.7558   4
   3  -8  -7-39.0482 55.4997   5
  -3  -8   6 377.951 110.036   2
  -3   8   6 206.749 72.7718   1
  -3  -8   6 342.410 74.7150   1
   3   8  -6 310.451 73.2988   1
   3  -8  -6 246.235 74.7851   5
  -3  -8   6 213.202 100.083   4
  -3   8   6 338.475 90.5218   3
  -3   8   5 5623.03 329.989   1
  -3  -8   5 5664.98 351.265   2
  -3  -8   5 5298.22 237.580   1
  -3  -8   5 6037.35 384.656   4
  -3   8   5 5842.02 321.544   5
   3  -8  -5 5354.48 333.257   5
  -3   8   5 5363.65 304.057   3
  -3   8   4 7994.06 367.656   1
  -3  -8   4 8020.13 402.959   2
  -3  -8   4 8153.00 252.752   1
  -3   8   4 8140.88 302.035   4
  -3  -8   4 8772.10 436.377   4
   3  -8  -4 9263.15 429.912   5
  -3   8   4 8635.02 388.229   5
   3   8  -4 9022.88 460.684   4
  -3   8   4 8447.98 360.293   3
  -3  -8   3 52.6052 44.5043   2
  -3  -8   3 66.3950 24.4035   1
  -3   8   3 31.3611 35.4211   1
  -3  -8   3 21.7328 44.4929   4
   3  -8  -3 28.6060 43.0267   5
  -3   8   3 51.4709 30.6916   4
  -3  -8   3 29.5815 20.7666   3
  -3   8   3 94.6644 52.4508   3
  -3   8   2 14858.9 484.683   2
  -3   8   2 13941.0 426.262   1
  -3  -8   2 13994.0 229.570   1
  -3  -8   2 14871.3 513.986   2
   3  -8  -2 15242.7 543.827   5
  -3   8   2 13538.2 405.107   4
   3  -8  -2 14551.1 448.722   3
  -3   8   2 14345.7 444.301   3
  -3   8   1 10025.7 390.332   2
  -3  -8   1 9786.16 404.754   2
  -3  -8   1 9848.89 198.064   1
   3  -8  -1 10366.3 364.041   4
  -3   8   1 9734.85 370.751   3
   3  -8  -1 9528.83 358.945   3
  -3  -8   0-21.5410 46.6417   2
  -3   8   0 37.5508 42.4377   2
   3   8   0-15.7653 39.5191   2
  -3  -8   0-8.01087 20.6787   1
   3  -8   0 7.35363 34.0596   4
  -3   8   0 34.6167 56.9241   5
  -3   8   0-18.9802 48.5189   3
   3  -8   1 694.874 98.8123   2
   3   8   1 680.926 106.206   2
  -3  -8  -1 672.031 103.475   2
  -3   8  -1 585.594 100.236   2
  -3  -8  -1 603.601 77.6533   1
   3  -8   1 732.782 123.474   4
  -3   8  -1 636.804 108.893   5
  -3   8  -1 526.240 100.970   3
   3   8   1 626.819 57.7449   3
  -3  -8  -2 1401.17 139.424   2
  -3   8  -2 1207.18 138.027   2
   3  -8   2 1458.89 139.504   2
   3   8   2 1347.01 152.202   2
  -3   8  -2 1154.23 126.480   1
  -3  -8  -2 1383.67 135.928   1
   3   8   2 1219.64 108.859   3
  -3   8  -2 1142.99 139.190   5
   3  -8   2 1427.75 174.980   4
   3  -8   2 1347.36 164.205   3
   3  -8   3 6239.40 287.560   2
   3   8   3 5892.79 314.323   2
  -3   8  -3 5825.24 298.646   2
  -3   8  -3 5882.56 303.929   1
  -3  -8  -3 5495.00 296.345   1
  -3   8  -3 5882.19 307.871   5
   3   8   3 6473.88 294.007   3
   3  -8   3 6358.62 370.366   3
   3  -8   4 9257.15 356.308   2
   3   8   4 8318.31 376.192   2
  -3   8  -4 9684.96 426.073   1
   3   8   4 9108.99 399.772   1
  -3  -8  -4 8764.00 413.650   1
  -3   8  -4 9004.66 374.782   5
   3  -8   4 9917.65 495.746   3
   3  -8   5 2279.84 184.410   2
   3   8   5 1943.56 185.728   2
   3   8   5 2451.59 193.663   5
  -3   8  -5 1761.45 165.868   5
   3   8   5 2263.44 219.673   1
  -3   8  -5 2114.84 221.729   1
  -3  -8  -5 2102.53 228.536   1
   3  -8   6 1648.25 162.173   2
   3   8   6 1407.02 162.809   2
   3   8   6 1545.18 142.150   5
  -3   8  -6 1473.82 196.416   1
  -3  -8  -6 1537.08 211.057   1
   3  -8   7 120.993 55.6503   2
   3   8   7 209.869 80.4994   2
   3   8   7 281.196 63.8335   5
  -3  -8  -7 209.270 107.456   1
  -3   8  -7 299.575 98.6155   1
  -3  -8  -8 603.461 163.177   1
  -3   8  -8 481.690 149.611   1
  -3  -8  -9 233.640 123.938   1
  -3   8  -9 479.147 148.868   1
  -3   8 -10 192.534 116.937   1
  -3  -9  12 205.059 120.387   2
   3   9 -12-190.843 100.003   1
  -3  -9  11 743.752 181.042   2
  -3   9  11 360.172 127.364   3
  -3  -9  11 724.062 198.266   4
   3  -9 -11 722.882 202.659   1
   3   9 -11 765.538 171.009   1
  -3   9  10 4.97488 58.6127   3
  -3  -9  10 72.8714 84.0949   2
  -3  -9  10 94.6377 82.1092   4
   3  -9 -10 137.835 92.7015   1
   3   9 -10 61.9136 80.9325   1
  -3  -9   9 520.370 139.309   2
  -3   9   9 325.565 105.333   3
   3  -9  -9 294.601 109.611   1
   3   9  -9 400.256 106.456   1
  -3  -9   9 357.664 143.043   4
   3  -9  -8 3376.94 327.023   1
  -3  -9   8 3469.12 324.289   2
   3   9  -8 3253.71 267.316   1
  -3  -9   8 3404.23 258.885   1
  -3  -9   8 3457.95 351.183   4
  -3   9   8 3092.94 285.832   3
  -3  -9   7 72.1560 60.1702   2
   3  -9  -7 64.2684 77.2224   1
   3   9  -7 71.2615 50.3581   1
  -3  -9   7-83.9199 103.338   4
  -3   9   7 4.81882 58.0660   3
   3   9  -6 10733.7 383.273   1
  -3  -9   6 10281.7 509.960   2
  -3  -9   6 9937.94 356.029   1
  -3   9   6 10524.9 483.279   1
  -3  -9   6 10693.8 554.717   4
  -3   9   6 10255.6 452.314   3
  -3  -9   5 202.008 89.0211   2
  -3  -9   5 160.931 46.4940   1
  -3   9   5 298.214 81.9539   1
  -3   9   5 137.606 62.6886   5
  -3  -9   5 302.342 105.241   4
   3  -9  -5 196.956 77.7135   5
  -3   9   5 316.618 69.4496   4
  -3   9   5 189.911 72.8122   3
  -3  -9   4 1330.09 174.320   2
  -3   9   4 1400.27 164.666   2
  -3   9   4 1491.19 162.052   1
  -3  -9   4 1332.64 92.6089   1
  -3  -9   4 1270.36 180.237   4
   3  -9  -4 1305.60 175.107   5
  -3   9   4 1277.32 131.464   4
   3   9  -4 1252.02 178.637   4
  -3   9   4 1409.95 169.243   5
  -3   9   4 1547.41 160.050   3
  -3   9   3 2198.77 183.166   1
  -3   9   3 2150.39 201.448   2
  -3  -9   3 2421.70 231.123   2
  -3  -9   3 2141.70 79.5894   1
  -3   9   3 2598.33 226.250   5
  -3   9   3 2163.08 174.246   4
   3   9  -3 2334.64 245.967   4
  -3  -9   3 2201.05 98.1482   3
  -3   9   3 2345.25 191.756   3
  -3   9   2 99.2691 53.3024   2
  -3  -9   2 12.0736 50.0892   2
  -3   9   2-9.28501 28.4777   1
  -3   9   2 33.6379 29.4638   4
  -3   9   2 59.8493 42.2151   3
  -3   9   1 2897.84 225.651   2
  -3  -9   1 3454.25 253.944   2
  -3  -9   1 3135.30 92.0646   1
   3  -9  -1 3129.11 212.609   4
  -3   9   1 3121.64 241.495   5
  -3   9   1 3086.21 217.193   3
  -3  -9   0 7130.08 352.965   2
  -3   9   0 6527.35 339.858   2
   3   9   0 6755.66 356.533   2
  -3  -9   0 7244.80 206.985   1
  -3   9   0 7210.17 365.577   5
   3   9   0 7263.61 401.565   4
   3  -9   0 7442.70 358.328   4
  -3   9   0 7492.58 352.076   3
   3  -9   1 498.755 97.1599   2
   3   9   1 537.072 107.444   2
  -3  -9  -1 687.715 111.777   2
  -3   9  -1 460.301 93.7920   2
  -3  -9  -1 629.204 81.1462   1
   3  -9   1 503.578 109.610   4
  -3   9  -1 556.565 107.530   5
   3  -9   1 536.251 103.007   3
  -3   9  -1 508.063 108.706   3
   3   9   1 522.432 42.6240   3
   3   9   2-1.12460 58.0900   2
   3  -9   2-18.0112 52.7110   2
  -3  -9  -2 24.7600 59.4946   2
  -3   9  -2-61.2717 66.7787   2
  -3   9  -2 12.3867 38.3258   1
  -3  -9  -2-81.0535 60.6818   1
   3  -9   2 29.2357 60.8952   4
  -3   9  -2-77.8244 74.5384   5
   3  -9   2-2.58252 47.0276   3
   3   9   2-28.2914 36.3649   3
   3  -9   3 23585.5 595.791   2
   3   9   3 22686.3 655.564   2
  -3   9  -3 21845.0 616.941   2
  -3  -9  -3 24085.5 622.512   1
  -3   9  -3 22107.1 595.441   1
   3   9   3 21436.9 522.652   3
  -3   9  -3 23209.7 646.704   5
   3  -9   3 22181.5 698.014   3
   3  -9   4 6098.14 307.871   2
   3   9   4 5935.50 338.785   2
   3   9   4 6403.26 351.371   5
  -3   9  -4 6056.64 327.719   5
  -3   9  -4 6316.93 344.336   1
  -3  -9  -4 5430.96 332.371   1
   3  -9   5 708.441 111.737   2
   3   9   5 452.457 104.697   2
  -3   9  -5 581.609 111.637   5
   3   9   5 639.857 112.732   5
  -3   9  -5 576.451 121.357   1
  -3  -9  -5 567.479 125.623   1
   3   9   5 747.366 130.334   1
   3  -9   6 1162.32 146.369   2
   3   9   6 673.732 124.880   2
  -3   9  -6 946.988 132.551   5
   3   9   6 923.038 124.313   5
  -3   9  -6 715.011 150.992   1
  -3  -9  -6 943.386 174.259   1
   3  -9   7 179.683 63.8923   2
  -3   9  -7 203.002 65.5314   5
  -3  -9  -7 101.958 68.3453   1
  -3   9  -7 109.503 79.6344   1
  -3  -9  -8-24.8835 91.2606   1
  -3   9  -8-157.199 88.9861   1
  -3  -9  -9 1076.90 217.094   1
  -3   9  -9 533.014 153.540   1
  -3   9 -10-77.3826 85.3181   1
  -3 -10  12 1825.44 287.809   2
  -3  10  12 1795.73 273.581   3
  -3 -10  11-12.4902 76.2309   2
  -3  10  11 18.1232 49.3660   3
  -3 -10  11 53.6675 95.4252   4
   3  10 -11 34.6087 68.3137   1
  -3 -10  10 2141.37 285.773   2
   3 -10 -10 2049.18 291.502   1
  -3  10  10 1831.07 255.093   3
  -3 -10  10 2172.33 324.797   4
   3  10 -10 2002.71 245.964   1
  -3 -10   9 88.8692 97.5932   2
  -3  10   9 68.4214 68.4944   3
   3 -10  -9-59.0530 85.7052   1
   3  10  -9 35.4688 55.6057   1
  -3 -10   9 264.714 134.897   4
  -3 -10   8 529.037 138.296   2
   3 -10  -8 675.215 162.244   1
  -3 -10   8 616.227 116.125   1
   3  10  -8 755.769 130.060   1
  -3 -10   8 657.011 179.151   4
  -3  10   8 562.519 133.064   3
  -3 -10   7 86.5115 95.1352   2
   3  10  -7 55.6989 51.9795   1
  -3 -10   7-98.6973 104.097   4
  -3  10   7-50.6554 64.5624   3
  -3 -10   6 5996.88 408.582   2
  -3 -10   6 5795.03 256.049   1
  -3  10   6 5808.44 363.023   1
  -3 -10   6 5836.50 428.083   4
  -3  10   6 5588.23 348.924   5
  -3  10   6 5711.04 343.585   3
  -3 -10   5 44.9594 77.2597   2
  -3  10   5 143.878 59.7969   1
  -3 -10   5 34.7650 23.0882   1
  -3  10   5 42.9057 36.6163   4
  -3  10   5 285.904 88.2158   5
  -3 -10   5-122.929 95.8037   4
  -3  10   5 83.6234 58.6694   3
  -3 -10   4 269.701 88.4521   2
  -3 -10   4 373.967 40.3861   1
  -3  10   4 311.480 79.4359   1
  -3 -10   4 400.497 112.140   4
  -3  10   4 394.603 101.474   5
  -3  10   4 364.070 79.2382   4
  -3  10   4 303.535 76.9794   3
  -3  10   3 2680.16 204.201   1
  -3 -10   3 2571.65 244.838   2
  -3  10   3 2639.60 205.359   4
  -3  10   3 2646.78 238.870   5
  -3  10   3 2728.46 209.756   3
  -3 -10   3 2582.74 81.9452   3
  -3 -10   3 2646.94 80.8380   3
  -3  10   2-32.0506 53.6264   2
  -3 -10   2 41.3714 55.5613   2
  -3  10   2-0.21388 30.9666   1
  -3  10   2 23.5327 60.5026   5
  -3  10   2-1.72388 15.0169   4
   3  10  -2 89.5397 69.2458   4
  -3  10   2 6.94747 38.6217   3
  -3  10   1 117.622 55.7731   2
  -3 -10   1 66.2529 55.3573   2
   3  10  -1 81.1650 42.3943   4
   3 -10  -1 114.815 54.8752   4
  -3  10   1 87.3639 57.2838   5
  -3  10   1 128.927 51.3327   3
  -3 -10   0 6592.46 356.842   2
  -3  10   0 6971.70 370.569   2
   3  10   0 6804.75 379.214   2
  -3 -10   0 6690.68 184.831   1
   3 -10   0 6740.49 357.433   4
   3  10   0 6814.92 413.309   4
  -3  10   0 7074.70 380.551   5
  -3  10   0 6920.51 354.460   3
   3 -10   1 896.403 126.202   2
   3  10   1 1109.31 156.897   2
  -3 -10  -1 1068.52 150.156   2
  -3  10  -1 1098.26 148.504   2
  -3 -10  -1 844.139 88.6284   1
  -3  10  -1 1035.60 154.795   5
   3 -10   1 1075.90 158.024   4
   3 -10   1 1070.25 143.988   3
  -3  10  -1 1004.44 146.145   3
   3  10   2 480.594 110.515   2
   3 -10   2 516.310 99.4950   2
  -3 -10  -2 530.797 101.407   2
  -3  10  -2 572.656 112.526   2
  -3  10  -2 528.189 93.2094   1
  -3 -10  -2 632.419 94.2698   1
   3 -10   2 633.294 134.376   4
  -3  10  -2 553.084 119.449   5
   3  10   2 535.284 63.3232   3
   3 -10   2 591.316 119.468   3
   3 -10   3 794.130 124.485   2
  -3  10  -3 1015.37 147.349   2
   3  10   3 812.577 139.658   2
  -3 -10  -3 899.618 125.918   1
  -3  10  -3 1084.53 135.370   1
  -3  10  -3 926.312 141.659   5
   3 -10   3 864.559 159.716   4
   3  10   3 1056.80 114.408   3
   3 -10   3 1131.77 166.159   3
   3 -10   4 266.303 82.7091   2
   3  10   4 185.235 67.7602   2
  -3 -10  -4 271.797 85.3089   1
  -3  10  -4 288.478 87.5188   1
   3 -10   4 450.828 136.970   4
   3  10   4 275.641 89.3519   5
  -3  10  -4 271.441 90.0924   5
   3  10   4 285.140 78.0788   3
   3 -10   5 2561.27 220.032   2
   3  10   5 2283.69 232.422   2
   3  10   5 2677.36 232.602   5
  -3  10  -5 2394.29 218.841   5
   3 -10   5 2924.16 319.772   4
  -3 -10  -5 2298.95 239.654   1
  -3  10  -5 2494.38 241.652   1
   3 -10   6 1844.80 189.299   2
   3  10   6 1888.80 186.558   5
  -3  10  -6 1735.43 184.240   5
  -3 -10  -6 1724.99 229.424   1
  -3  10  -6 2110.36 240.423   1
   3 -10   7-37.9919 46.4749   2
  -3  10  -7 63.4050 50.0854   5
  -3 -10  -7-71.3536 81.4579   1
  -3  10  -7-15.4287 69.1318   1
  -3  10  -8 232.497 97.4111   1
  -3 -10  -8 361.046 148.997   1
  -3  10  -9-4.14185 49.9232   1
  -3 -10  -9-82.1285 106.450   1
  -3 -11  11-25.7319 88.8334   2
  -3  11  11 69.6813 77.7735   3
   3 -11 -11-33.7981 100.464   1
  -3 -11  10 1861.44 275.497   2
   3  11 -10 2077.16 247.823   1
   3 -11 -10 1940.21 293.501   1
  -3 -11  10 1761.42 303.531   4
  -3  11  10 1807.37 254.402   3
  -3 -11   9 713.368 179.756   2
   3  11  -9 346.258 104.042   1
  -3 -11   9 654.010 177.282   4
  -3  11   9 341.955 111.038   3
   3  11  -8 2986.26 245.427   1
  -3 -11   8 3452.59 343.415   2
  -3 -11   8 3418.68 370.940   4
  -3  11   8 3000.61 287.492   3
  -3 -11   7 91.7757 72.7620   2
  -3 -11   7 228.840 121.926   4
  -3  11   7 148.955 73.4900   3
  -3 -11   6 3534.32 321.734   2
  -3  11   6 3298.93 278.300   1
  -3 -11   6 3163.96 176.478   1
  -3  11   6 3978.70 308.066   5
  -3  11   6 3222.76 246.075   4
  -3 -11   6 3891.53 360.358   4
  -3  11   6 3245.84 264.303   3
  -3 -11   5 58.9000 61.2747   2
  -3  11   5 28.8669 47.7713   1
  -3 -11   5-2.96688 19.4495   1
  -3 -11   5-18.7255 70.3962   4
  -3  11   5 66.0529 57.1583   5
  -3  11   5 18.7989 33.8645   4
  -3 -11   5 19.9853 34.4292   3
  -3  11   5 33.0491 45.1681   3
  -3  11   4 9270.64 410.145   1
  -3 -11   4 9862.08 505.815   2
  -3 -11   4 9432.63 261.775   3
  -3  11   4 9110.60 405.657   4
  -3 -11   4 9687.22 524.896   4
  -3  11   4 9903.19 479.444   5
  -3  11   4 10008.1 414.837   3
  -3  11   3 3136.13 227.413   1
  -3 -11   3 2973.85 275.948   2
  -3  11   3 3404.52 284.876   5
  -3  11   3 2787.26 228.185   4
  -3  11   3 3250.83 235.128   3
  -3  11   2 10761.7 398.078   1
  -3 -11   2 11177.1 514.823   2
  -3  11   2 11437.4 511.980   5
  -3  11   2 10556.7 444.755   4
  -3  11   2 10578.1 416.903   3
  -3  11   1 2.46399 39.2414   1
  -3 -11   1 86.0256 61.5600   2
  -3  11   1 106.152 76.1741   5
  -3  11   1 13.9309 53.0453   3
  -3 -11   0 8201.54 415.292   2
  -3  11   0 7767.66 421.592   5
   3 -11   0 8230.66 413.668   4
   3 -11   0 7353.29 353.737   3
  -3  11   0 8028.91 387.764   3
  -3 -11  -1 12978.2 511.499   2
   3 -11   1 12806.3 483.356   2
  -3 -11  -1 12532.1 324.403   1
  -3  11  -1 13371.9 542.358   2
  -3  11  -1 12870.1 392.541   1
   3 -11   1 12458.3 540.703   4
  -3  11  -1 12392.0 528.528   5
  -3  11  -1 12572.3 505.699   3
   3 -11   1 11592.4 460.851   3
   3 -11   2 939.898 138.850   2
  -3 -11  -2 1163.70 155.919   2
  -3  11  -2 1003.18 160.158   2
  -3 -11  -2 946.449 112.956   1
  -3  11  -2 1008.94 122.034   1
   3 -11   2 975.862 168.200   4
  -3  11  -2 726.123 140.270   5
   3  11   2 926.295 65.5330   3
   3  11   2 904.240 62.6847   3
   3 -11   2 794.646 133.917   3
   3 -11   3 4075.36 280.954   2
  -3 -11  -3 4401.74 270.589   1
  -3  11  -3 4544.00 274.876   1
  -3  11  -3 4188.62 309.354   5
   3 -11   3 4062.46 351.203   4
   3  11   3 4398.42 215.080   3
   3 -11   3 4809.14 334.667   3
   3 -11   4 60.5866 60.0069   2
  -3 -11  -4 26.4016 53.7215   1
  -3  11  -4 65.4633 60.9245   1
   3 -11   4 17.8323 78.5604   4
   3  11   4 52.8707 62.2461   5
  -3  11  -4-13.8663 63.5925   5
   3  11   4-20.3269 32.8486   3
   3 -11   5 708.366 127.122   2
   3  11   5 818.570 143.109   5
  -3  11  -5 1030.18 155.377   5
   3 -11   5 799.282 183.180   4
  -3 -11  -5 704.844 142.401   1
  -3  11  -5 728.818 138.523   1
   3 -11   6 456.005 108.277   2
   3 -11   6 369.373 144.543   4
   3  11   6 452.865 104.147   5
  -3  11  -6 405.937 101.559   5
  -3  11  -6 366.955 107.494   1
  -3 -11  -6 358.965 110.622   1
   3 -11   7 259.762 76.8154   2
  -3  11  -7 227.757 97.0572   1
  -3 -11  -7 347.022 119.683   1
  -3  11  -7 247.841 83.2299   5
   3 -11   7 170.711 81.5927   4
  -3  11  -8 50.7048 72.5293   1
  -3 -11  -8 312.153 122.147   1
   3 -11   8 266.743 131.914   4
  -3  11  -9 83.2929 75.8973   1
  -3 -11  -9-39.4359 78.2148   1
  -3 -12  11 630.406 175.640   2
  -3  12  11 662.034 164.541   3
  -3 -12  10 26.3132 91.3232   2
  -3  12  10-133.407 86.8410   3
  -3 -12   9 1994.09 280.369   2
  -3 -12   9 1874.58 297.651   4
  -3  12   9 1493.94 217.397   3
  -3 -12   8 1187.01 214.584   2
  -3 -12   8 1147.24 228.701   4
  -3  12   8 1011.37 170.283   3
  -3 -12   7 2166.84 275.015   2
  -3 -12   7 2009.79 291.234   4
  -3 -12   7 2135.66 215.674   3
  -3  12   7 1963.41 221.184   3
  -3 -12   6 275.524 122.872   2
  -3  12   6 142.944 62.8229   1
  -3  12   6 253.191 74.2229   4
  -3  12   6 210.820 89.5886   5
  -3 -12   6 318.405 127.361   4
  -3  12   6 189.353 72.3767   3
  -3 -12   5 399.417 130.534   2
  -3  12   5 490.456 104.274   1
  -3 -12   5 413.042 136.887   4
  -3  12   5 324.025 110.616   5
  -3  12   5 168.759 67.4959   4
  -3 -12   5 277.286 59.2507   3
  -3  12   5 524.799 112.389   3
  -3 -12   4-45.3388 95.2142   2
  -3  12   4 86.6460 48.8182   1
  -3  12   4-22.8338 76.9774   5
  -3  12   4-19.0994 34.2453   4
  -3  12   4 3.27557 38.8405   3
  -3 -12   4 41.5328 21.3297   3
  -3 -12   4 19.2822 17.7814   3
  -3 -12   3 435.035 123.774   2
  -3  12   3 426.306 90.7558   1
  -3  12   3 348.351 113.254   5
  -3  12   3 456.576 100.900   4
  -3  12   3 459.797 98.9023   3
  -3  12   2 1483.29 150.397   1
  -3 -12   2 1676.80 211.041   2
  -3  12   2 1847.36 215.644   5
  -3  12   2 1469.55 165.465   3
   3 -12  -2 1303.85 151.974   3
  -3 -12   1 82.3777 77.2172   2
  -3  12   1 77.4250 49.8839   1
  -3  12   1 3.01294 72.1247   5
   3 -12  -1-37.2791 56.7620   3
  -3  12   1 32.8721 51.3240   3
  -3 -12   0 6838.12 397.929   2
   3 -12   0 6336.61 379.820   4
  -3  12   0 6189.60 396.310   5
  -3  12   0 6292.36 352.653   3
   3 -12   0 6164.63 330.299   3
  -3 -12  -1 2118.92 121.220   1
  -3 -12  -1 2085.16 218.748   2
   3 -12   1 2141.14 212.748   2
  -3  12  -1 1938.24 155.737   1
  -3  12  -1 2065.17 233.730   5
   3 -12   1 1926.83 227.297   4
   3 -12   1 1650.96 178.587   3
   3 -12   2 12.5929 48.3660   2
  -3 -12  -2-3.16770 52.2510   2
  -3  12  -2 61.4460 48.9598   1
  -3 -12  -2-3.39173 32.1057   1
   3 -12   2 6.81386 56.3409   4
  -3  12  -2-7.51057 62.4985   5
   3 -12   2 28.6400 52.4148   3
   3 -12   3 284.611 91.9509   2
   3  12   3 350.714 54.4454   3
  -3  12  -3 498.402 99.1100   1
  -3 -12  -3 411.621 88.7054   1
   3 -12   3 558.015 147.056   4
  -3  12  -3 457.203 121.373   5
   3  12   3 364.441 57.4252   3
   3 -12   4 810.015 143.520   2
   3 -12   4 908.072 188.048   4
   3  12   4 839.487 155.854   5
  -3  12  -4 732.848 143.274   5
  -3  12  -4 975.637 144.909   1
  -3 -12  -4 1023.15 149.133   1
   3 -12   5 818.574 144.142   2
   3 -12   5 791.789 188.066   4
   3  12   5 1055.66 169.839   5
  -3  12  -5 787.689 144.030   5
  -3  12  -5 1046.12 159.237   1
  -3 -12  -5 733.111 141.228   1
   3 -12   6 115.368 75.6874   2
   3 -12   6-57.6960 74.5365   4
   3  12   6-10.3990 47.1605   5
  -3  12  -6-90.8497 65.1302   5
  -3  12  -6 50.4182 64.5489   1
  -3 -12  -6-15.3189 60.4124   1
   3 -12   7 130.866 71.1417   2
  -3  12  -7 188.242 91.1517   1
  -3 -12  -7 157.033 80.2814   1
  -3  12  -7 218.124 83.6615   5
   3 -12   7 207.676 116.346   4
  -3  12  -8-166.234 93.4567   1
  -3 -12  -8-27.4051 72.7810   1
  -3 -12  -9 103.355 100.437   1
  -3  13  11 529.054 150.781   3
  -3 -13  10 153.633 113.808   2
  -3  13  10 223.580 105.481   3
  -3 -13   9 172.654 107.255   2
  -3 -13   9 320.288 149.172   4
  -3  13   9 317.673 109.028   3
  -3 -13   8-50.5492 89.5187   2
  -3 -13   8-49.9508 84.5318   4
  -3  13   8-11.4607 54.5706   3
  -3 -13   7 3.69304 95.1398   2
  -3 -13   7 124.343 98.6441   4
  -3  13   7-89.7811 70.6985   5
  -3  13   7 0.36679 61.4045   3
  -3 -13   6 88.8556 92.9703   2
  -3 -13   6-91.0183 99.7798   4
  -3  13   6-28.3774 48.6149   5
  -3  13   6 10.6006 43.8584   3
  -3 -13   5 2294.71 274.569   2
  -3  13   5 2227.71 215.461   1
  -3 -13   5 2991.79 329.528   4
  -3  13   5 2262.01 254.613   5
  -3  13   5 2009.83 213.617   4
  -3 -13   5 2392.95 148.698   3
  -3  13   5 2555.27 229.889   3
  -3 -13   4 74.5673 78.3429   2
  -3  13   4 80.2412 45.1690   1
  -3  13   4 123.843 61.9704   4
  -3  13   4-10.0089 59.0400   5
  -3  13   4 183.742 66.8784   3
  -3  13   3 9327.40 392.344   1
  -3 -13   3 11003.6 561.595   2
  -3  13   3 10527.9 540.268   5
  -3  13   3 9189.48 463.481   4
  -3  13   3 10235.6 435.198   3
  -3 -13   2 157.496 97.0944   2
  -3  13   2 169.388 55.0886   1
  -3  13   2 282.172 110.675   5
  -3  13   2 354.107 84.4206   3
  -3 -13   1 7830.96 454.405   2
  -3  13   1 7561.40 326.306   1
  -3  13   1 7828.77 468.638   5
  -3  13   1 7675.20 388.246   3
   3 -13  -1 7259.40 361.167   3
  -3 -13   0 3436.13 299.175   2
   3 -13   0 4249.06 324.302   4
  -3  13   0 3469.85 313.373   5
  -3  13   0 3711.07 275.130   3
   3 -13   0 3519.18 254.163   3
  -3  13  -1 293.090 64.5552   1
   3 -13   1 60.7596 66.6728   4
  -3  13  -1 191.607 85.6891   5
   3 -13   1 227.020 80.1020   3
   3 -13   2-6.76493 57.7244   2
  -3 -13  -2 48.7516 59.0840   2
  -3  13  -2 13.5823 33.6153   1
  -3 -13  -2 28.4962 34.5678   1
   3 -13   2-34.7218 53.3179   4
  -3  13  -2-33.8652 67.0896   5
   3 -13   2 11.3821 41.5442   3
   3 -13   3 1384.48 185.819   2
  -3 -13  -3 1539.20 161.620   1
   3  13   3 1517.62 222.307   5
   3 -13   3 1628.15 237.541   4
  -3  13  -3 1362.20 197.983   5
  -3  13  -3 1630.61 166.061   1
   3 -13   4 64.6623 67.1122   2
   3  13   4 7.86088 71.1486   5
  -3  13  -4-77.1324 63.9950   5
   3 -13   4 97.3515 78.3568   4
  -3  13  -4 21.9793 48.5836   1
  -3 -13  -4 97.8633 60.0820   1
   3 -13   5 1186.80 177.301   2
   3 -13   5 1247.51 233.061   4
   3  13   5 1508.96 206.215   5
  -3  13  -5 948.578 170.047   5
  -3 -13  -5 1185.81 178.129   1
  -3  13  -5 1087.21 163.592   1
   3 -13   6 33.6306 58.1314   2
   3 -13   6-154.539 106.266   4
   3  13   6 68.1746 64.6243   5
  -3  13  -6 47.6276 56.6827   5
  -3  13  -6 34.2571 50.2500   1
  -3 -13  -6 7.02296 56.7307   1
  -3 -13  -7 146.075 94.5937   1
  -3  13  -7-64.1349 66.4335   5
   3 -13   7 8.28339 61.0880   4
  -3 -13  -8 49.8343 116.342   1
  -3 -14   9-8.83611 104.102   2
  -3  14   9 48.7670 57.4023   3
  -3 -14   8-81.4129 102.505   2
  -3 -14   8-12.7059 74.2991   4
  -3  14   8-64.5276 60.6849   3
  -3 -14   7 30.3928 69.2169   2
  -3 -14   7 165.145 112.477   4
  -3  14   7 36.6140 58.7951   5
  -3  14   7 214.227 78.5755   3
  -3 -14   6 932.352 200.871   2
  -3 -14   6 650.976 171.578   4
  -3  14   6 549.812 140.026   5
  -3  14   6 647.771 127.808   3
  -3 -14   5 607.924 152.151   2
  -3  14   5 507.023 130.062   5
  -3 -14   5 656.555 172.695   4
  -3  14   5 426.980 100.613   3
  -3 -14   4 117.618 86.2629   2
  -3  14   4 49.1825 80.0560   5
  -3  14   4 201.781 77.0936   3
  -3 -14   3 560.236 142.691   2
  -3  14   3 432.063 88.3409   1
  -3  14   3 651.286 148.283   5
  -3  14   3 451.384 100.915   3
  -3 -14   2 327.823 108.313   2
  -3  14   2 246.566 68.7685   1
  -3  14   2 489.609 143.667   5
  -3  14   2 387.984 94.0623   3
  -3  14   1 1645.49 150.754   1
  -3 -14   1 1530.61 213.661   2
  -3  14   1 1599.52 228.653   5
  -3  14   1 1573.96 184.403   3
   3 -14  -1 1592.80 171.923   3
  -3 -14   0 699.680 143.917   2
  -3  14   0 747.733 93.7638   1
  -3  14   0 639.230 153.149   5
   3 -14   0 872.933 136.302   3
  -3  14   0 792.786 136.367   3
  -3 -14  -1 542.137 135.416   2
  -3  14  -1 326.677 71.7067   1
   3 -14   1 442.250 126.717   4
  -3  14  -1 320.762 122.530   5
   3 -14   1 484.076 107.304   3
   3 -14   2 55.5576 67.1047   2
  -3 -14  -2 154.147 82.6172   2
  -3  14  -2 95.6513 49.6913   1
   3 -14   2-41.5799 66.5365   4
  -3  14  -2-29.9244 64.5320   5
   3 -14   2 79.2869 57.3027   3
   3 -14   3-89.7123 70.8961   2
   3 -14   3-46.2431 100.452   4
   3  14   3-72.8217 84.5543   5
  -3  14  -3-21.8132 66.8289   5
  -3  14  -3 5.11791 46.6551   1
   3 -14   4 343.483 109.568   2
   3 -14   4 336.667 124.265   4
   3  14   4 521.800 140.601   5
  -3  14  -4 157.153 84.8236   5
   3 -14   5 1293.11 192.881   2
   3  14   5 1505.77 218.180   5
   3 -14   5 1437.11 261.589   4
  -3  14  -5 1131.06 191.159   5
   3 -14   6 849.681 161.313   2
   3 -14   6 888.852 214.713   4
   3  14   6 1000.01 176.444   5
  -3  14  -6 674.740 150.790   5
  -3 -15   8 436.612 147.869   2
  -3 -15   7-10.7912 77.5729   2
  -3 -15   7-53.3163 82.3474   4
  -3  15   7-154.464 89.6311   5
  -3 -15   6 1496.92 249.497   2
  -3  15   6 1692.51 237.536   5
  -3 -15   6 1901.65 290.443   4
  -3  15   6 1277.35 173.369   3
  -3 -15   5 156.101 113.250   2
  -3  15   5 129.153 81.5964   5
  -3  15   5 55.8468 53.9761   3
  -3 -15   4 2749.81 311.724   2
  -3  15   4 2966.43 316.706   5
  -3  15   4 2200.76 213.710   3
  -3 -15   3 159.497 86.4438   2
  -3  15   3 42.9337 61.5785   5
  -3  15   3 65.2215 44.1071   3
  -3 -15   2 2107.32 264.206   2
  -3  15   2 1686.11 239.639   5
  -3  15   2 1948.85 203.240   3
  -3 -15   1 49.8303 67.4164   2
  -3  15   1-24.6315 96.4600   5
  -3  15   1-9.82901 68.9991   3
  -3 -15   0 1617.52 228.062   2
  -3  15   0 1633.63 232.150   5
  -3 -15  -1 616.502 148.997   2
  -3  15  -1 651.779 155.747   5
   3 -15   1 553.251 138.127   4
  -3 -15  -2 4811.13 367.165   2
   3  15   2 4448.72 404.811   5
   3 -15   2 4145.07 380.889   4
  -3  15  -2 4639.90 392.376   5
   3 -15   3 265.533 101.032   2
   3  15   3 122.528 84.3949   5
   3 -15   3 35.3116 74.3680   4
  -3  15  -3 201.522 111.526   5
   3 -15   4 817.329 161.887   2
   3 -15   4 572.536 158.549   4
   3  15   4 634.431 152.510   5
  -3  15  -4 573.580 146.531   5
   3 -15   5 557.740 141.215   2
   3 -15   5 470.679 155.822   4
   3  15   5 576.832 148.384   5
  -3  15  -5 558.201 148.067   5
   3 -15   6 721.486 155.182   2
  -3  15  -6 873.744 172.186   5
  -3  16   7 112.472 89.5875   5
  -3 -16   6 177.787 124.193   2
  -3  16   6 264.351 105.047   5
  -3 -16   5-80.4931 94.0256   2
  -3  16   5-98.4216 74.3115   5
  -3 -16   4 53.8512 83.2481   2
  -3  16   4-75.8242 88.1076   5
  -3 -16   3 162.100 105.318   2
  -3  16   3 38.0272 94.8935   5
  -3 -16   2 27.0131 73.1819   2
  -3  16   2-29.4508 92.0437   5
  -3 -16   1 345.708 144.161   2
  -3  16   1 192.981 98.0020   5
  -3  16   1 370.104 102.344   3
  -3 -16   0 1448.31 225.648   2
  -3  16   0 1670.76 252.879   5
  -3 -16  -1 19.8237 59.7518   2
  -3  16  -1 41.8341 86.1158   5
   3 -16   2 270.655 113.354   4
   3  16   2 452.310 151.235   5
  -3  16  -2 436.872 140.692   5
   3 -16   3 168.572 98.7236   2
   3 -16   3 7.27466 71.5206   4
   3  16   3 82.1470 87.2717   5
  -3  16  -3 27.4640 73.1291   5
   3 -16   4 595.988 148.665   2
   3 -16   4 432.849 141.500   4
   3  16   4 625.068 154.990   5
  -3  16  -4 579.177 160.100   5
   3 -16   5 351.200 116.013   2
   3 -16   5 359.558 137.187   4
   3  16   5 280.273 113.819   5
  -3  16  -5 314.321 130.826   5
   3 -16   6-56.9040 72.9935   2
  -3  16  -6-220.828 103.288   5
  -3  17   6 453.941 143.506   5
  -3 -17   5 1159.33 224.681   2
  -3  17   5 1176.96 216.359   5
  -3 -17   4 502.843 155.143   2
  -3  17   4 303.628 132.920   5
  -3 -17   3 2459.49 308.160   2
  -3  17   3 3277.50 357.778   5
  -3 -17   2 695.535 168.693   2
  -3  17   2 662.907 177.534   5
  -3 -17   1 34.3121 70.3625   2
  -3  17   1 202.998 108.299   5
  -3 -17   0 863.131 181.038   2
  -3  17   0 875.113 196.266   5
  -3 -17  -1-41.3001 85.6360   2
   3  17   1 133.880 107.093   5
  -3  17  -1-4.64059 74.6611   5
   3  17   2 1666.39 272.046   5
   3 -17   2 1620.77 260.775   4
  -3  17  -2 1843.30 271.265   5
   3 -17   3 313.463 149.542   4
   3  17   3 117.590 91.5055   5
  -3  17  -3 124.146 89.0359   5
   3 -17   4 1200.32 205.315   2
   3 -17   4 939.890 214.832   4
   3  17   4 1343.97 239.637   5
  -3  17  -4 1053.43 216.679   5
   3 -17   5 204.272 103.212   2
   3  17   5 291.484 127.913   5
  -3  17  -5 83.2085 89.6286   5
  -3 -18   1 112.134 124.372   2
  -3 -18   0 457.000 143.317   2
   3  18   0-9.93064 134.771   5
  -3 -18  -1 90.2809 71.3020   2
   3  18   1-123.196 104.913   5
   3  18   2 130.176 100.636   5
   3 -18   3-8.07833 92.0269   4
   4   0 -13 25.2967 81.4033   1
   4   0 -12 3214.45 374.931   1
   4   0 -11-171.082 108.331   1
   4   0 -10 16675.9 742.595   1
   4   0  -9 120.790 107.821   1
   4   0  -8 14125.2 596.219   1
  -4   0   7 78.4615 55.9388   1
   4   0  -7 80.5432 63.1330   1
   4   0  -6 30224.9 745.339   1
  -4   0   5-36.8272 57.3458   3
  -4   0   5 3.24125 32.5205   4
  -4   0   4 7989.85 221.186   4
  -4   0   4 8462.36 329.054   3
   4   0  -3-5.21627 18.0017   4
  -4   0   3-9.63435 33.6452   3
   4   0  -2 13452.6 376.768   3
  -4   0   2 13403.7 377.110   3
   4   0  -1-2.37019 26.7423   3
  -4   0   1 12.2299 32.3630   3
  -4   0   0 1058.78 129.804   3
   4   0   0 585.396 95.7629   3
  -4   0  -1-38.3025 44.2671   3
   4   0   1-6.62326 33.8297   3
  -4   0  -2 9259.71 368.534   1
   4   0   2 10054.6 411.696   3
   4   0   3-0.91153 16.1899   5
   4   0   3-44.0646 47.8035   3
  -4   0  -4 164.310 79.9911   1
   4   0   4 89.1013 59.8988   3
  -4   0  -5-50.9029 83.2203   1
  -4   0  -6 3600.15 318.572   1
  -4   0  -7-72.4999 87.4302   1
  -4   0  -8 2932.92 336.331   1
  -4   0  -9-17.0080 94.3172   1
   4   1 -13 136.644 95.4661   1
   4  -1 -13 98.7002 101.751   1
   4  -1 -12 2751.22 348.421   1
   4   1 -12 2996.84 359.583   1
   4  -1 -11 103.522 60.7765   5
   4  -1 -11 38.4874 68.5512   1
   4   1 -11 22.9359 77.7454   1
   4  -1 -10 4397.93 389.822   1
   4   1 -10 4758.91 401.485   1
   4  -1  -9 4291.73 358.713   1
   4   1  -9 4066.19 343.660   1
   4  -1  -8 8703.59 475.296   1
   4   1  -8 8333.60 455.492   1
  -4  -1   8 8631.02 455.361   1
   4  -1  -7 8794.90 442.811   1
   4   1  -7 8840.11 435.551   1
  -4  -1   7 9277.90 443.709   1
  -4   1   7 8704.85 438.348   1
  -4  -1   6 7152.60 362.179   1
   4  -1  -6 7115.23 371.730   1
   4   1  -6 6647.35 348.604   1
  -4  -1   6 6839.02 300.407   4
  -4  -1   5 38753.6 637.943   4
  -4   1   5 39285.3 523.429   4
  -4  -1   5 38923.6 738.054   3
  -4   1   5 38983.1 766.176   3
  -4  -1   4 11827.6 400.125   1
  -4  -1   4 11651.0 305.970   4
  -4   1   4 11552.3 215.808   4
  -4  -1   4 11354.7 372.565   3
  -4   1   4 11628.2 389.436   3
   4   1  -3 16740.4 354.284   4
  -4   1   3 18481.4 464.901   3
   4   1  -3 17683.8 434.215   3
  -4  -1   3 17838.0 430.828   3
   4   1  -2 73303.2 844.183   3
  -4  -1   2 71532.9 835.707   3
  -4   1   2 71602.9 894.837   3
  -4   1   1 11639.9 370.991   3
   4   1  -1 12169.1 347.010   3
  -4  -1   1 11460.6 345.622   3
  -4   1   0 11045.3 385.620   3
  -4  -1   0 10207.2 351.465   3
   4   1   0 10617.3 345.297   3
  -4   1  -1 1549.90 58.3055   2
  -4  -1  -1 1623.88 72.4440   2
  -4  -1  -1 1582.24 153.659   3
  -4   1  -1 1891.24 174.749   3
   4   1   1 2018.65 165.006   3
  -4   1  -2 471.336 92.5486   1
  -4  -1  -2 407.089 85.9307   1
   4  -1   2 464.040 56.8505   5
   4   1   2 494.375 93.5506   3
  -4  -1  -3 2093.88 195.279   1
  -4   1  -3 2251.80 203.159   1
   4  -1   3 2123.75 107.666   5
   4   1   3 2269.28 213.596   3
  -4   1  -4 211.004 74.1374   1
  -4  -1  -4 213.975 80.0365   1
   4   1   4 176.650 73.9586   3
   4  -1   4 147.713 76.2491   3
  -4  -1  -5 192.982 83.6602   1
  -4   1  -5 302.074 98.5291   1
  -4  -1  -6 81.8566 58.9562   1
  -4   1  -6 12.7807 58.5297   1
  -4   1  -7-52.7810 88.7460   1
  -4  -1  -7 26.4257 77.8161   1
  -4  -1  -8 82.8093 84.4085   1
  -4   1  -8 160.750 89.1288   1
  -4  -1  -9-333.115 147.002   1
  -4   1  -9-238.311 118.897   1
   4  -2 -13 94.7653 73.0038   1
   4   2 -13 361.582 140.547   1
   4  -2 -12 277.313 127.481   1
   4   2 -12 271.973 129.256   1
   4  -2 -11 867.005 199.693   1
   4   2 -11 909.991 193.655   1
   4   2 -10 2905.78 313.723   1
   4  -2 -10 2888.70 315.992   1
   4  -2 -10 3127.38 236.465   5
   4  -2  -9 179.320 63.0259   5
   4  -2  -9 147.531 85.8464   1
   4   2  -9 228.686 93.2017   1
   4  -2  -8 3580.15 309.888   1
   4   2  -8 3438.70 293.157   1
  -4  -2   8 3566.90 293.594   1
   4  -2  -7 842.585 150.730   1
  -4  -2   7 707.214 130.020   1
   4   2  -7 689.278 130.951   1
  -4   2   7 756.465 132.438   1
  -4  -2   7 658.056 110.528   4
   4  -2  -6 12751.2 499.673   1
   4   2  -6 13175.7 480.390   1
  -4  -2   6 12575.2 432.668   4
  -4   2   6 12743.1 479.500   3
  -4   2   5 77.6191 45.3102   3
  -4  -2   5 73.0318 43.0214   4
  -4  -2   4 6074.48 284.076   1
  -4  -2   4 6279.62 248.775   4
  -4   2   4 6511.60 296.430   3
  -4  -2   4 6565.12 277.091   3
   4   2  -3 1897.73 135.120   4
  -4  -2   3 2017.09 141.578   3
  -4   2   3 1664.23 147.536   3
  -4  -2   2 2846.06 162.395   3
   4   2  -2 2546.38 153.239   3
  -4   2   2 2377.97 170.456   3
   4   2  -1 13229.9 348.176   3
  -4   2   1 13178.1 406.669   3
  -4  -2   1 13667.9 361.047   3
   4  -2   0 36751.9 569.647   5
  -4  -2   0 37668.5 653.747   3
  -4   2   0 36109.7 711.172   3
   4   2   0 36576.9 620.217   3
  -4   2  -1 11992.7 205.695   2
  -4  -2  -1 12421.3 239.088   2
  -4  -2  -1 11933.5 380.042   1
   4  -2   1 12370.1 320.782   5
  -4   2  -1 12542.8 454.680   3
   4   2   1 11733.6 383.191   3
  -4  -2  -2 747.993 108.817   1
  -4   2  -2 920.074 123.839   1
   4  -2   2 769.328 79.2873   5
   4   2   2 813.422 118.884   3
  -4  -2  -3 2704.42 218.034   1
  -4   2  -3 3317.90 244.710   1
   4  -2   3 2920.96 141.612   5
   4   2   3 3052.81 245.801   3
  -4   2  -4 731.199 131.064   1
  -4  -2  -4 645.588 122.751   1
   4   2   4 827.078 143.471   3
   4  -2   4 671.214 137.702   3
  -4  -2  -5 3973.13 312.496   1
  -4   2  -5 4024.92 312.726   1
  -4  -2  -6 964.446 177.272   1
  -4   2  -6 1119.75 183.686   1
  -4  -2  -7 1546.14 231.134   1
  -4   2  -7 1711.77 240.819   1
  -4  -2  -8 71.6882 82.5800   1
  -4   2  -8 99.3681 94.3451   1
  -4  -2  -9 303.739 128.028   1
  -4   2  -9 136.810 95.1514   1
   4   3 -13-78.0703 85.5616   1
   4   3 -12 26.1496 89.2483   1
   4  -3 -12 52.8466 82.6576   1
   4  -3 -11 1088.18 214.514   1
   4   3 -11 1030.20 204.043   1
   4   3 -10 2011.46 264.510   1
   4  -3 -10 2083.28 285.070   1
   4  -3 -10 1934.39 189.789   5
   4   3  -9 2037.69 243.422   1
   4  -3  -9 2351.32 202.653   5
   4  -3  -9 2003.11 253.370   1
   4  -3  -8-15.9764 47.4643   5
  -4  -3   8 29.0447 51.1003   4
  -4  -3   8-22.4846 49.3432   1
   4   3  -8 1.07253 79.0069   1
   4  -3  -8-53.1100 87.7279   1
  -4   3   7 5169.15 346.829   1
   4  -3  -7 5121.52 348.888   1
   4   3  -7 5368.37 331.356   1
  -4  -3   7 4431.39 302.622   1
   4  -3  -7 4932.81 271.794   5
  -4  -3   7 4876.23 308.701   4
   4   3  -6 782.793 118.721   1
  -4  -3   6 931.320 126.556   4
   4  -3  -6 910.312 114.386   5
  -4   3   6 1014.64 142.783   3
  -4  -3   5 762.736 106.852   1
  -4  -3   5 748.177 104.648   4
  -4   3   5 846.927 123.832   3
  -4  -3   4 48.0580 41.9973   1
  -4  -3   4 27.7545 35.5344   4
   4   3  -4 5.18239 28.9717   4
  -4  -3   4 21.6866 34.4341   3
  -4   3   4 30.2190 42.5461   3
   4   3  -3 2812.52 180.641   4
   4  -3  -3 2986.68 186.588   5
  -4   3   3 2936.48 197.310   3
  -4  -3   3 2882.46 165.401   3
   4   3  -2 35220.9 613.502   4
   4  -3  -2 35864.8 632.469   5
  -4   3   2 37142.9 684.844   3
   4   3  -2 36270.9 556.248   3
  -4  -3   2 35571.5 551.613   3
   4  -3  -1 49765.6 723.996   5
  -4  -3   1 50377.2 671.366   3
  -4   3   1 50069.2 814.731   3
   4   3  -1 49585.6 647.538   3
  -4  -3   0 56401.8 665.255   2
  -4  -3   0 58965.8 792.619   3
   4  -3   0 56042.7 755.981   5
   4   3   0 56649.9 742.681   3
  -4   3   0 57032.2 918.901   3
  -4   3  -1 3814.22 139.643   2
  -4  -3  -1 3925.39 156.212   2
  -4  -3  -1 3805.45 214.838   1
  -4   3  -1 4164.59 271.111   3
   4  -3   1 3840.85 193.208   5
   4   3   1 3944.69 217.033   3
  -4  -3  -2 5875.90 164.248   2
  -4   3  -2 5873.77 160.927   2
  -4   3  -2 5929.29 298.219   1
  -4  -3  -2 6077.19 295.927   1
   4  -3   2 5860.17 232.527   5
   4   3   2 5968.43 303.213   3
  -4  -3  -3 320.830 91.5955   1
  -4   3  -3 319.602 85.4172   1
   4   3   3 369.169 92.4167   3
  -4  -3  -4 2170.89 214.609   1
  -4   3  -4 2172.32 215.199   1
   4   3   4 2439.04 234.926   3
   4  -3   4 2461.24 254.103   3
  -4  -3  -5 447.261 123.667   1
  -4   3  -5 290.544 97.8990   1
   4   3   5 384.989 43.5028   2
   4   3   5 401.871 111.168   3
   4   3   6 1628.55 83.2392   2
  -4   3  -6 1837.29 225.626   1
  -4  -3  -6 1754.82 226.909   1
  -4   3  -7 571.206 145.669   1
  -4  -3  -7 378.336 132.725   1
  -4  -3  -8 15.2235 70.0236   1
  -4   3  -8-188.377 104.714   1
  -4   3  -9-6.91618 64.5226   1
  -4  -3  -9 622.349 181.862   1
   4   4 -13 273.029 125.447   1
   4   4 -12 284.100 119.463   1
   4  -4 -12 380.998 143.916   1
   4  -4 -11 237.561 123.643   1
   4   4 -11 3.79921 81.1440   1
   4   4 -10 4511.25 379.344   1
   4  -4 -10 5024.11 425.923   1
   4  -4 -10 4207.79 288.490   5
  -4  -4  10 4440.67 377.286   4
   4  -4  -9 1032.05 186.859   1
   4   4  -9 1185.29 183.702   1
   4  -4  -9 1156.37 147.467   5
  -4  -4   9 866.982 165.585   4
   4   4  -8 248.650 91.6060   1
   4  -4  -8 249.866 101.410   1
  -4  -4   8 350.157 106.300   1
   4  -4  -8 250.296 74.5834   5
  -4  -4   8 247.549 96.0368   4
   4  -4  -7 6447.92 394.734   1
  -4   4   7 6665.12 396.289   1
   4   4  -7 6447.94 360.023   1
  -4  -4   7 6882.82 371.684   1
   4  -4  -7 5989.58 313.862   5
  -4  -4   7 6136.22 363.406   4
  -4   4   7 6126.04 363.406   3
  -4   4   6 15163.3 558.373   1
   4   4  -6 14537.6 489.527   1
   4  -4  -6 14351.8 468.749   5
  -4  -4   6 14343.4 510.111   4
  -4   4   6 14485.1 521.195   3
  -4   4   5 6356.12 342.237   1
  -4  -4   5 5936.87 293.210   1
  -4  -4   5 6354.25 320.069   4
   4  -4  -5 6459.18 306.550   5
  -4   4   5 6238.57 322.793   3
  -4  -4   4 2532.84 176.882   1
  -4  -4   4 2589.78 189.895   4
   4  -4  -4 2185.51 175.622   5
   4   4  -4 2334.43 186.790   4
  -4  -4   4 2705.34 171.336   3
  -4   4   4 2359.75 189.855   3
   4   4  -3 17097.0 480.245   4
   4  -4  -3 16919.7 470.500   5
  -4   4   3 17278.1 486.443   3
  -4  -4   3 17401.9 388.235   3
   4   4  -2 3804.10 220.515   4
   4  -4  -2 4015.93 225.197   5
   4  -4  -2 4016.73 124.698   4
   4   4  -2 4097.76 180.111   3
  -4   4   2 3937.41 233.548   3
  -4  -4   2 4003.39 177.417   3
  -4  -4   1 2292.61 157.818   2
   4  -4  -1 2621.90 178.407   5
  -4   4   1 2233.96 182.952   3
   4   4  -1 2565.12 142.429   3
  -4  -4   1 2381.34 141.133   3
  -4   4   0 2669.12 141.396   2
  -4  -4   0 2720.65 162.156   2
  -4  -4   0 2539.54 160.919   3
   4  -4   0 2466.21 170.294   5
  -4   4   0 2605.48 203.689   3
   4   4   0 2536.36 152.618   3
  -4   4  -1 18595.3 361.356   2
  -4  -4  -1 19078.4 387.768   2
  -4  -4  -1 19124.4 475.033   1
  -4   4  -1 19785.5 595.330   3
   4  -4   1 18744.9 458.446   5
   4   4   1 19162.7 465.205   3
  -4  -4  -2 4583.53 172.638   2
  -4   4  -2 4510.15 172.400   2
  -4  -4  -2 4887.11 265.256   1
  -4   4  -2 4677.73 267.248   1
   4  -4   2 4486.27 224.963   5
   4   4   2 4843.86 266.668   3
  -4  -4  -3 625.223 108.838   1
  -4   4  -3 898.437 133.676   1
   4   4   3 672.129 72.9589   2
   4   4   3 762.232 120.984   3
   4  -4   3 740.952 132.127   3
  -4   4  -4 70.5136 53.9267   1
  -4  -4  -4 25.7657 65.5010   1
   4   4   4 27.9915 23.3616   2
   4   4   4 81.3990 63.5820   3
   4   4   5 21.2324 25.4778   2
  -4  -4  -5-24.0049 66.9902   1
  -4   4  -5-14.3592 56.7917   1
   4   4   5-2.91461 16.0467   5
   4   4   5 55.3002 61.8622   3
   4   4   6 1531.27 106.480   2
  -4   4  -6 1742.90 230.588   1
  -4  -4  -6 1618.58 223.715   1
  -4  -4  -7 1864.50 259.540   1
  -4   4  -7 2188.71 270.783   1
  -4  -4  -8 1835.87 276.625   1
  -4   4  -8 1386.04 234.294   1
  -4  -4  -9 1473.86 263.791   1
  -4   4  -9 1280.82 234.285   1
  -4  -5  13 220.244 150.380   4
   4   5 -13 38.8314 86.0573   1
  -4  -5  12 697.206 186.792   4
   4  -5 -12 475.044 163.830   1
   4   5 -12 449.360 145.523   1
  -4  -5  11 99.7139 91.0609   4
   4   5 -11 23.6737 61.3509   1
   4  -5 -11 171.348 113.404   1
   4  -5 -10 3947.32 379.931   1
   4   5 -10 3822.27 349.505   1
   4  -5 -10 3654.04 279.138   5
  -4  -5  10 3567.36 350.569   4
   4  -5  -9 245.114 113.835   1
   4   5  -9 148.525 80.0266   1
  -4  -5   9 203.302 88.5140   4
   4  -5  -9 211.226 72.3796   5
   4  -5  -8 9461.93 517.803   1
   4   5  -8 8988.92 457.027   1
  -4  -5   8 8976.19 451.281   1
   4  -5  -8 9198.20 414.590   5
  -4  -5   8 8559.48 474.823   4
  -4   5   8 8994.25 472.038   3
   4  -5  -7 4305.93 328.107   1
   4   5  -7 4089.00 285.166   1
  -4   5   7 4361.12 326.097   1
  -4  -5   7 3585.12 269.136   1
   4  -5  -7 3913.94 263.412   5
  -4  -5   7 3984.66 307.450   4
  -4   5   7 4199.16 303.836   3
  -4   5   6-18.7462 46.4302   1
   4  -5  -6 34.4390 42.9446   5
  -4  -5   6 93.3156 70.7651   4
  -4   5   6 10.6779 51.4952   3
  -4   5   5 4705.18 298.897   1
  -4  -5   5 4261.83 243.896   1
  -4  -5   5 4615.76 286.843   4
   4  -5  -5 4758.68 276.260   5
  -4   5   5 4678.98 283.926   3
  -4  -5   4 9962.91 343.374   1
  -4   5   4 10296.5 417.353   1
  -4  -5   4 9294.82 383.375   4
   4  -5  -4 10415.4 399.044   5
  -4   5   4 10007.9 178.047   4
  -4  -5   4 10257.7 321.673   3
  -4   5   4 10530.0 403.377   3
  -4  -5   3 5327.40 231.848   1
   4  -5  -3 6156.95 299.779   5
  -4   5   3 5291.87 280.350   3
  -4  -5   3 5669.58 213.751   3
   4   5  -2 15.4709 20.8505   3
  -4  -5   2 22.0321 52.0389   2
   4   5  -2 8.31758 28.9295   4
   4  -5  -2 26.1444 19.5144   4
   4  -5  -2 29.3307 42.1055   5
  -4   5   2-5.28655 37.5000   3
  -4  -5   2 22.3944 26.6088   3
  -4   5   1 20196.0 438.805   2
  -4  -5   1 20428.5 500.034   2
   4  -5  -1 20017.2 523.444   5
  -4   5   1 20589.4 554.680   3
   4   5  -1 19803.7 371.149   3
  -4  -5   1 19584.7 383.574   3
  -4   5   0 5940.73 233.951   2
  -4  -5   0 5812.83 252.378   2
  -4  -5   0 6069.86 243.756   1
   4  -5   0 6240.29 288.959   5
  -4   5   0 6572.90 327.588   3
   4   5   0 6314.88 227.103   3
  -4  -5  -1 8719.65 289.692   2
  -4   5  -1 7991.80 267.871   2
  -4  -5  -1 8188.99 311.603   1
  -4   5  -1 8514.00 400.051   3
   4  -5   1 8379.95 337.695   5
   4  -5   1 8768.91 393.361   3
   4   5   1 8639.77 304.344   3
  -4   5  -2 5822.40 301.025   1
  -4  -5  -2 5662.46 286.205   1
  -4  -5  -2 5567.78 214.098   2
  -4   5  -2 5547.32 219.112   2
   4  -5   2 5537.05 331.689   3
   4   5   2 5431.71 276.059   3
  -4  -5  -3 575.239 123.237   1
  -4   5  -3 396.465 97.7861   1
   4   5   3 282.526 57.2052   2
   4   5   3 389.594 90.3873   3
   4  -5   3 364.020 93.1446   3
   4   5   4 6579.13 253.629   2
  -4  -5  -4 6656.42 373.997   1
  -4   5  -4 6555.64 367.559   1
   4   5   4 7277.30 396.514   3
   4  -5   5 1415.15 95.1948   2
   4   5   5 1388.92 118.618   2
  -4  -5  -5 1534.27 202.289   1
  -4   5  -5 1628.72 205.840   1
   4   5   5 1322.21 99.7742   5
   4   5   5 1525.10 200.272   3
   4  -5   6 4855.88 171.155   2
   4   5   6 4765.61 215.733   2
  -4   5  -6 4416.65 357.779   1
  -4  -5  -6 4779.13 375.062   1
  -4   5  -7 1408.09 223.104   1
  -4  -5  -7 1261.91 223.691   1
  -4  -5  -8 457.306 152.378   1
  -4   5  -8 481.398 146.783   1
  -4  -5  -9 126.313 110.993   1
  -4   5  -9 129.495 88.3753   1
  -4  -6  13 156.804 106.076   4
   4   6 -13 157.018 101.229   1
  -4  -6  12 695.756 192.349   4
   4  -6 -12 703.961 193.483   1
   4   6 -12 828.610 181.491   1
  -4  -6  11 53.1483 88.0640   4
   4  -6 -11 84.1479 88.8471   1
   4   6 -11 98.6633 78.2281   1
  -4  -6  10 100.641 92.5520   4
   4   6 -10 267.504 105.059   1
   4  -6 -10 155.635 105.533   1
  -4   6   9 696.999 153.175   3
   4  -6  -9 1144.12 205.396   1
  -4  -6   9 976.989 182.829   4
   4  -6  -9 925.992 139.575   5
   4   6  -9 664.372 145.419   1
  -4   6   8 772.768 149.784   3
   4  -6  -8 862.096 168.177   1
   4   6  -8 921.089 151.232   1
  -4  -6   8 706.650 126.923   1
  -4  -6   8 625.196 138.907   4
   4  -6  -8 752.380 126.933   5
   4   6  -7 6299.14 345.739   1
  -4  -6   7 6539.96 354.111   1
   4  -6  -7 6664.00 358.966   5
  -4  -6   7 6875.22 418.203   4
  -4   6   7 6213.54 374.737   3
  -4   6   6 10264.0 474.617   1
   4  -6  -6 10699.2 442.534   5
  -4  -6   6 10285.6 476.434   4
  -4   6   6 10211.3 453.232   3
  -4   6   5 4196.54 286.768   1
  -4  -6   5 3940.38 230.030   1
  -4  -6   5 4425.17 294.497   4
   4  -6  -5 4203.42 273.127   5
  -4   6   5 4149.66 271.307   3
  -4  -6   4 4253.69 218.440   1
  -4   6   4 4624.54 285.396   1
  -4  -6   4 4933.23 295.869   4
   4  -6  -4 4972.85 291.023   5
  -4   6   4 4551.29 154.571   4
   4   6  -4 4947.97 313.908   4
  -4   6   4 4538.43 270.581   3
  -4  -6   4 4472.69 209.504   3
  -4  -6   3 5847.23 237.832   1
  -4  -6   3 6213.48 317.628   2
   4  -6  -3 6057.20 314.350   5
  -4   6   3 6403.36 311.707   3
  -4  -6   3 6056.59 214.306   3
  -4   6   2-20.4775 32.0105   2
   4  -6  -2 18.4692 19.7242   4
   4  -6  -2-14.1535 45.2136   5
  -4   6   2 67.0980 46.3848   3
  -4  -6   2 27.6967 18.8034   3
  -4   6   1 2506.53 171.239   2
  -4  -6   1 2662.77 194.401   2
  -4  -6   1 2660.54 133.120   3
   4  -6  -1 2721.33 209.958   5
   4  -6  -1 2620.11 164.059   4
   4   6  -1 2589.88 125.036   3
  -4   6   1 2970.68 216.796   3
  -4   6   0 1377.34 124.194   2
  -4  -6   0 1255.45 128.426   2
  -4  -6   0 1432.80 119.358   1
   4  -6   0 1187.97 140.464   5
  -4   6   0 1293.11 157.262   3
   4   6   0 1265.64 95.9255   3
  -4  -6  -1 2200.29 161.630   2
  -4   6  -1 2197.49 157.997   2
  -4  -6  -1 2398.02 173.280   1
   4  -6   1 2259.43 190.412   5
  -4   6  -1 2579.73 227.135   3
   4  -6   1 2675.75 222.204   3
   4   6   1 2427.45 156.205   3
  -4   6  -2 14.1088 47.2977   1
  -4  -6  -2 21.5251 42.0834   1
  -4  -6  -2 58.5870 40.3082   2
   4   6   2 10.9567 33.3848   2
  -4   6  -2 61.1861 39.4817   2
   4  -6   2-19.3037 60.1065   3
  -4  -6  -3 2504.12 214.321   1
  -4   6  -3 2423.02 213.405   1
   4   6   3 2320.64 166.908   2
   4   6   3 2518.01 209.770   3
   4  -6   3 2957.30 264.625   3
   4  -6   4 19015.9 398.353   2
   4   6   4 17830.3 460.126   2
  -4   6  -4 18859.9 458.036   5
   4   6   4 17860.5 609.045   3
  -4  -6  -4 18264.6 617.697   1
  -4   6  -4 17424.6 604.126   1
   4  -6   5 7522.21 251.385   2
   4   6   5 6985.17 290.947   2
   4   6   5 7203.46 430.752   3
   4   6   5 7709.50 278.597   5
  -4   6  -5 7582.21 433.836   1
  -4  -6  -5 6546.14 408.035   1
   4  -6   6 2442.69 143.329   2
   4   6   6 2277.01 170.909   2
   4   6   6 2323.74 122.983   5
  -4   6  -6 2515.57 267.347   1
  -4  -6  -6 1939.93 246.993   1
  -4   6  -7 352.336 116.429   1
  -4  -6  -7 432.109 140.000   1
  -4  -6  -8 1450.94 238.266   1
  -4   6  -8 1510.79 245.889   1
  -4  -6  -9 125.937 86.2528   1
  -4   6  -9 9.51863 80.5634   1
   4   7 -13 405.391 154.518   1
  -4  -7  12-83.7811 109.538   4
   4   7 -12-138.817 91.7093   1
   4  -7 -12 30.8046 71.3567   1
  -4   7  11 525.011 141.573   3
   4  -7 -11 494.156 145.478   1
  -4  -7  11 430.919 138.981   4
   4   7 -11 494.033 146.083   1
  -4   7  10 71.6323 73.4664   3
   4  -7 -10 86.8678 91.0192   1
   4   7 -10-41.7075 64.9535   1
  -4  -7  10 132.992 98.5723   4
   4  -7  -9 5075.50 415.709   1
   4   7  -9 4783.65 356.640   1
  -4  -7   9 4930.40 410.496   4
  -4   7   9 4387.14 360.470   3
  -4   7   8 1498.49 203.465   3
   4  -7  -8 1366.15 209.268   1
   4   7  -8 1794.33 204.459   1
  -4  -7   8 1384.82 178.123   1
  -4  -7   8 1612.37 224.711   4
   4   7  -7 28803.7 727.013   1
  -4  -7   7 27382.3 710.327   1
   4  -7  -7 28387.4 773.540   5
  -4  -7   7 29593.3 887.675   4
  -4   7   7 28485.9 809.896   3
  -4   7   6 5243.02 347.759   1
   4  -7  -6 5517.58 334.002   5
  -4  -7   6 5083.12 351.019   4
  -4   7   6 5491.01 334.527   3
  -4   7   5 5506.82 334.283   1
  -4  -7   5 4848.81 250.768   1
  -4   7   5 4687.65 192.538   4
  -4  -7   5 4845.73 329.311   4
   4  -7  -5 5293.88 321.344   5
  -4   7   5 5418.71 316.157   3
  -4   7   4 2016.61 193.044   1
  -4  -7   4 1858.67 141.638   1
  -4  -7   4 1768.69 187.747   2
  -4  -7   4 1609.56 181.141   4
   4  -7  -4 2066.47 198.753   5
  -4   7   4 1771.43 114.563   4
   4   7  -4 1921.54 209.450   4
  -4   7   4 1729.71 173.436   3
  -4  -7   4 1902.56 132.872   3
  -4   7   3 3046.64 226.973   1
  -4  -7   3 3288.34 246.712   2
  -4  -7   3 2889.18 163.832   1
   4  -7  -3 3032.72 237.267   5
   4   7  -3 3133.70 256.834   4
  -4   7   3 3203.82 228.011   3
  -4  -7   3 3203.21 144.683   3
  -4   7   2 3786.36 230.625   2
  -4  -7   2 3888.10 258.461   2
   4  -7  -2 3811.92 181.256   4
   4  -7  -2 3947.08 269.897   5
   4   7  -2 4165.37 288.637   4
  -4   7   2 3981.75 254.511   3
  -4  -7   2 3553.65 136.132   3
  -4   7   1 3057.47 203.645   2
  -4  -7   1 3117.95 220.772   2
   4  -7  -1 3314.15 247.444   5
  -4   7   1 3045.97 219.425   5
   4  -7  -1 3209.35 193.945   4
  -4   7   1 3068.49 227.756   3
   4   7  -1 2879.24 117.504   3
  -4  -7   0 93.7402 43.9438   2
  -4   7   0 86.8218 47.0701   2
  -4  -7   0 62.6228 36.7536   1
   4  -7   0 8.82590 53.7167   5
   4  -7   0 150.787 57.6947   4
   4  -7   0 75.9171 38.9407   3
  -4   7   0 57.6372 56.2299   3
   4   7   0 78.5835 25.0930   3
  -4  -7  -1 2826.24 194.684   2
  -4   7  -1 2981.28 198.095   2
  -4  -7  -1 3228.57 198.135   1
  -4   7  -1 3199.96 256.852   3
   4   7   1 3090.62 168.915   3
   4  -7   1 3076.53 243.854   3
  -4  -7  -2 9662.36 380.043   1
  -4   7  -2 9719.59 392.811   1
  -4  -7  -2 10522.0 354.295   2
  -4   7  -2 9406.65 348.646   2
   4  -7   2 10523.7 473.699   3
   4   7   2 9525.87 343.834   3
  -4  -7  -3 1655.83 176.445   1
  -4   7  -3 2122.17 202.741   1
  -4   7  -3 1626.15 145.716   2
   4  -7   3 1972.07 223.476   3
   4   7   3 1829.97 177.456   3
   4  -7   4 5798.50 245.566   2
  -4   7  -4 5417.43 341.314   1
  -4  -7  -4 5999.44 360.721   1
   4   7   4 6008.87 350.108   3
   4  -7   5 241.856 55.9429   2
  -4   7  -5 260.775 99.3819   1
  -4  -7  -5 104.407 67.8799   1
   4   7   5 182.551 57.8251   5
   4   7   5 226.543 80.4957   3
   4  -7   6 64.4677 38.9728   2
   4   7   6-1.86114 17.3416   5
  -4   7  -6 59.9596 59.0231   1
  -4  -7  -6 28.9646 61.5556   1
  -4   7  -7 348.964 123.150   1
  -4  -7  -7 374.883 131.492   1
  -4  -7  -8 874.403 193.177   1
  -4   7  -8 988.581 206.882   1
  -4  -7  -9 8.69418 68.5880   1
  -4   7  -9-19.1079 72.2801   1
  -4  -8  13 1122.52 226.293   2
   4   8 -13 1230.62 239.405   1
   4  -8 -12-73.5353 101.252   1
  -4   8  12-25.0666 62.0112   3
  -4  -8  12 71.7436 90.5187   4
   4   8 -12-87.8426 82.1920   1
   4  -8 -11 488.640 164.888   1
  -4   8  11 625.311 162.333   3
  -4  -8  11 314.069 123.588   4
   4   8 -11 312.340 112.849   1
  -4   8  10 577.859 143.132   3
   4  -8 -10 867.322 189.389   1
  -4  -8  10 528.386 155.736   4
   4   8 -10 556.572 141.551   1
  -4   8   9 295.428 105.689   3
   4  -8  -9 495.323 152.612   1
   4   8  -9 630.973 136.145   1
  -4  -8   9 508.835 151.815   4
   4   8  -8 119.318 71.3427   1
  -4  -8   8 16.5275 39.3245   1
  -4  -8   8 53.3353 82.5202   4
  -4   8   8 41.5111 63.8002   3
  -4  -8   7 2996.73 232.173   1
  -4  -8   7 3269.68 310.063   4
  -4   8   7 2747.86 260.051   3
  -4  -8   6 1055.07 173.129   2
  -4  -8   6 1094.05 129.047   1
  -4   8   6 1138.94 170.661   1
  -4  -8   6 1163.87 187.140   4
   4  -8  -6 1109.12 164.332   5
  -4   8   6 969.598 150.348   3
  -4  -8   5 13.9929 66.4610   2
  -4  -8   5 48.3497 38.9645   1
  -4   8   5 13.0006 43.1023   1
  -4  -8   5 7.05154 47.2918   4
  -4   8   5 24.2435 24.7509   4
   4  -8  -5 0.33018 36.7933   5
  -4   8   5-5.08079 46.7158   3
  -4   8   4 7521.00 376.831   1
  -4   8   4 7655.66 363.448   2
  -4  -8   4 7473.89 267.492   1
  -4  -8   4 7139.14 387.674   2
  -4  -8   4 7718.40 409.477   4
   4  -8  -4 7498.43 402.373   5
  -4   8   4 7190.73 264.170   4
   4   8  -4 7241.18 423.499   4
  -4   8   4 7454.47 362.129   3
  -4  -8   4 7346.77 249.910   3
  -4  -8   3 4603.17 191.698   1
  -4   8   3 5247.32 294.327   2
  -4   8   3 5083.53 295.972   1
  -4  -8   3 5243.24 326.359   2
   4  -8  -3 5014.07 323.791   5
   4   8  -3 4617.29 328.243   4
   4  -8  -3 4644.94 286.133   3
  -4   8   3 4912.09 288.646   3
  -4  -8   3 4846.28 162.136   3
  -4   8   2 184.857 60.9527   2
  -4  -8   2 239.631 85.6929   2
  -4   8   2 118.869 59.2062   5
   4   8  -2 188.601 68.0654   4
   4  -8  -2 123.687 58.7348   5
   4  -8  -2 140.817 56.6540   3
  -4   8   2 73.7270 50.6837   3
  -4  -8   2 203.698 28.6410   3
  -4   8   1 11430.0 420.466   2
  -4  -8   1 11424.5 445.327   2
  -4  -8   1 11339.6 281.826   1
   4  -8  -1 11875.1 490.453   5
   4   8  -1 11647.4 502.073   4
   4  -8  -1 11262.7 386.991   4
  -4   8   1 11731.9 451.267   5
   4  -8  -1 11467.2 443.651   3
  -4   8   1 10891.1 436.487   3
  -4   8   0 7519.58 339.069   2
  -4  -8   0 7764.57 355.062   2
  -4  -8   0 7317.41 258.615   1
  -4   8   0 7910.02 367.456   5
   4  -8   0 7473.91 349.122   4
   4  -8   0 7018.80 357.726   3
  -4   8   0 7109.41 372.758   3
   4   8   0 7549.57 188.406   3
  -4  -8  -1 25081.8 608.071   2
  -4   8  -1 24740.3 613.939   2
   4   8   1 23087.9 620.849   2
  -4  -8  -1 26090.6 558.748   1
  -4   8  -1 25431.6 651.611   5
   4  -8   1 24920.5 689.990   4
  -4   8  -1 26119.8 740.300   3
   4   8   1 24442.3 436.093   3
   4  -8   1 24812.9 702.934   3
  -4  -8  -2 6460.50 298.117   2
  -4   8  -2 6125.94 304.456   2
   4   8   2 6630.17 331.032   2
  -4  -8  -2 6447.80 309.393   1
  -4   8  -2 6619.59 328.262   1
  -4   8  -2 6417.69 325.894   5
   4  -8   2 7111.27 397.256   3
   4   8   2 6315.12 270.437   3
   4   8   3 278.818 79.9404   2
  -4   8  -3 268.166 73.8624   2
  -4   8  -3 334.867 95.0157   1
  -4  -8  -3 159.030 67.1560   1
  -4   8  -3 284.189 82.6197   5
   4   8   3 220.022 69.2696   3
   4  -8   4 493.132 88.9442   2
   4   8   4 358.365 85.6623   2
  -4   8  -4 462.354 110.874   1
  -4  -8  -4 492.980 119.533   1
  -4   8  -4 359.768 84.5649   5
   4   8   4 303.314 84.0982   3
   4  -8   5 657.042 95.0420   2
   4   8   5 609.781 105.431   2
  -4  -8  -5 746.904 143.183   1
  -4   8  -5 854.209 157.186   1
  -4   8  -5 870.235 116.408   5
   4   8   5 623.800 104.280   5
   4   8   5 620.341 128.258   3
   4  -8   6-44.4596 37.0494   2
   4   8   6-25.0897 33.2615   2
   4   8   6 29.8592 31.3714   5
  -4   8  -6 34.3604 64.1008   1
  -4  -8  -6 66.5672 75.0123   1
  -4  -8  -7 2628.99 304.289   1
  -4   8  -7 3025.45 318.119   1
  -4  -8  -8 442.689 144.613   1
  -4   8  -8 581.378 165.664   1
  -4  -8  -9 570.970 171.506   1
  -4   8  -9 550.069 171.086   1
  -4  -9  12 139.985 123.225   2
  -4   9  12-13.2831 65.9191   3
  -4  -9  12 94.1567 108.324   4
   4   9 -12 1.76639 64.8515   1
  -4   9  11 142.042 99.1131   3
  -4  -9  11 238.288 118.812   2
   4  -9 -11 313.675 139.702   1
  -4  -9  11 99.5699 86.8129   4
   4   9 -11 267.110 106.081   1
   4   9 -10 1019.71 180.905   1
  -4  -9  10 990.475 197.426   2
   4  -9 -10 1163.62 221.298   1
  -4   9  10 1137.16 201.110   3
  -4  -9  10 1021.74 225.467   4
  -4  -9   9 122.966 99.1217   2
   4   9  -9 130.141 72.8685   1
  -4  -9   9 275.262 123.935   4
  -4   9   9-5.87701 79.7000   3
  -4  -9   8 3569.62 331.765   2
  -4  -9   8 3338.74 258.495   1
  -4  -9   8 3599.64 357.719   4
  -4   9   8 3606.10 314.247   3
  -4  -9   7 461.905 126.347   2
  -4  -9   7 477.779 140.176   4
  -4   9   7 543.231 129.830   3
  -4   9   6 25180.6 770.159   1
  -4  -9   6 24109.6 787.844   2
  -4  -9   6 23543.4 557.891   1
  -4   9   6 22476.9 528.306   4
  -4  -9   6 23923.6 822.557   4
  -4   9   6 23579.7 709.297   3
  -4   9   5 5875.28 355.663   1
  -4  -9   5 5617.95 372.796   2
  -4  -9   5 5399.67 240.093   1
  -4  -9   5 5314.06 372.891   4
  -4   9   5 5422.28 253.793   4
  -4  -9   5 5629.97 248.515   3
  -4   9   5 5947.67 343.148   3
  -4   9   4 3176.93 250.406   1
  -4  -9   4 3301.36 277.874   2
  -4  -9   4 3000.79 156.569   1
  -4   9   4 3001.61 249.263   5
  -4   9   4 2741.86 179.795   4
   4   9  -4 3188.62 296.028   4
  -4   9   4 3193.12 243.988   3
  -4  -9   4 3119.77 151.598   3
  -4  -9   3 6844.29 212.595   1
  -4   9   3 7076.97 361.836   2
  -4   9   3 6915.87 353.364   1
  -4  -9   3 6765.17 384.050   2
   4  -9  -3 6794.99 397.908   5
  -4   9   3 6927.79 371.799   5
   4   9  -3 6486.17 408.333   4
   4  -9  -3 6757.46 351.689   3
  -4  -9   3 6743.27 162.715   3
  -4   9   3 6477.57 339.824   3
  -4   9   2 3232.56 242.797   2
  -4  -9   2 3149.52 142.734   1
  -4  -9   2 3443.53 265.465   2
  -4  -9   2 3145.61 125.517   1
   4  -9  -2 3206.14 275.346   5
   4   9  -2 3090.41 275.696   4
  -4   9   2 3164.68 250.247   5
  -4   9   2 2746.06 223.249   3
   4  -9  -2 2997.53 232.151   3
  -4   9   1-35.2543 41.9398   2
  -4  -9   1 34.5356 56.9180   2
  -4  -9   1 2.74569 21.2110   1
  -4   9   1-48.8118 64.1625   5
   4   9  -1 27.4779 62.5611   4
   4  -9  -1-4.24290 36.2469   4
   4  -9  -1-4.55982 40.9345   3
  -4   9   1-68.5534 64.8729   3
  -4  -9   0 412.621 95.0114   2
  -4   9   0 506.475 101.599   2
  -4  -9   0 503.133 72.1306   1
  -4   9   0 322.239 87.4520   5
   4  -9   0 301.048 84.9073   4
   4   9   0 537.540 124.270   4
   4  -9   0 499.837 100.920   3
  -4   9   0 438.402 113.569   3
  -4  -9  -1 17241.9 536.583   2
  -4   9  -1 16085.8 525.846   2
   4   9   1 16051.7 548.515   2
  -4  -9  -1 15598.7 428.069   1
  -4   9  -1 15663.2 543.220   5
  -4   9  -1 16742.3 607.714   3
   4  -9   1 16245.9 580.181   4
   4   9   1 16087.3 319.997   3
   4  -9   1 16421.0 581.200   3
  -4  -9  -2 11045.0 415.102   2
  -4   9  -2 11049.3 438.786   2
   4   9   2 11154.6 457.856   2
  -4   9  -2 10879.4 424.655   1
  -4  -9  -2 11592.7 416.062   1
  -4   9  -2 11183.3 453.727   5
   4  -9   2 11761.8 527.529   4
   4   9   2 11079.9 335.140   3
   4  -9   2 11236.2 507.497   3
   4  -9   3 116.534 51.4906   2
   4   9   3 215.316 75.1149   2
  -4   9  -3 311.604 81.1436   2
  -4   9  -3 257.941 77.7790   1
  -4  -9  -3 216.773 75.8532   1
  -4   9  -3 251.608 77.4214   5
   4   9   3 158.191 53.9500   3
   4   9   4 824.304 130.157   2
   4  -9   4 1115.81 132.050   2
  -4   9  -4 1184.61 170.092   1
  -4  -9  -4 1038.57 162.974   1
  -4   9  -4 966.529 136.119   5
   4   9   4 1046.10 145.023   3
   4   9   5 9.39455 45.2382   2
   4  -9   5 42.8953 41.3126   2
  -4  -9  -5 1.17351 57.4277   1
  -4   9  -5 18.2560 54.9762   1
  -4   9  -5 109.219 57.8133   5
   4   9   5 4.77446 44.0098   5
   4   9   5 54.3454 52.1452   3
   4  -9   6 1024.39 123.721   2
  -4   9  -6 979.787 128.939   5
   4   9   6 1092.14 131.469   5
  -4   9  -6 1067.37 183.406   1
  -4  -9  -6 867.088 173.891   1
  -4  -9  -7 567.268 150.132   1
  -4   9  -7 304.777 112.138   1
  -4  -9  -8-208.089 121.872   1
  -4   9  -8 21.6715 62.0568   1
  -4  -9  -9 6.20228 80.6309   1
  -4   9  -9-159.791 106.563   1
  -4  10  12 2070.24 308.373   3
  -4 -10  12 1669.00 278.262   2
  -4 -10  11-66.4605 109.893   2
   4  10 -11 93.1145 73.1032   1
  -4 -10  11 28.9817 91.0822   4
  -4  10  11-196.872 100.593   3
  -4 -10  10-65.2752 77.3101   2
   4  10 -10-85.8159 66.3728   1
  -4 -10  10-40.8367 117.317   4
  -4  10  10 7.20742 60.0905   3
  -4 -10   9 75.3451 77.8707   2
   4  10  -9-21.2869 48.6013   1
  -4 -10   9 94.3694 79.3202   4
  -4  10   9 125.344 83.2937   3
  -4 -10   8 36.5118 86.4163   2
  -4 -10   8-55.3298 55.3529   1
  -4 -10   8 70.7841 84.2704   4
  -4  10   8 13.4037 60.9126   3
  -4 -10   7 2771.62 290.628   2
  -4  10   7 2529.08 198.447   4
  -4 -10   7 2765.02 305.563   4
  -4  10   7 2983.77 274.772   3
  -4  10   6 1789.80 214.534   1
  -4 -10   6 2112.08 253.964   2
  -4 -10   6 1517.44 136.136   1
  -4 -10   6 1640.03 230.378   4
  -4  10   6 1367.40 142.387   4
  -4  10   6 1554.78 192.794   3
  -4 -10   5 17.8290 78.9259   2
  -4 -10   5 13.6857 47.7898   3
  -4  10   5 190.237 74.1258   1
  -4 -10   5 119.683 37.6261   1
  -4 -10   5 92.1012 76.3946   4
  -4  10   5 136.915 81.9987   5
  -4  10   5 154.509 53.3676   4
  -4  10   5 95.1958 52.8655   3
  -4 -10   4 59.8519 84.4429   2
  -4  10   4 77.2835 55.2523   1
  -4 -10   4 20.5170 22.2055   1
  -4  10   4 78.7853 60.5810   5
  -4  10   4 71.9016 39.9560   4
  -4  10   4 104.210 70.2117   3
  -4 -10   4 83.5115 28.6907   3
  -4 -10   3 44.6237 59.9354   2
   4 -10  -3 112.035 61.7838   3
  -4 -10   3 87.5285 21.7676   1
  -4  10   3 88.2836 53.4484   1
  -4  10   3-4.22637 74.1988   5
  -4  10   3 75.2118 55.4098   3
  -4 -10   2 982.756 63.7165   1
  -4  10   2 940.579 144.498   2
  -4 -10   2 892.749 145.709   2
  -4 -10   2 966.546 58.2890   1
  -4  10   2 878.475 140.304   5
   4 -10  -2 959.916 135.845   3
  -4  10   2 945.317 139.532   3
  -4  10   1-6.90146 50.5999   2
  -4 -10   1-113.875 94.7419   2
  -4 -10   1 17.2643 20.8799   1
  -4  10   1 20.9843 56.2440   5
   4 -10  -1 36.7067 39.9524   4
   4 -10  -1-2.80779 37.5068   3
  -4  10   1 29.7146 54.4958   3
  -4 -10   0 2224.17 214.572   2
  -4  10   0 2636.57 231.877   2
  -4 -10   0 2281.37 138.960   1
  -4  10   0 2317.03 226.081   5
   4 -10   0 2357.69 216.252   4
   4 -10   0 2431.51 221.441   3
  -4  10   0 2412.17 230.949   3
  -4 -10  -1 2787.80 230.323   2
  -4  10  -1 2862.16 239.309   2
   4  10   1 2694.03 242.312   2
  -4 -10  -1 2636.60 176.807   1
  -4  10  -1 2933.66 266.741   3
  -4  10  -1 2798.69 247.258   5
   4 -10   1 2744.70 252.451   4
   4 -10   1 3027.45 257.084   3
   4  10   1 2571.85 99.8844   3
  -4  10  -2 574.656 118.131   2
  -4 -10  -2 772.934 122.060   2
   4  10   2 615.861 121.558   2
  -4  10  -2 846.422 127.112   1
  -4 -10  -2 627.902 101.554   1
  -4  10  -2 664.436 127.052   5
   4 -10   2 555.131 128.112   4
   4 -10   2 762.869 141.610   3
   4  10   2 676.762 80.8025   3
   4 -10   3 1884.58 176.370   2
   4  10   3 2246.25 224.593   2
  -4  10  -3 2125.60 205.526   2
  -4 -10  -3 1845.86 190.042   1
  -4  10  -3 2135.12 206.060   1
   4 -10   3 1681.78 225.750   4
  -4  10  -3 1890.11 200.613   5
   4  10   3 1825.71 157.045   3
   4 -10   4 2949.18 221.940   2
   4  10   4 2483.23 236.180   2
  -4  10  -4 2797.65 253.920   1
  -4 -10  -4 2628.28 247.427   1
  -4  10  -4 2460.55 225.806   5
   4  10   4 2773.54 225.545   3
   4  10   5 1082.69 162.518   2
   4 -10   5 1125.30 142.163   2
  -4  10  -5 1054.55 150.452   5
   4  10   5 1040.01 149.943   5
  -4 -10  -5 1239.21 190.516   1
  -4  10  -5 908.609 161.661   1
   4 -10   6 181.465 69.7907   2
  -4  10  -6 277.542 102.749   1
  -4 -10  -6 128.738 84.7672   1
  -4  10  -6 164.454 65.6179   5
   4  10   6 138.409 63.3461   5
  -4 -10  -7 103.872 77.0991   1
  -4  10  -7 92.9725 84.6826   1
  -4 -10  -8 187.184 120.155   1
  -4  10  -8 155.284 82.8984   1
  -4  10  -9-70.5910 84.6896   1
  -4 -11  11 637.271 187.954   2
  -4  11  11 413.326 141.989   3
  -4 -11  10 2512.25 324.973   2
  -4 -11  10 1799.12 300.819   4
  -4  11  10 1877.43 261.383   3
  -4 -11   9 274.370 134.351   2
  -4 -11   9 95.6075 106.588   4
  -4  11   9-3.68565 65.6804   3
  -4 -11   8 2063.64 276.075   2
  -4 -11   8 2078.41 290.624   4
  -4  11   8 2096.12 244.029   3
  -4 -11   7 100.740 98.9097   2
  -4 -11   7 47.0670 41.1401   1
  -4  11   7 5.48635 31.4778   4
  -4 -11   7 29.7685 76.5919   4
  -4  11   7 17.6541 49.5020   3
  -4 -11   6 1109.01 199.600   2
  -4 -11   6 1389.70 119.812   1
  -4 -11   6 1337.78 218.362   4
  -4  11   6 1061.23 134.556   4
  -4  11   6 1100.60 163.048   3
  -4 -11   5-23.4166 77.4858   2
  -4 -11   5 57.5072 25.1424   1
  -4  11   5-1.35070 32.3500   1
  -4  11   5-49.3758 64.5049   5
  -4  11   5 76.0615 41.8411   4
  -4 -11   5 20.5879 83.5663   4
  -4 -11   5 32.1519 27.7720   3
  -4  11   5 61.3550 61.9396   3
  -4  11   4 6763.73 373.605   1
  -4 -11   4 7067.79 434.542   2
  -4 -11   4 6989.91 178.836   3
  -4  11   4 7103.36 414.602   5
  -4  11   4 6485.42 323.657   4
  -4  11   4 6942.19 377.866   3
  -4 -11   4 6851.69 168.107   3
  -4 -11   3 1871.23 224.254   2
  -4  11   3 1283.17 157.443   1
  -4  11   3 1582.27 200.457   5
  -4  11   3 1580.45 179.217   3
   4 -11  -3 1601.53 181.519   3
  -4  11   2 5306.46 308.294   1
  -4 -11   2 5201.70 360.452   2
  -4  11   2 5607.12 364.346   5
  -4  11   2 5388.54 328.263   3
   4 -11  -2 5217.02 321.698   3
  -4 -11   1 4416.83 125.530   1
  -4 -11   1 4346.81 315.636   2
  -4 -11   1 4437.19 122.191   1
   4 -11  -1 4752.35 294.508   4
  -4  11   1 4277.58 319.905   5
  -4  11   1 4626.96 312.117   3
   4 -11  -1 4368.58 293.899   3
  -4 -11   0 1108.29 165.668   2
  -4 -11   0 1345.77 103.171   1
  -4  11   0 1384.04 185.325   5
   4 -11   0 1330.62 173.529   4
  -4  11   0 1197.07 169.585   3
   4 -11   0 1158.60 158.946   3
  -4 -11  -1 8880.60 429.215   2
  -4 -11  -1 9010.82 315.511   1
  -4  11  -1 8931.84 368.997   1
  -4  11  -1 8983.18 455.247   5
   4 -11   1 8630.82 460.384   4
  -4  11  -1 8776.76 462.857   3
   4 -11   1 8544.41 437.212   3
  -4 -11  -2 32.3398 43.9044   2
  -4  11  -2 68.4028 56.4483   2
  -4  11  -2 127.068 65.2894   1
  -4 -11  -2 20.4507 34.4406   1
  -4  11  -2 63.1013 62.8122   5
   4 -11   2 81.7660 75.6952   4
   4  11   2 71.5663 27.6560   3
  -4  11  -3 534.440 111.942   2
  -4  11  -3 617.720 118.834   1
  -4 -11  -3 421.778 94.5560   1
  -4  11  -3 358.526 100.844   5
   4 -11   3 498.467 135.104   4
   4  11   3 569.774 83.5022   3
   4 -11   4 187.342 67.0081   2
  -4  11  -4 248.927 90.2027   5
   4  11   4 154.690 73.7660   5
   4 -11   4 134.801 82.8607   4
  -4 -11  -4 212.035 88.3665   1
  -4  11  -4 186.955 88.0349   1
   4 -11   5 699.949 121.208   2
  -4  11  -5 666.502 132.484   5
   4 -11   5 567.575 154.845   4
   4  11   5 514.809 114.136   5
  -4 -11  -5 610.246 139.113   1
  -4  11  -5 603.681 137.736   1
   4 -11   6 247.608 79.4193   2
  -4  11  -6 172.857 84.5674   1
  -4 -11  -6 256.154 104.923   1
  -4  11  -6 155.631 70.7316   5
   4 -11   6 407.418 144.803   4
  -4 -11  -7 49.8851 86.1573   1
  -4  11  -7-132.927 85.2253   1
  -4 -11  -8 120.026 93.9779   1
  -4  11  -8-178.606 106.136   1
  -4  12  11 174.776 107.112   3
  -4 -12  10 1551.61 262.697   2
  -4 -12  10 1668.97 291.644   4
  -4  12  10 1405.69 226.808   3
  -4 -12   9 537.767 161.275   2
  -4 -12   9 361.303 141.224   4
  -4  12   9 522.744 137.311   3
  -4 -12   8 1985.86 277.868   2
  -4 -12   8 2149.10 307.495   4
  -4  12   8 2094.07 245.604   3
  -4 -12   7 16.4648 78.0542   2
  -4 -12   7 41.3713 100.961   4
  -4  12   7 124.756 71.5641   3
  -4 -12   6 890.251 182.365   2
  -4 -12   6 1378.83 228.954   4
  -4  12   6 1064.57 141.413   4
  -4 -12   6 1118.69 120.952   3
  -4  12   6 1119.68 164.282   3
  -4 -12   5 657.589 150.851   2
  -4  12   5 950.615 153.210   1
  -4  12   5 728.386 119.425   4
  -4  12   5 849.172 155.354   5
  -4 -12   5 912.113 89.5031   3
  -4  12   5 856.243 144.655   3
  -4 -12   5 773.327 79.4142   3
  -4 -12   4 29.5893 87.6524   2
  -4  12   4-67.9958 49.5923   1
  -4  12   4 117.548 79.1497   5
  -4  12   4 45.0945 39.0512   4
  -4  12   4 80.0015 52.9374   3
  -4 -12   3 1428.88 204.090   2
  -4  12   3 1188.06 154.283   1
  -4  12   3 1157.67 181.363   5
  -4  12   3 1333.58 171.001   3
  -4 -12   2-51.0038 91.1019   2
  -4  12   2 56.1216 42.7583   1
  -4  12   2-15.8574 74.3697   5
   4 -12  -2-148.632 63.4289   3
  -4  12   2-4.95199 53.9260   3
  -4 -12   1-5.57684 50.1797   2
  -4  12   1 6.14811 70.3100   5
   4 -12  -1-72.0932 50.0249   3
  -4  12   1-53.9806 68.0110   3
  -4 -12   0 2894.91 126.605   1
  -4 -12   0 2959.08 267.670   2
   4 -12   0 2670.21 249.578   4
  -4  12   0 3313.13 290.970   5
  -4  12   0 2806.56 262.003   3
   4 -12   0 2712.68 245.702   3
  -4 -12  -1 74.6023 68.0135   2
  -4 -12  -1 11.2478 33.7366   1
  -4  12  -1 57.0511 45.7463   1
  -4  12  -1-51.1320 70.3193   5
   4 -12   1-95.7832 66.6394   4
  -4  12  -1-41.1364 67.8152   3
   4 -12   1 116.151 66.9041   3
  -4 -12  -2 354.388 98.7738   2
  -4  12  -2 417.960 114.385   5
   4 -12   2 305.413 106.143   4
  -4 -12  -2 292.349 71.1107   1
  -4  12  -2 311.126 82.2211   1
  -4  12  -3 980.585 168.194   5
   4 -12   3 1240.74 209.281   4
  -4 -12  -3 1123.82 147.945   1
  -4  12  -3 1032.29 146.932   1
   4 -12   4 975.675 146.475   2
  -4  12  -4 762.581 144.948   5
   4 -12   4 1482.26 241.045   4
   4  12   4 1220.57 189.798   5
  -4 -12  -4 1168.25 168.239   1
  -4  12  -4 960.316 161.127   1
   4 -12   5 651.917 125.830   2
  -4  12  -5 733.430 139.772   5
   4 -12   5 686.292 180.004   4
   4  12   5 699.543 139.399   5
  -4 -12  -5 464.251 122.167   1
  -4  12  -5 528.538 127.282   1
   4 -12   6 804.599 135.625   2
  -4  12  -6 668.026 148.682   1
  -4 -12  -6 1012.95 190.485   1
  -4  12  -6 977.025 158.725   5
   4 -12   6 724.119 193.867   4
  -4  12  -7 562.151 157.583   1
  -4 -12  -7 416.504 127.180   1
   4 -12   7 508.363 165.511   4
  -4 -12  -8 15.5062 59.9594   1
  -4  13  11 1930.99 280.567   3
  -4  13  10 14.1487 63.5227   3
  -4 -13   9 193.368 121.038   2
  -4 -13   9 359.375 158.438   4
  -4  13   9 229.950 93.3667   3
  -4 -13   8 93.7225 101.971   2
  -4 -13   8 32.6776 66.6254   4
  -4  13   8 9.08531 66.8027   3
  -4 -13   7-32.1185 82.0205   2
  -4 -13   7-138.387 98.8288   4
  -4  13   7 49.8141 51.8197   3
  -4 -13   6-108.610 95.4528   2
  -4  13   6 125.204 92.7686   5
  -4 -13   6-52.4866 90.0989   4
  -4  13   6 39.8722 52.9477   3
  -4 -13   6 71.7719 37.4084   3
  -4 -13   5 3460.49 341.593   2
  -4  13   5 2798.73 258.547   1
  -4  13   5 3589.40 325.367   5
  -4  13   5 2946.29 248.584   4
  -4  13   5 3381.79 280.027   3
  -4 -13   5 2950.17 116.865   3
  -4 -13   4 35.3286 85.5688   2
  -4  13   4-32.3326 38.1484   1
  -4  13   4 61.8057 77.8387   5
  -4  13   4 102.143 52.9736   4
  -4  13   4 90.9243 59.2436   3
  -4  13   3 3222.30 250.495   1
  -4 -13   3 3767.78 336.342   2
  -4  13   3 3818.45 332.463   5
  -4  13   3 3372.68 271.992   3
   4 -13  -2 105.835 58.3111   3
  -4 -13   2 179.000 78.4847   2
  -4  13   2 213.207 62.2947   1
  -4  13   2 185.737 82.3389   5
  -4  13   2 178.480 82.1321   3
  -4  13   1 2051.55 191.679   1
  -4 -13   1 2300.84 253.994   2
  -4  13   1 1695.73 222.371   5
   4 -13  -1 2143.08 216.724   3
  -4  13   1 1874.26 211.275   3
  -4 -13   0 268.949 103.739   2
  -4  13   0 206.068 89.7329   5
   4 -13   0 263.261 81.9179   4
  -4  13   0 140.933 69.6377   3
   4 -13   0 106.352 53.9732   3
  -4 -13  -1 133.715 82.5721   2
  -4  13  -1 91.6952 67.1975   5
   4 -13   1 115.757 67.0972   4
  -4 -13  -1 66.4693 30.8668   1
  -4  13  -1 65.0626 47.1218   1
  -4 -13  -2-76.3460 73.1485   2
  -4  13  -2-7.10284 53.5992   5
   4 -13   2 16.9570 56.5885   4
  -4  13  -2-80.9304 52.7926   1
  -4 -13  -2-12.4478 31.4644   1
  -4  13  -3 1211.88 188.701   5
   4 -13   3 1286.93 217.774   4
  -4 -13  -3 1147.37 147.361   1
  -4  13  -3 1037.77 147.496   1
  -4  13  -4 147.168 85.2116   5
   4 -13   4 142.196 100.216   4
   4  13   4 278.682 111.671   5
  -4  13  -4 250.591 94.2664   1
  -4 -13  -4 157.423 80.5154   1
   4 -13   5 109.597 77.2776   2
  -4  13  -5 101.905 77.6640   1
  -4 -13  -5-33.0565 63.5336   1
  -4  13  -5 148.309 78.5746   5
   4  13   5-10.2243 52.4451   5
  -4  13  -6 91.8059 73.7576   1
  -4 -13  -6-20.7576 72.8988   1
  -4  13  -6 74.7784 78.1195   5
   4 -13   6-90.8117 95.2941   4
  -4  14  10-53.0471 68.3297   3
  -4 -14   9 18.2128 72.7093   2
  -4  14   9-8.68852 48.4358   3
  -4 -14   8-54.4851 84.5229   2
  -4 -14   8 77.5129 93.4960   4
  -4  14   8-55.1619 57.7868   3
  -4 -14   7 104.994 89.0849   2
  -4 -14   7 252.903 122.649   4
  -4  14   7 155.094 77.1310   3
  -4 -14   6 100.918 104.826   2
  -4  14   6 144.467 85.5236   5
  -4  14   6 316.477 102.423   3
  -4 -14   5-37.6251 95.6592   2
  -4  14   5-215.726 103.640   5
  -4 -14   4 287.452 126.031   2
  -4  14   4 287.272 110.692   5
  -4  14   4 176.126 78.6672   3
  -4 -14   3 385.763 128.374   2
  -4  14   3 224.712 101.045   5
  -4  14   3 318.703 90.9517   3
   4 -14  -2 1512.75 186.278   3
  -4 -14   2 1573.68 226.770   2
  -4  14   2 1647.58 230.855   5
  -4  14   2 1748.10 208.834   3
  -4 -14   1 93.6843 79.2355   2
  -4  14   1-33.0517 75.2058   5
  -4  14   1-21.1263 69.0381   3
   4 -14  -1-14.4129 45.3110   3
  -4 -14   0-9.60001 62.2261   2
  -4  14   0-38.4863 54.1304   5
   4 -14   0-6.06918 50.2447   4
  -4  14   0-153.680 80.3414   3
  -4 -14  -1 56.1090 61.8768   2
  -4  14  -1 175.186 93.1650   5
   4 -14   1 72.1336 76.0625   4
  -4  14  -1 67.0270 52.7491   1
  -4 -14  -2 1187.46 181.601   2
  -4  14  -2 1125.75 145.442   1
  -4  14  -2 1264.88 202.218   5
   4 -14   2 1254.17 215.884   4
  -4  14  -3 1054.41 152.163   1
  -4  14  -3 697.052 154.108   5
   4 -14   3 738.088 173.507   4
  -4  14  -4 1071.68 188.685   5
   4  14   4 1373.05 214.048   5
   4 -14   4 1599.79 263.226   4
   4 -14   5 953.035 219.299   4
  -4  14  -5 1072.47 190.179   5
   4  14   5 1140.21 195.572   5
  -4  14  -6 943.325 174.573   5
   4 -14   6 1278.61 257.845   4
  -4  15   8 897.216 165.640   3
  -4 -15   7-88.6727 100.712   2
  -4 -15   7 71.0726 92.0776   4
  -4  15   7 173.606 68.2753   3
  -4 -15   6 407.941 129.259   2
  -4  15   6 793.266 172.737   5
  -4  15   6 752.350 144.143   3
  -4 -15   5-30.7121 90.0495   2
  -4  15   5 39.2581 74.8891   5
  -4  15   5 100.845 66.0353   3
  -4 -15   4 2168.15 288.182   2
  -4  15   4 2392.88 289.878   5
  -4  15   4 2194.39 230.725   3
  -4 -15   3 81.8451 84.2212   2
  -4  15   3 52.4427 78.0001   5
  -4  15   3-53.7533 73.0970   3
  -4 -15   2 1224.88 206.430   2
  -4  15   2 1260.65 213.829   5
  -4  15   2 1286.00 182.496   3
  -4 -15   1 17.3628 79.4469   2
  -4  15   1-9.48282 80.4691   5
  -4  15   1 3.75099 55.6955   3
  -4 -15   0 2789.59 294.904   2
  -4  15   0 2384.10 286.954   5
  -4  15   0 2245.97 247.676   3
  -4 -15  -1 303.238 112.226   2
  -4  15  -1 520.478 155.258   5
   4 -15   1 395.124 117.412   4
  -4 -15  -2 2201.86 254.432   2
   4 -15   2 1778.13 257.578   4
  -4  15  -2 2271.55 277.797   5
  -4  15  -3 152.897 98.9236   5
   4 -15   3 241.188 131.098   4
   4  15   3 203.755 111.865   5
  -4  15  -4 556.049 135.782   5
   4 -15   4 497.809 165.835   4
   4  15   4 807.837 183.979   5
  -4  15  -5 144.210 94.6695   5
   4 -15   5 321.241 130.456   4
   4  15   5 163.142 85.4472   5
  -4 -16   6 4.98813 91.6704   2
  -4  16   6 131.485 95.9489   5
  -4 -16   5 123.972 108.010   2
  -4  16   5 131.245 99.5180   5
  -4 -16   4 64.0154 87.1072   2
  -4  16   4 127.309 102.975   5
  -4  16   4 39.2970 59.9097   3
  -4 -16   3-49.2709 82.9869   2
  -4  16   3 29.4901 75.6559   5
  -4  16   3-18.5342 54.7553   3
  -4 -16   2 1176.82 215.372   2
  -4  16   2 1231.69 215.826   5
  -4  16   2 710.422 145.077   3
  -4 -16   1 278.567 126.816   2
  -4  16   1 370.510 133.417   5
  -4  16   1 70.3218 53.8980   3
  -4 -16   0 890.982 179.535   2
  -4  16   0 887.005 187.756   5
  -4 -16  -1 10.3179 63.1426   2
  -4  16  -1-60.5334 71.5688   5
  -4  16  -2 393.730 132.099   5
   4 -16   2 351.547 133.882   4
  -4  16  -3 780.058 176.163   5
   4 -16   3 696.677 178.311   4
   4  16   3 588.762 169.666   5
  -4  16  -4 252.786 96.2166   5
   4 -16   4 50.8111 74.7230   4
   4  16   4 36.0724 58.0490   5
  -4  16  -5 139.629 84.0901   5
  -4 -17   4 139.949 92.7605   2
  -4  17   4 441.891 141.447   5
  -4 -17   3 1098.31 224.719   2
  -4  17   3 1370.03 233.999   5
  -4 -17   2 484.064 153.765   2
  -4  17   2 399.500 146.636   5
  -4 -17   1 141.893 94.5542   2
  -4  17   1 95.4440 71.6957   5
  -4 -17   0 757.727 177.583   2
  -4  17   0 293.078 121.160   5
  -4 -17  -1-2.02184 58.2726   2
  -4  17  -1-25.1081 81.2641   5
   4 -17   2 1520.50 252.671   4
  -4  17  -2 2047.21 288.213   5
   4  17   2 1499.34 268.441   5
  -4  17  -3-12.7917 74.6259   5
   4 -17   3 49.6808 64.1097   4
  -4  17  -4 578.946 158.119   5
   4  17   4 842.814 193.410   5
   4 -18   2 144.451 102.460   4
   5   0 -13 127.356 89.6878   1
   5   0 -12 944.312 215.210   1
   5   0 -11-53.6860 81.8257   1
   5   0 -10 7111.14 491.276   1
   5   0  -9 13.9564 73.9415   1
   5   0  -8 1043.83 172.434   1
  -5   0   7-41.1409 62.9281   3
  -5   0   7 62.2597 48.9211   1
  -5   0   7 11.0657 32.8477   4
  -5   0   6 377.088 99.9451   1
  -5   0   6 353.004 63.2695   4
  -5   0   6 452.236 99.6094   3
  -5   0   5 150.989 42.5718   4
  -5   0   5 144.830 64.0252   3
  -5   0   4 17381.5 500.989   3
   5   0  -3-1.47304 18.0282   4
  -5   0   3-23.7831 45.7831   3
   5   0  -3 25.2926 27.0857   3
  -5   0   2 11219.9 391.547   3
   5   0  -2 11690.0 393.559   3
  -5   0   1 6.12495 50.5683   3
   5   0  -1-24.9791 35.8305   3
  -5   0   0 9694.55 398.301   3
   5   0   0 9099.39 372.142   3
  -5   0  -1-57.9339 67.1627   3
   5   0   1 38.2690 45.3266   3
  -5   0  -2 5283.09 307.333   1
   5   0   2 5195.34 321.810   3
  -5   0  -3-32.4656 54.6781   1
   5   0   3-3.84692 20.6488   5
   5   0   3-5.16795 32.9391   3
   5   0   4 1939.85 90.4302   5
  -5   0  -4 1872.10 210.579   1
  -5   0  -5 48.9342 72.0570   1
  -5   0  -6 4089.54 361.019   1
  -5   0  -7-18.4460 85.7395   1
  -5   0  -8 1544.97 257.078   1
   5   1 -13 316.245 132.247   1
   5  -1 -13 444.809 177.603   1
   5   1 -12 2785.42 341.927   1
   5  -1 -12 2480.60 330.830   1
   5  -1 -11 278.243 114.551   1
   5   1 -11 232.408 108.651   1
   5  -1 -10 3582.62 350.837   1
   5   1 -10 4010.02 368.204   1
   5  -1  -9 7208.60 465.045   1
   5   1  -9 7186.03 454.526   1
   5   1  -8 6586.30 404.800   1
  -5  -1   8 6286.69 333.752   4
  -5   1   7 5915.50 372.290   1
  -5  -1   7 6314.53 377.034   1
  -5  -1   7 5791.60 292.992   4
  -5   1   7 6215.65 268.128   4
  -5   1   7 6396.62 369.036   3
  -5  -1   7 6188.85 356.535   3
  -5  -1   6 10868.8 467.903   1
  -5  -1   6 10261.8 346.749   4
  -5   1   6 10250.9 291.609   4
  -5  -1   6 11208.3 446.205   3
  -5   1   6 10903.1 449.974   3
  -5  -1   5 409.885 64.9696   4
  -5   1   5 396.080 44.7916   4
  -5  -1   5 414.927 88.0043   3
  -5   1   5 484.296 94.5896   3
   5   1  -4 73320.6 817.336   4
  -5   1   4 74639.2 1054.78   3
  -5  -1   4 76074.4 1018.32   3
   5  -1  -3 125.881 27.4563   4
   5   1  -3 56.4102 30.2334   4
   5   1  -3 78.7521 36.8890   3
  -5   1   3 95.1181 51.0205   3
  -5  -1   3 103.050 47.4039   3
  -5  -1   2 55524.2 845.657   3
  -5   1   2 56493.4 898.381   3
   5   1  -2 57824.9 854.088   3
  -5  -1   1 24219.6 574.968   3
  -5   1   1 24917.0 611.208   3
   5   1  -1 24044.4 560.924   3
  -5   1   0 9206.18 394.516   3
  -5  -1   0 9355.47 382.950   3
   5   1   0 9544.89 372.045   3
  -5   1  -1 12360.5 180.236   2
  -5  -1  -1 12813.3 220.611   2
  -5  -1  -1 13105.8 482.562   3
  -5   1  -1 12845.7 496.178   3
   5   1   1 12686.9 458.485   3
  -5  -1  -2 5483.66 312.696   1
  -5   1  -2 5521.03 311.790   1
   5  -1   2 5270.17 215.560   5
   5  -1   2 6337.01 360.706   3
   5   1   2 5690.06 332.193   3
  -5  -1  -3-25.6633 59.9778   1
  -5   1  -3 10.5383 50.3010   1
   5  -1   3 6.74716 21.5086   5
   5   1   3 0.33694 52.0301   3
   5  -1   3 73.3921 56.9272   3
   5   1   4 325.692 37.1579   5
  -5  -1  -4 198.230 82.6460   1
  -5   1  -4 184.506 82.2872   1
  -5  -1  -5 789.403 154.260   1
  -5   1  -5 980.529 165.174   1
  -5  -1  -6 459.369 133.948   1
  -5   1  -6 436.904 136.348   1
  -5  -1  -7 277.741 121.714   1
  -5   1  -7-215.674 107.539   1
  -5  -1  -8 429.318 144.289   1
  -5   1  -8 475.915 141.479   1
  -5  -2  14 301.481 135.344   4
   5  -2 -13 384.727 147.654   1
   5   2 -13 203.100 108.205   1
   5  -2 -12 188.453 111.391   1
   5   2 -12 278.178 132.932   1
   5  -2 -11 256.719 120.628   1
   5   2 -11 221.240 112.976   1
   5  -2 -10 2493.70 300.615   1
   5   2 -10 2543.50 287.489   1
  -5  -2  10 2265.51 249.190   4
   5  -2  -9 405.488 126.162   1
   5   2  -9 561.189 139.479   1
  -5  -2   9 537.139 125.083   4
   5   2  -8 2128.76 232.491   1
  -5  -2   8 2442.36 248.309   1
  -5  -2   8 2623.02 229.140   4
  -5   2   8 2219.61 238.853   3
  -5   2   7 4288.74 320.222   1
  -5  -2   7 4023.81 301.790   1
  -5  -2   7 3876.37 254.107   4
  -5   2   7 4134.94 302.415   3
  -5  -2   6 3127.74 249.585   1
  -5  -2   6 3491.71 218.825   4
  -5   2   6 3753.94 155.743   4
  -5  -2   6 3812.68 258.687   3
  -5   2   6 3673.20 267.042   3
  -5  -2   5 5988.68 259.987   4
  -5   2   5 6287.92 327.581   3
  -5  -2   5 6479.68 312.651   3
   5   2  -4 4230.39 219.828   4
  -5  -2   4 4609.19 246.083   3
  -5   2   4 4372.73 262.974   3
   5   2  -3 36.6166 33.5037   4
   5   2  -3-26.2658 44.6989   3
  -5   2   3 10.2027 49.7076   3
  -5  -2   3 4.66230 38.8487   3
  -5   2   2 5910.96 301.495   3
  -5  -2   2 5415.55 257.692   3
   5   2  -2 5769.71 261.034   3
  -5   2   1 5612.65 299.899   3
   5   2  -1 5760.38 265.384   3
  -5  -2   1 5863.92 276.715   3
   5  -2   0 146.163 49.0462   5
   5   2   0 53.3519 34.3942   3
  -5  -2   0 111.568 50.9789   3
  -5   2   0 129.258 61.0614   3
  -5   2  -1 2864.67 105.709   2
  -5  -2  -1 2991.39 122.833   2
  -5  -2  -1 3047.39 216.157   1
  -5   2  -1 3058.33 246.857   3
   5  -2   1 2924.78 176.499   5
  -5  -2  -1 3064.55 230.587   3
   5   2   1 3334.21 230.699   3
  -5   2  -2 4999.86 298.172   1
  -5  -2  -2 4466.01 280.441   1
   5  -2   2 4708.56 214.136   5
   5   2   2 5198.61 313.318   3
   5  -2   2 5175.35 332.323   3
  -5  -2  -3 5283.88 326.870   1
  -5   2  -3 5495.26 338.855   1
   5  -2   3 5328.62 217.682   5
   5   2   3 5500.55 348.969   3
   5  -2   3 5208.19 357.132   3
  -5   2  -4 1234.58 174.641   1
  -5  -2  -4 1396.63 188.646   1
  -5  -2  -5 1663.61 220.447   1
  -5   2  -5 1715.48 220.693   1
  -5  -2  -6 88.8783 89.0678   1
  -5   2  -6 33.8174 74.8402   1
  -5   2  -7 2119.32 277.717   1
  -5  -2  -7 1772.16 257.204   1
  -5  -2  -8 106.187 103.483   1
  -5   2  -8 105.012 107.520   1
  -5  -3  14-0.68885 104.068   4
   5  -3 -13 773.585 215.953   1
  -5  -3  13 554.592 154.714   4
   5   3 -13 814.652 201.907   1
   5  -3 -12 37.7818 76.4673   1
  -5  -3  12 36.4752 84.1881   4
   5   3 -12 253.179 116.924   1
   5  -3 -11 6439.39 503.259   1
   5   3 -11 6498.56 485.816   1
  -5  -3  11 6621.74 462.121   4
   5  -3 -10-24.6168 93.6945   1
   5   3 -10 65.5844 77.4131   1
  -5  -3  10-32.1174 61.1974   4
   5  -3  -9 17169.1 726.260   1
   5   3  -9 16897.1 682.864   1
   5  -3  -9 16388.7 562.660   5
  -5  -3   9 15949.9 628.027   4
  -5   3   9 16639.5 679.329   3
  -5  -3   8 2.21297 52.6176   1
   5  -3  -8 18.0322 50.3653   5
  -5  -3   8-10.1868 65.7237   4
  -5   3   7 27198.2 813.689   1
  -5  -3   7 26436.0 757.216   1
  -5  -3   7 26654.0 694.826   4
  -5   3   7 26329.1 762.576   3
  -5  -3   6 100.387 60.8693   3
  -5   3   6 64.3729 51.1136   1
  -5  -3   6 101.420 53.9201   1
  -5  -3   6 66.9867 45.2214   4
  -5   3   6 100.683 28.7511   4
  -5   3   6 28.9070 43.9152   3
  -5  -3   5 1135.09 124.508   4
  -5   3   5 1080.84 144.264   3
  -5  -3   5 1045.47 126.014   3
  -5  -3   4 7739.32 338.668   1
   5   3  -4 8157.29 331.471   4
  -5   3   4 8350.68 370.987   3
  -5  -3   4 8385.96 323.550   3
   5   3  -3 37498.5 683.947   4
  -5   3   3 38630.2 771.054   3
   5   3  -3 39703.1 683.734   3
  -5  -3   3 37682.3 654.984   3
   5  -3  -2 21320.6 525.467   5
  -5   3   2 22194.9 592.381   3
  -5  -3   2 22130.0 502.489   3
   5   3  -2 21681.7 489.724   3
   5  -3  -1 1714.59 148.875   5
  -5  -3   1 1939.26 156.586   3
   5   3  -1 1787.62 143.653   3
  -5   3   1 1845.99 178.008   3
  -5  -3   0 254.721 55.2737   2
   5  -3   0 208.874 51.0183   5
   5   3   0 240.427 57.4597   3
  -5  -3   0 176.224 56.7955   3
  -5   3   0 275.899 88.6491   3
  -5   3  -1 131.137 30.9186   2
  -5  -3  -1 67.2890 30.5059   2
  -5  -3  -1 79.7977 55.0312   1
   5  -3   1 115.226 42.9823   5
  -5   3  -1 109.739 61.4056   3
   5   3   1 52.3161 40.2143   3
  -5  -3  -2 690.511 56.5595   2
  -5   3  -2 747.658 52.9295   2
  -5   3  -2 801.853 128.902   1
  -5  -3  -2 775.026 123.475   1
   5  -3   2 698.096 89.9301   5
   5   3   2 871.984 130.580   3
  -5   3  -3 627.230 124.819   1
  -5  -3  -3 525.206 110.667   1
   5  -3   3 473.352 74.3596   5
   5   3   3 556.361 119.815   3
  -5   3  -4 795.581 149.086   1
  -5  -3  -4 572.687 130.413   1
   5   3   4 588.606 128.449   3
  -5  -3  -5 47.3645 68.9161   1
  -5   3  -5-26.3803 92.5859   1
  -5  -3  -6 101.062 82.2191   1
  -5   3  -6 56.2201 89.9799   1
  -5   3  -7 40.6298 63.0248   1
  -5  -3  -7 75.0235 84.5886   1
  -5  -3  -8-114.357 92.6695   1
  -5   3  -8 82.0049 99.0196   1
  -5  -4  14-42.5553 86.1425   4
  -5  -4  13 316.638 136.928   4
   5   4 -13 413.477 161.916   1
   5  -4 -12-2.69859 81.6207   1
  -5  -4  12 220.509 120.942   4
   5   4 -12 189.153 109.768   1
   5  -4 -11-87.1598 82.6513   1
  -5  -4  11-10.7310 71.4562   4
   5   4 -11 82.1489 77.2854   1
   5  -4 -10 867.385 187.806   1
  -5   4  10 701.420 164.530   3
   5   4 -10 979.701 186.662   1
  -5  -4  10 696.756 154.519   4
   5   4  -9 957.767 171.268   1
  -5   4   9 888.296 170.157   3
   5  -4  -9 828.614 170.977   1
  -5  -4   9 924.186 165.805   4
  -5  -4   8 5706.16 372.554   1
   5  -4  -8 5940.01 337.741   5
  -5  -4   8 5708.11 366.597   4
  -5   4   8 5616.46 380.817   3
  -5  -4   7 1377.77 175.296   1
  -5   4   7 1524.95 201.290   1
  -5  -4   7 1397.13 169.255   4
   5  -4  -7 1467.32 167.731   5
  -5   4   7 1357.21 180.764   3
  -5   4   6 13339.5 548.343   1
  -5  -4   6 12801.2 485.396   1
  -5  -4   6 13577.2 482.969   4
   5  -4  -6 13274.7 477.361   5
  -5  -4   6 12779.9 458.016   3
  -5   4   6 13362.2 520.997   3
  -5   4   5 47.3050 56.9740   1
  -5  -4   5-0.67547 39.3402   4
   5  -4  -5 18.7652 38.3266   5
  -5   4   5-64.5059 49.3128   3
  -5  -4   5-0.62811 36.9869   3
  -5  -4   4 13570.3 441.650   1
   5  -4  -4 14298.5 473.895   5
   5   4  -4 14093.2 470.174   4
  -5   4   4 14318.8 490.967   3
  -5  -4   4 13787.7 407.659   3
   5  -4  -3 808.191 114.897   5
   5   4  -3 694.501 105.397   4
   5   4  -3 702.807 90.6408   3
  -5   4   3 580.717 105.468   3
  -5  -4   3 662.153 87.5507   3
   5  -4  -2 1076.69 127.325   5
  -5   4   2 1136.44 144.957   3
  -5  -4   2 1132.68 111.185   3
   5   4  -2 1016.08 103.977   3
  -5  -4   1 29536.1 580.989   2
   5  -4  -1 28670.8 636.873   5
  -5   4   1 29424.8 716.221   3
  -5  -4   1 29728.3 583.983   3
   5   4  -1 29373.3 559.922   3
  -5   4   0 3730.01 172.585   2
  -5  -4   0 3884.19 199.880   2
  -5  -4   0 3706.87 222.776   3
   5  -4   0 4098.46 236.944   5
   5   4   0 3674.85 211.817   3
  -5   4   0 3556.76 267.109   3
  -5   4  -1 4077.94 171.850   2
  -5  -4  -1 4176.23 187.180   2
  -5  -4  -1 4364.86 256.119   1
   5  -4   1 4245.33 235.575   5
  -5   4  -1 4190.39 301.003   3
   5   4   1 4082.69 245.584   3
  -5  -4  -2 1700.24 105.614   2
  -5   4  -2 1551.36 99.9456   2
  -5   4  -2 1379.56 162.999   1
  -5  -4  -2 1667.90 174.568   1
   5  -4   2 1731.57 151.964   5
   5   4   2 1624.73 169.714   3
   5  -4   2 1566.95 191.091   3
  -5  -4  -3 603.097 117.654   1
  -5   4  -3 655.683 126.531   1
   5   4   3 832.618 138.111   3
  -5   4  -4 83.2088 57.2305   1
  -5  -4  -4-108.197 98.0887   1
   5   4   4-6.70325 57.8933   3
   5   4   5 1248.29 75.1261   5
  -5  -4  -5 1203.44 192.086   1
  -5   4  -5 1334.07 195.651   1
  -5   4  -6 4673.92 383.936   1
  -5  -4  -6 3970.49 361.441   1
  -5   4  -7 90.1462 104.604   1
  -5  -4  -7 108.534 107.951   1
  -5  -4  -8-278.180 133.162   1
  -5   4  -8 134.231 95.4720   1
  -5  -5  14 1323.04 272.548   4
   5   5 -13 165.425 142.827   1
  -5  -5  13 269.236 115.529   4
  -5   5  12 1503.70 256.271   3
   5  -5 -12 1684.48 285.207   1
   5   5 -12 1616.09 260.192   1
  -5  -5  12 1287.51 235.119   4
   5  -5 -11 47.1060 68.7024   1
  -5   5  11-11.9836 64.9911   3
   5   5 -11 157.748 90.9003   1
  -5  -5  11 119.625 86.7067   4
   5  -5 -10 4832.62 422.813   1
   5   5 -10 4913.29 392.762   1
  -5  -5  10 4490.23 386.115   4
  -5   5  10 5147.45 411.890   3
  -5   5   9-57.9676 107.688   3
   5   5  -9 208.551 84.4834   1
  -5  -5   9 232.362 101.883   4
  -5  -5   8 2210.79 231.040   1
  -5  -5   8 2362.69 247.243   4
  -5   5   8 2569.55 263.942   3
  -5  -5   7-38.3776 51.8949   1
   5  -5  -7 67.7333 58.1945   5
  -5  -5   7 32.6163 57.8202   4
  -5   5   7-25.9843 72.8753   3
  -5   5   6 3894.82 301.642   1
  -5  -5   6 3807.39 275.911   4
   5  -5  -6 3593.50 257.678   5
  -5  -5   6 3875.20 250.767   3
  -5   5   6 3444.44 269.091   3
  -5   5   5 6077.58 359.844   1
  -5  -5   5 5987.91 324.494   4
   5  -5  -5 6329.82 333.003   5
  -5   5   5 5904.66 334.925   3
  -5  -5   5 6012.54 283.574   3
  -5   5   4 3421.69 259.131   1
  -5  -5   4 3245.30 212.419   1
   5  -5  -4 2988.42 227.308   5
   5  -5  -4 3223.06 245.853   3
  -5   5   4 3022.38 231.653   3
  -5  -5   4 3245.73 192.945   3
   5  -5  -3 3823.22 251.944   5
  -5  -5   3 3786.79 196.293   3
  -5   5   3 3950.51 263.187   3
   5  -5  -3 3530.05 249.948   3
  -5  -5   2 1204.75 136.824   2
   5  -5  -2 1633.20 164.811   5
   5  -5  -2 1292.70 91.7563   4
  -5   5   2 1326.29 155.355   3
  -5  -5   2 1219.33 110.352   3
   5   5  -2 1390.36 116.532   3
  -5   5   1 5812.14 244.491   2
  -5  -5   1 6157.16 283.880   2
   5  -5  -1 6046.54 307.099   5
  -5  -5   1 6147.39 259.804   3
   5   5  -1 6412.54 252.161   3
  -5   5   1 5787.96 326.122   3
  -5   5   0 6835.07 256.436   2
  -5  -5   0 6982.87 286.570   2
   5  -5   0 7244.65 332.317   5
  -5  -5   0 6713.32 291.755   3
   5  -5   0 7284.21 374.469   3
   5   5   0 7153.31 284.468   3
  -5   5   0 7061.84 379.686   3
  -5  -5  -1 11601.0 340.116   2
  -5   5  -1 10746.7 311.355   2
  -5  -5  -1 11173.7 408.140   1
   5  -5   1 11252.2 413.016   5
  -5   5  -1 11172.9 499.020   3
   5  -5   1 11399.5 488.157   3
   5   5   1 11433.1 396.082   3
  -5   5  -2-6.01992 24.7331   2
  -5  -5  -2 17.9446 24.1449   2
  -5   5  -2 39.5033 64.5557   1
  -5  -5  -2 6.23202 50.7942   1
   5  -5   2 13.4553 37.2030   5
   5   5   2 42.9943 43.9552   3
   5  -5   2 162.235 66.5172   3
  -5  -5  -3 4277.76 304.640   1
  -5   5  -3 3929.36 292.650   1
   5   5   3 4261.13 297.952   3
  -5  -5  -4 2941.58 265.894   1
  -5   5  -4 3024.50 272.901   1
   5   5   4 3130.96 279.973   3
   5   5   5 31.9648 23.1439   5
  -5  -5  -5 0.82619 79.3012   1
  -5   5  -5 123.561 81.3766   1
  -5   5  -6 1905.61 255.846   1
  -5  -5  -6 1904.12 251.916   1
  -5   5  -7 694.229 170.651   1
  -5  -5  -7 663.853 168.363   1
  -5  -5  -8 30.7304 76.6337   1
  -5   5  -8-113.567 99.9084   1
   5   6 -13 152.664 103.876   1
  -5  -6  13-197.214 124.535   4
   5  -6 -12 95.4110 115.479   1
   5   6 -12-210.775 105.468   1
  -5   6  12 9.88132 99.2251   3
  -5  -6  12 71.2132 112.969   4
   5   6 -11 269.112 107.676   1
   5  -6 -11 444.290 151.644   1
  -5   6  11 206.144 103.737   3
  -5  -6  11 177.346 98.0588   4
  -5   6  10 1651.46 239.387   3
   5   6 -10 1820.31 240.641   1
  -5  -6  10 1524.67 234.900   4
  -5  -6   9 3421.40 327.319   4
  -5   6   9 3974.80 343.674   3
  -5  -6   8 1103.09 163.769   1
  -5  -6   8 1042.41 172.545   4
  -5   6   8 1001.49 172.608   3
  -5  -6   7 239.485 73.0502   1
  -5  -6   7 241.933 92.0800   4
  -5   6   7 178.560 83.6051   3
  -5  -6   6-81.3365 66.4314   3
  -5   6   6-125.670 67.8118   1
   5  -6  -6 87.5488 50.7961   5
  -5   6   6 33.1369 19.8913   4
  -5  -6   6-14.6487 61.4145   4
  -5   6   6-28.5394 71.0188   3
  -5   6   5 7750.95 411.187   1
  -5  -6   5 6626.15 317.582   1
  -5  -6   5 7602.04 381.249   4
   5  -6  -5 7249.85 376.323   5
   5   6  -5 7214.31 395.451   4
  -5  -6   5 7565.41 313.413   3
  -5   6   5 7407.90 384.356   3
  -5   6   4 16.6270 44.0616   1
   5  -6  -4 132.746 54.7637   3
  -5  -6   4 40.9104 34.1771   1
   5  -6  -4 83.3118 46.2291   5
   5   6  -4 114.458 56.4572   4
  -5  -6   4 90.8994 38.6188   3
  -5   6   4 89.6726 57.7104   3
  -5  -6   3 1016.54 133.785   2
   5  -6  -3 1360.71 155.769   5
   5   6  -3 1340.75 162.473   4
   5  -6  -3 1074.41 143.724   3
  -5  -6   3 1323.22 113.697   3
  -5   6   3 1292.15 154.059   3
  -5  -6   2 3071.01 222.350   2
   5   6  -2 2824.86 233.058   4
   5  -6  -2 2940.08 227.913   5
   5  -6  -2 2992.51 152.853   4
   5   6  -2 3053.79 162.962   3
  -5  -6   2 2904.49 163.462   3
  -5   6   2 3152.32 239.730   3
   5  -6  -2 3318.38 246.186   3
  -5   6   1 21035.5 498.551   2
  -5  -6   1 21469.4 564.827   2
  -5  -6   1 21278.1 460.920   3
   5  -6  -1 21614.8 612.951   5
   5  -6  -1 21916.1 639.342   3
  -5   6   1 20489.1 628.027   3
   5   6  -1 20204.5 428.623   3
  -5   6   0 4020.18 214.865   2
  -5  -6   0 3832.90 227.640   2
  -5  -6   0 3845.90 220.839   1
   5  -6   0 4017.39 265.352   5
   5   6   0 3886.41 202.047   3
   5  -6   0 4140.30 287.557   3
  -5   6   0 4101.31 298.679   3
  -5  -6  -1 5542.77 255.199   2
  -5   6  -1 5177.21 239.816   2
  -5  -6  -1 5495.49 284.860   1
   5  -6   1 5367.32 305.526   5
  -5   6  -1 5965.43 373.107   3
   5  -6   1 5449.05 345.108   3
   5   6   1 5299.53 263.448   3
  -5   6  -2 9453.42 422.669   1
  -5  -6  -2 9489.45 410.913   1
  -5  -6  -2 9807.61 315.931   2
  -5   6  -2 9477.38 317.199   2
   5  -6   2 10060.1 493.313   3
   5   6   2 9877.25 395.388   3
  -5  -6  -3 13553.0 529.498   1
  -5   6  -3 14250.4 548.720   1
   5   6   3 13636.3 516.154   3
  -5   6  -4 440.144 124.209   1
  -5  -6  -4 436.837 114.732   1
   5   6   4 502.493 124.055   3
   5   6   5 2401.67 158.531   5
  -5   6  -5 2211.86 257.548   1
  -5  -6  -5 2213.01 253.400   1
  -5   6  -6-16.5929 78.9082   1
  -5  -6  -6-1.45632 62.0235   1
  -5   6  -7 77.7747 80.5704   1
  -5  -6  -7 138.941 92.6534   1
  -5  -6  -8 174.237 102.993   1
  -5   6  -8 326.828 144.457   1
   5   7 -13 654.181 184.737   1
  -5  -7  13 590.026 190.523   4
  -5   7  12 294.485 127.684   3
   5  -7 -12 566.284 171.951   1
   5   7 -12 446.875 145.241   1
  -5  -7  12 304.832 137.030   4
   5   7 -11 513.573 142.691   1
  -5   7  11 523.743 141.101   3
  -5  -7  11 680.670 179.486   4
  -5   7  10 1.00575 86.9881   3
   5   7 -10-140.952 78.7737   1
  -5  -7  10 73.7355 78.5024   4
  -5  -7   9 6986.47 476.586   4
  -5   7   9 6843.95 457.349   3
  -5  -7   8 1540.46 189.593   1
  -5  -7   8 1654.77 220.009   4
  -5   7   8 1652.48 214.765   3
  -5  -7   7 1641.37 181.763   1
  -5  -7   7 2051.14 239.871   4
  -5   7   7 1598.30 201.187   3
  -5   7   6 14315.5 589.688   1
  -5  -7   6 14229.7 579.286   4
  -5   7   6 12741.5 268.146   4
  -5  -7   6 13130.0 446.097   3
  -5   7   6 14174.7 561.088   3
  -5   7   5 1749.72 203.000   1
  -5  -7   5 1689.29 159.004   1
  -5  -7   5 1823.99 198.914   4
   5  -7  -5 1595.64 185.611   5
   5   7  -5 1974.77 220.393   4
  -5   7   5 1786.27 196.510   3
  -5  -7   5 1774.29 149.010   3
  -5   7   4-5.86696 39.6482   1
   5  -7  -4 15.9827 36.4185   3
  -5  -7   4 91.4060 59.6488   2
  -5  -7   4 51.9904 35.5326   1
   5   7  -4 30.4154 46.8203   4
   5  -7  -4-29.6555 61.8510   5
  -5  -7   4 17.7215 29.9582   3
  -5   7   4-12.2255 49.5250   3
  -5  -7   3 1445.52 168.826   2
   5  -7  -3 1295.75 163.349   5
   5   7  -3 1118.99 158.021   4
   5  -7  -3 1584.14 175.989   3
  -5   7   3 1351.73 163.524   3
  -5  -7   3 1411.41 110.945   3
  -5   7   2 6408.38 306.422   2
  -5  -7   2 6401.37 339.028   2
   5   7  -2 6208.31 364.942   4
   5  -7  -2 6310.04 350.571   5
   5  -7  -2 5920.04 231.933   4
  -5   7   2 6491.09 354.014   3
  -5  -7   2 6220.19 222.764   3
   5  -7  -2 6619.43 356.959   3
  -5   7   1 3758.42 230.168   2
  -5  -7   1 3838.03 253.998   2
   5  -7  -1 4295.23 290.029   5
  -5  -7   1 3774.06 184.393   3
   5  -7  -1 3967.38 223.527   4
   5  -7  -1 4031.83 282.216   3
  -5   7   1 3792.62 280.034   3
   5   7  -1 3850.07 174.157   3
  -5   7   0 988.662 119.326   2
  -5  -7   0 973.036 122.968   2
  -5  -7   0 1275.39 130.158   1
   5  -7   0 1188.90 153.433   5
   5   7   0 1223.24 109.274   3
  -5   7   0 1332.31 180.812   3
   5  -7   0 1136.70 159.219   3
  -5  -7  -1 805.004 108.613   2
  -5   7  -1 985.909 115.192   2
  -5  -7  -1 897.261 126.467   1
   5  -7   1 886.286 135.423   5
   5  -7   1 945.670 152.902   3
  -5   7  -1 758.296 146.089   3
   5   7   1 928.228 108.146   3
  -5  -7  -2 11550.9 449.017   1
  -5   7  -2 10375.1 448.543   1
  -5  -7  -2 10696.3 360.203   2
  -5   7  -2 10149.6 359.803   2
   5   7   2 10655.4 398.028   3
  -5  -7  -3 5760.69 347.237   1
  -5   7  -3 5807.81 355.062   1
   5   7   3 5438.72 322.125   3
  -5  -7  -4 740.558 142.550   1
  -5   7  -4 601.831 133.002   1
   5   7   4 351.687 100.996   3
   5   7   5 50.3359 47.8324   5
  -5   7  -5-106.950 92.6892   1
  -5  -7  -5-5.50997 63.8427   1
  -5   7  -6 102.947 72.2516   1
  -5  -7  -6 324.734 128.882   1
  -5   7  -7 239.114 109.102   1
  -5  -7  -7 247.857 119.518   1
  -5  -7  -8 520.516 169.816   1
  -5   7  -8 201.587 104.298   1
   5   8 -13-134.293 102.327   1
  -5   8  12 357.187 132.656   3
   5   8 -12 355.954 125.500   1
  -5  -8  12 655.325 190.876   4
   5   8 -11 115.409 79.1601   1
  -5  -8  11 96.3451 81.6028   4
  -5   8  11 95.5946 88.1996   3
  -5  -8  10 1127.45 215.730   4
  -5   8  10 923.200 182.057   3
  -5  -8   9 3338.75 343.034   4
  -5   8   9 3508.04 333.525   3
  -5  -8   8 868.486 143.140   1
  -5  -8   8 927.532 181.005   4
  -5   8   8 563.585 142.924   3
  -5  -8   7 4884.94 302.833   1
  -5   8   7 4664.71 204.244   4
  -5  -8   7 4508.80 359.590   4
  -5   8   7 4966.57 353.304   3
  -5  -8   6 2098.71 241.388   4
  -5   8   6 2063.19 125.831   4
  -5  -8   6 1930.51 171.339   3
  -5   8   6 1842.27 211.633   3
  -5   8   5 3065.41 272.504   1
  -5  -8   5 2875.70 201.093   1
  -5  -8   5 3311.27 283.947   2
   5   8  -5 3373.79 301.763   4
  -5   8   5 3138.68 262.163   3
  -5  -8   5 3015.99 187.344   3
  -5  -8   4 2107.46 162.233   1
  -5   8   4 2668.18 242.496   1
  -5  -8   4 2628.09 243.701   2
   5   8  -4 2456.30 252.963   4
   5  -8  -4 2903.93 249.418   3
  -5   8   4 2255.62 216.006   3
  -5  -8   4 2526.85 153.133   3
  -5   8   3 8007.84 367.939   2
  -5  -8   3 7188.22 284.998   1
  -5  -8   3 7806.61 403.221   2
   5  -8  -3 7599.57 413.953   5
   5   8  -3 7698.10 433.554   4
  -5   8   3 7783.85 395.061   3
  -5  -8   3 7574.29 235.233   3
   5  -8  -3 7915.09 403.074   3
  -5   8   2 1521.10 160.423   2
  -5  -8   2 1373.91 169.833   2
  -5  -8   2 1276.34 94.9365   3
   5  -8  -2 1306.54 117.366   4
   5  -8  -2 1274.36 171.051   5
   5   8  -2 1512.28 192.280   4
   5  -8  -2 1605.45 180.742   3
  -5   8   2 1357.57 170.332   3
  -5   8   1 3686.16 244.263   2
  -5  -8   1 3771.43 263.460   2
  -5  -8   1 3952.78 199.696   1
   5   8  -1 3868.96 301.564   4
   5  -8  -1 3860.63 290.733   5
   5  -8  -1 3756.41 230.498   4
  -5   8   1 3655.91 261.642   5
  -5   8   1 3483.48 271.627   3
   5  -8  -1 3783.35 280.659   3
   5   8  -1 3689.47 155.240   3
  -5   8   0 15783.3 494.972   2
  -5  -8   0 15990.8 519.240   2
  -5  -8   0 16089.4 442.615   1
   5  -8   0 16156.9 596.090   5
  -5   8   0 16251.7 539.460   5
   5  -8   0 16218.8 525.496   4
  -5   8   0 16784.8 623.527   3
   5  -8   0 16927.1 602.729   3
   5   8   0 15704.5 355.313   3
  -5  -8  -1 6004.74 303.276   2
  -5   8  -1 5848.41 299.621   2
  -5  -8  -1 6523.89 310.495   1
  -5   8  -1 6426.94 335.270   5
  -5   8  -1 6286.18 397.524   3
   5   8   1 6202.30 260.958   3
   5  -8   1 6687.28 396.723   3
  -5  -8  -2 3501.85 223.435   2
  -5   8  -2 3268.14 221.731   2
  -5  -8  -2 3553.76 252.010   1
  -5   8  -2 3450.08 263.401   1
  -5   8  -2 3796.70 256.628   5
   5   8   2 3797.43 230.848   3
  -5  -8  -3 271.078 90.9737   1
  -5   8  -3 182.047 88.4204   1
  -5   8  -3 260.962 64.7682   2
   5   8   3 238.254 72.2890   3
  -5   8  -4 282.509 90.4898   1
  -5  -8  -4 444.040 120.391   1
   5   8   4 339.420 88.7504   3
  -5   8  -5 3424.43 318.653   1
  -5  -8  -5 4017.13 343.572   1
   5   8   5 3653.27 239.334   5
  -5   8  -6 179.646 104.680   1
  -5  -8  -6 191.826 102.438   1
  -5   8  -7 2476.24 306.545   1
  -5  -8  -7 2726.82 325.879   1
  -5  -8  -8 73.4216 93.0722   1
  -5   8  -8 176.499 112.096   1
  -5  -9  12 158.165 112.222   4
  -5   9  12 113.156 90.4975   3
  -5  -9  11 905.960 208.289   2
  -5  -9  11 1211.01 239.422   4
  -5   9  11 991.756 199.124   3
  -5  -9  10-120.150 97.5232   2
  -5  -9  10 0.59958 75.7578   4
  -5   9  10-87.5317 80.9965   3
  -5  -9   9 3435.47 345.334   2
  -5  -9   9 3857.66 380.472   4
  -5   9   9 3203.21 316.798   3
  -5  -9   8 7147.36 471.676   2
  -5  -9   8 7317.82 388.780   1
  -5  -9   8 7509.39 504.027   4
  -5   9   8 7390.95 455.896   3
  -5  -9   7 5326.76 394.390   2
  -5  -9   7 5215.15 400.045   4
  -5   9   7 4890.86 228.107   4
  -5  -9   7 4657.91 288.064   3
  -5   9   7 5269.40 368.811   3
  -5  -9   6 14579.7 627.236   2
  -5  -9   6 13529.6 446.128   1
  -5  -9   6 14537.1 632.990   4
  -5   9   6 13378.2 355.013   4
  -5  -9   6 14242.8 448.650   3
  -5   9   6 14001.3 573.192   3
  -5  -9   5 29750.8 619.734   1
  -5   9   5 30506.4 855.687   1
  -5  -9   5 32099.7 895.525   2
  -5  -9   5 30630.7 577.465   3
  -5   9   5 31394.8 830.076   3
  -5   9   4 200.470 66.3149   1
  -5  -9   4 133.542 44.1398   1
  -5  -9   4 195.804 83.3761   2
   5  -9  -4 239.727 91.6502   3
  -5   9   4 133.956 60.0984   3
  -5  -9   4 149.744 38.7624   3
  -5   9   3 4758.62 301.146   2
  -5  -9   3 4632.62 329.124   2
  -5  -9   3 4573.74 215.678   1
  -5  -9   3 4614.43 161.575   3
  -5   9   3 4663.04 314.594   3
   5  -9  -3 4728.07 319.216   3
  -5   9   2 26.3226 33.7371   2
  -5  -9   2 42.3416 55.9258   2
  -5   9   2 85.5373 56.7071   5
   5  -9  -2 121.555 47.5012   4
  -5   9   2 23.3926 62.9546   3
   5  -9  -2 56.9525 47.0705   3
  -5   9   1 2148.58 200.619   2
  -5  -9   1 2196.54 211.342   2
  -5  -9   1 2137.78 144.974   1
   5  -9  -1 1974.64 176.566   4
  -5   9   1 2466.48 224.516   5
  -5   9   1 2402.90 236.934   3
   5  -9  -1 2360.67 225.462   3
  -5  -9   0 71.2280 53.6211   2
  -5   9   0 80.5415 43.1225   2
  -5  -9   0 213.549 57.7642   1
  -5   9   0 126.347 73.9001   5
   5  -9   0 72.4649 44.3538   4
  -5   9   0 245.042 100.065   3
   5  -9   0 123.534 62.4577   3
   5   9   0 131.391 33.2509   3
  -5  -9  -1 1415.59 158.069   2
  -5   9  -1 1499.58 163.610   2
  -5  -9  -1 1566.52 155.898   1
  -5   9  -1 1381.29 167.847   5
   5  -9   1 1532.98 187.431   4
  -5   9  -1 1580.41 208.033   3
   5   9   1 1333.10 114.836   3
  -5  -9  -2 1702.47 167.521   2
  -5   9  -2 1676.19 173.200   2
  -5  -9  -2 1564.90 170.689   1
  -5   9  -2 1631.81 183.743   1
  -5   9  -2 1511.82 171.766   5
   5   9   2 1736.50 151.752   3
  -5   9  -3 30.0060 44.8466   2
  -5  -9  -3-6.93511 51.2117   1
  -5   9  -3-22.0123 55.5006   1
  -5   9  -3 17.3227 44.4053   5
   5   9   3 40.3951 40.7818   3
   5   9   4 888.397 135.270   2
  -5   9  -4 834.939 152.503   1
  -5  -9  -4 625.600 134.850   1
  -5   9  -4 998.885 139.096   5
   5   9   4 745.625 132.604   3
  -5  -9  -5 783.454 161.359   1
  -5   9  -5 947.471 175.900   1
   5   9   5 1026.33 139.485   5
  -5   9  -6 444.887 137.021   1
  -5  -9  -6 555.312 142.734   1
  -5   9  -7 272.283 126.207   1
  -5  -9  -7 457.672 145.987   1
  -5  -9  -8 488.458 160.147   1
  -5   9  -8 606.035 166.121   1
  -5 -10  11 10.6627 83.1359   2
  -5 -10  11 9.04469 80.5980   4
  -5  10  11 134.765 107.532   3
  -5 -10  10 577.238 155.524   2
  -5 -10  10 753.135 189.489   4
  -5  10  10 836.676 170.703   3
  -5 -10   9 450.113 161.677   2
  -5 -10   9 412.697 144.765   4
  -5  10   9 444.932 142.774   3
  -5 -10   8 1047.36 195.176   2
  -5 -10   8 832.442 131.555   1
  -5 -10   8 879.717 185.216   4
  -5  10   8 865.120 167.065   3
  -5 -10   7 419.062 137.807   2
  -5 -10   7 507.822 101.728   3
  -5 -10   7 517.940 138.244   4
  -5  10   7 287.878 62.2319   4
  -5  10   7 470.667 122.717   3
  -5 -10   6 80.8241 66.0449   2
  -5 -10   6 65.3000 43.2688   1
  -5  10   6 63.0320 36.5798   4
  -5 -10   6 105.435 91.9329   4
  -5 -10   6 51.0325 38.7895   3
  -5  10   6 119.992 79.4775   3
  -5 -10   5 1904.85 146.607   1
  -5  10   5 2025.27 226.312   1
  -5 -10   5 2305.98 258.254   2
  -5 -10   5 2090.32 144.849   3
  -5  10   5 1882.11 213.651   3
  -5  10   4 53.4790 50.4881   1
  -5 -10   4 23.7035 24.1966   1
  -5 -10   4-0.38837 55.1051   2
  -5 -10   4 38.1827 27.6529   3
  -5  10   4 38.1476 62.6960   3
  -5  10   3 782.222 132.948   1
  -5 -10   3 737.714 82.5920   1
  -5 -10   3 702.416 140.230   2
  -5  10   3 676.587 134.595   5
  -5  10   3 729.073 131.112   3
   5 -10  -3 696.047 124.904   3
  -5 -10   2 1813.03 206.293   2
  -5 -10   2 1567.98 108.222   1
  -5  10   2 1821.42 206.535   5
  -5  10   2 1641.10 193.115   3
   5 -10  -2 1899.03 203.879   3
  -5  10   1 101.705 57.9778   2
  -5 -10   1-12.2837 28.0635   1
  -5  10   1 4.32449 70.0332   5
   5 -10  -1 58.6855 44.5984   4
  -5  10   1-54.7433 71.5401   3
   5 -10  -1-96.0576 68.3772   3
  -5 -10   0 1313.46 168.784   2
  -5  10   0 1055.93 145.248   2
  -5 -10   0 1168.81 118.963   1
  -5  10   0 1196.52 166.617   5
   5 -10   0 1406.17 170.413   4
  -5  10   0 1207.61 181.510   3
   5  10   0 1267.06 66.3262   3
  -5 -10  -1-5.13867 44.3168   2
  -5  10  -1-11.5744 49.9350   2
  -5 -10  -1-9.06581 47.6508   1
  -5  10  -1-41.4351 65.7605   5
   5 -10   1-24.6969 49.6560   4
  -5  10  -1-157.726 79.4324   3
   5  10   1 2.53887 15.6412   3
  -5 -10  -2 1518.19 168.440   2
  -5  10  -2 1485.27 174.168   2
  -5  10  -2 1463.34 176.750   1
  -5 -10  -2 1628.35 171.321   1
  -5  10  -2 1538.52 183.968   5
   5 -10   2 1706.84 216.920   4
   5  10   2 1743.69 142.119   3
  -5  10  -3 2860.62 234.269   2
  -5  10  -3 2830.44 257.653   1
  -5 -10  -3 2745.56 245.600   1
  -5  10  -3 2956.63 252.076   5
   5  10   3 2649.44 204.342   3
   5  10   4 1977.10 207.389   2
  -5  10  -4 1653.84 213.742   1
  -5 -10  -4 1836.96 220.554   1
  -5  10  -4 1773.51 192.152   5
  -5 -10  -5-112.799 81.9830   1
  -5  10  -5 48.7714 81.4537   1
   5  10   5 80.9459 54.2183   5
  -5 -10  -6 137.908 88.6050   1
  -5  10  -6-9.42716 70.7519   1
  -5  10  -7 34.0424 80.0319   1
  -5 -10  -7-122.261 94.6144   1
  -5 -10  -8 531.640 168.291   1
  -5  10  -8 295.531 126.494   1
  -5 -11  11-48.9536 130.463   2
  -5 -11  11-27.8062 91.5787   4
  -5  11  11 271.827 110.656   3
  -5 -11  10 2003.96 293.961   2
  -5 -11  10 1909.23 290.958   4
  -5  11  10 1580.07 241.587   3
  -5 -11   9 684.955 168.515   2
  -5 -11   9 430.474 149.791   4
  -5  11   9 438.440 131.313   3
  -5 -11   8 805.372 176.909   2
  -5 -11   8 1111.66 221.823   4
  -5  11   8 760.844 154.381   3
  -5 -11   7-0.99778 71.3557   2
  -5 -11   7-37.2517 52.6599   3
  -5 -11   7 56.2263 75.3257   4
  -5  11   7 54.1637 68.8486   3
  -5 -11   6 910.578 173.318   2
  -5 -11   6 922.256 103.448   1
  -5  11   6 998.791 117.183   4
  -5 -11   6 843.769 102.927   3
  -5  11   6 857.339 152.739   3
  -5 -11   5 2588.40 150.496   1
  -5 -11   5 2289.68 269.962   2
  -5 -11   5 2207.10 136.265   3
  -5  11   5 2302.00 237.677   3
  -5  11   4 5087.88 347.007   1
  -5 -11   4 4844.17 370.822   2
  -5 -11   4 5322.37 186.065   1
  -5  11   4 5397.88 372.351   5
  -5 -11   4 4796.86 121.983   3
  -5  11   4 4959.95 339.589   3
  -5  11   3 866.911 142.675   1
  -5 -11   3 1022.54 78.5674   1
  -5 -11   3 863.491 161.975   2
  -5 -11   3 893.929 66.3152   1
  -5  11   3 700.410 147.664   5
   5 -11  -3 773.880 137.480   3
  -5  11   3 817.244 144.261   3
  -5 -11   2 1863.04 221.951   2
  -5 -11   2 1962.10 117.903   1
  -5 -11   2 1760.48 104.207   1
  -5  11   2 1905.28 222.336   5
  -5  11   2 2215.60 229.473   3
   5 -11  -2 1866.47 208.442   3
  -5 -11   1 122.458 73.5908   2
  -5 -11   1 88.5240 34.9210   1
   5 -11  -1 34.7334 42.3684   4
  -5  11   1-61.8838 80.3222   5
  -5  11   1 50.8374 62.9052   3
  -5 -11   0 1107.82 164.563   2
  -5 -11   0 910.025 102.991   1
  -5  11   0 916.103 157.127   5
   5 -11   0 795.796 138.517   4
  -5  11   0 894.370 162.320   3
  -5 -11  -1-8.80291 60.6418   2
  -5 -11  -1 34.0010 38.2092   1
   5 -11   1 33.0176 47.3534   4
  -5  11  -1 81.6843 66.2452   5
  -5  11  -1 133.922 85.1361   3
   5  11   1 120.535 23.6070   3
  -5 -11  -2 246.672 81.9950   2
  -5  11  -2 169.768 78.5180   1
  -5 -11  -2 172.671 52.3280   1
  -5  11  -2 163.382 84.3340   5
   5 -11   2 134.444 67.0528   4
  -5  11  -3 627.457 130.293   1
  -5 -11  -3 634.997 126.234   1
  -5  11  -3 863.247 149.283   5
   5 -11   3 859.774 180.756   4
  -5 -11  -4-10.1537 60.3668   1
  -5  11  -4-15.3734 59.6617   1
  -5  11  -4-19.6152 44.9973   5
   5 -11   4-77.1305 72.7357   4
  -5 -11  -5 94.3006 80.0821   1
  -5  11  -5 144.674 86.3459   1
  -5  11  -5 86.7769 58.2002   5
   5 -11   5 46.9209 67.8419   4
   5  11   5 228.056 81.2111   5
  -5 -11  -6 44.1669 75.5447   1
  -5  11  -6-58.5066 67.3390   1
  -5 -11  -7 788.691 181.295   1
  -5  11  -7 738.909 173.438   1
  -5 -11  -8 61.8036 84.8773   1
  -5  11  -8 37.1024 72.6444   1
  -5  12  11 134.265 93.1747   3
  -5 -12  10 1227.81 237.375   2
  -5 -12  10 1076.72 249.098   4
  -5  12  10 1554.32 244.051   3
  -5 -12   9-49.6664 106.924   4
  -5  12   9-49.7296 70.5408   3
  -5 -12   8 391.735 139.816   2
  -5 -12   8 442.947 100.017   3
  -5 -12   8 417.357 156.642   4
  -5  12   8 177.188 90.0528   3
  -5 -12   7 1415.85 233.642   2
  -5 -12   7 1683.16 252.978   4
  -5  12   7 1332.42 197.338   3
  -5 -12   7 1413.24 149.112   3
  -5 -12   6 525.558 145.648   2
  -5  12   6 684.513 144.843   3
  -5 -12   6 722.225 92.9424   3
  -5 -12   5 4486.45 142.335   1
  -5 -12   5 4312.15 372.324   2
  -5  12   5 4576.38 337.624   3
  -5 -12   5 4591.78 159.813   3
  -5  12   4 1859.74 211.523   1
  -5 -12   4 2057.22 252.083   2
  -5  12   4 1476.01 214.640   5
  -5  12   4 1978.05 223.449   3
  -5 -12   3 3628.41 326.648   2
  -5  12   3 2967.17 261.539   1
  -5  12   3 3225.61 299.274   5
  -5  12   3 3022.27 274.897   3
  -5 -12   2-5.28317 79.1928   2
  -5  12   2 85.5961 68.6635   5
  -5  12   2-45.4644 85.0325   3
  -5 -12   1 1170.85 176.406   2
  -5 -12   1 1108.69 83.1429   1
   5 -12  -1 1143.08 154.386   4
  -5  12   1 1085.38 175.331   5
  -5  12   1 1079.89 173.777   3
  -5 -12   0 411.026 108.421   2
  -5 -12   0 386.787 63.9542   1
  -5  12   0 575.671 135.132   5
   5 -12   0 627.390 127.400   4
  -5  12   0 515.493 127.155   3
  -5 -12  -1 672.044 130.958   2
  -5  12  -1 635.896 119.537   1
  -5 -12  -1 706.592 101.421   1
  -5  12  -1 576.164 130.820   5
   5 -12   1 748.978 149.520   4
  -5  12  -1 581.061 140.084   3
  -5 -12  -2 1010.43 157.330   2
  -5  12  -2 824.178 140.040   1
  -5 -12  -2 1194.02 148.950   1
   5 -12   2 832.084 164.785   4
  -5  12  -2 856.736 154.933   5
  -5 -12  -3 2141.13 213.919   1
  -5  12  -3 1956.31 217.952   1
   5 -12   3 1791.54 252.496   4
  -5  12  -3 1923.49 224.075   5
  -5 -12  -4 909.468 154.514   1
  -5  12  -4 888.801 161.331   1
  -5  12  -4 929.215 164.112   5
   5 -12   4 765.693 183.502   4
  -5 -12  -5 1166.51 193.594   1
  -5  12  -5 1060.00 192.963   1
  -5  12  -5 1036.22 164.039   5
   5 -12   5 1021.75 219.668   4
  -5 -12  -6 369.902 122.287   1
  -5  12  -6 432.526 127.760   1
   5 -12   6 194.893 111.140   4
  -5 -12  -7 135.177 86.5421   1
  -5  12  -7 659.109 178.487   1
  -5  13  11 2309.36 313.065   3
  -5  13  10 73.3942 74.4463   3
  -5 -13   9-10.2312 89.1724   2
  -5 -13   9 29.0442 83.7680   4
  -5  13   9 41.7602 63.5063   3
  -5 -13   8-35.1800 83.5252   4
  -5  13   8-121.611 82.7038   3
  -5 -13   7 223.521 127.013   2
  -5 -13   7 95.1433 95.9828   4
  -5  13   7 15.8232 54.9925   3
  -5 -13   6 143.080 92.1788   2
  -5  13   6 44.8894 56.3811   3
  -5 -13   5 243.722 99.4053   2
  -5  13   5 181.076 91.6928   3
  -5 -13   4 585.415 157.514   2
  -5  13   4 499.745 119.312   1
  -5  13   4 597.602 142.024   5
  -5  13   4 501.437 126.771   3
  -5 -13   3 1970.57 249.853   2
  -5  13   3 1605.67 195.098   1
  -5  13   3 1933.25 244.288   5
  -5  13   3 1778.87 220.333   3
  -5  13   2-171.743 75.4632   1
  -5 -13   2 4.35006 58.8816   2
  -5  13   2 76.4369 78.6617   5
  -5  13   2-37.3415 77.5349   3
  -5 -13   1 75.4156 59.3066   2
  -5  13   1 0.86744 54.5494   5
   5 -13  -1 123.881 60.0470   4
  -5  13   1-34.1659 79.8153   3
  -5 -13   0 219.957 89.1335   2
  -5 -13   0 189.344 41.4238   1
  -5  13   0 225.216 93.0686   5
   5 -13   0 228.571 97.0393   4
  -5  13   0 210.093 88.2157   3
  -5 -13  -1 426.542 115.332   2
  -5  13  -1 215.788 93.6340   5
   5 -13   1 348.834 104.870   4
  -5 -13  -1 367.487 74.0579   1
  -5  13  -1 398.631 95.9920   1
  -5 -13  -2 160.277 86.7569   2
  -5 -13  -2 26.2852 42.9796   1
  -5  13  -2 14.3911 62.7468   1
  -5  13  -2 59.4375 64.1335   5
   5 -13   2 113.970 82.1277   4
  -5  13  -3 134.076 74.5556   1
  -5 -13  -3 61.5553 42.5149   1
   5 -13   3 134.097 76.6659   4
  -5  13  -3 66.6208 67.7242   5
  -5 -13  -4-64.6856 78.3123   1
  -5  13  -4 200.581 99.2067   1
  -5  13  -4-66.8556 66.4743   5
   5 -13   4-58.9468 70.1492   4
   5  13   4 68.5679 82.9806   5
  -5  13  -5 99.9701 92.8866   1
  -5  13  -5 201.675 89.0333   5
   5 -13   5 231.070 115.843   4
   5 -13   6-415.051 154.579   4
  -5  14  10-40.0614 60.1931   3
  -5  14   9-22.5134 42.0399   3
  -5 -14   8 22.0525 65.7470   2
  -5 -14   8-19.5525 116.193   4
  -5  14   8 100.216 71.2581   3
  -5 -14   7-144.912 113.438   2
  -5  14   7-21.1535 53.9890   3
  -5 -14   6 86.6146 99.6639   2
  -5  14   6-103.181 72.0736   3
  -5 -14   5 1613.59 247.453   2
  -5  14   5 1591.82 243.013   5
  -5  14   5 1870.15 228.859   3
  -5 -14   4 3382.65 345.005   2
  -5  14   4 3584.03 345.882   5
  -5  14   4 3143.12 293.705   3
  -5 -14   3 1100.85 198.618   2
  -5  14   3 1073.67 192.183   5
  -5  14   3 789.515 154.952   3
  -5 -14   2 1789.03 242.516   2
  -5  14   2 1606.71 230.462   5
  -5  14   2 1666.20 218.110   3
  -5 -14   1 1468.24 214.589   2
  -5  14   1 1191.36 201.102   5
  -5  14   1 1148.70 189.613   3
  -5 -14   0 1160.18 194.043   2
   5 -14   0 1030.34 169.223   4
  -5  14   0 1148.86 200.038   5
  -5  14   0 955.416 180.436   3
  -5 -14  -1 241.454 99.1795   2
  -5  14  -1 173.605 103.873   5
   5 -14   1 140.378 80.1268   4
  -5  14  -1 264.689 83.7621   1
  -5 -14  -2 1221.91 184.320   2
  -5  14  -2 981.200 151.177   1
  -5  14  -2 849.849 171.732   5
   5 -14   2 957.604 184.071   4
  -5  14  -3 1535.29 196.485   1
  -5  14  -3 1873.89 242.385   5
   5 -14   3 1696.34 257.502   4
   5 -14   4 1262.25 239.260   4
  -5  14  -4 1418.67 211.369   5
   5  14   4 1326.32 222.358   5
   5 -14   5 85.7380 96.8880   4
  -5  14  -5 202.475 92.6546   5
  -5  15   8 417.636 129.792   3
  -5 -15   7 521.986 169.558   2
  -5  15   7 308.121 106.223   3
  -5 -15   6 116.031 99.8806   2
  -5  15   6 221.596 98.5017   3
  -5 -15   5-27.5134 104.520   2
  -5  15   5-70.8569 78.1484   5
  -5  15   5-216.917 90.2675   3
  -5 -15   4 723.149 173.749   2
  -5  15   4 861.305 184.472   5
  -5  15   4 808.378 157.845   3
  -5 -15   3 124.996 99.5280   2
  -5  15   3-65.6525 67.5661   5
  -5  15   3 6.96879 62.4926   3
  -5 -15   2 79.5403 75.3170   2
  -5  15   2-15.8983 77.8409   5
  -5  15   2 178.189 86.5960   3
  -5 -15   1 67.7529 81.6490   2
  -5  15   1 79.0966 87.4148   5
  -5  15   1 59.7282 55.0429   3
  -5 -15   0 735.124 167.267   2
  -5  15   0 579.666 147.194   5
   5 -15   0 802.487 159.301   4
  -5  15   0 768.289 167.937   3
  -5 -15  -1 39.8494 63.4937   2
  -5  15  -1 81.3861 72.1946   5
   5 -15   1-16.8224 67.9863   4
  -5 -15  -2 19.0804 46.0329   2
  -5  15  -2 183.858 105.561   5
   5 -15   2 234.918 105.542   4
  -5  15  -3 19.9434 62.6259   5
   5 -15   3 80.7329 86.2127   4
  -5  15  -4-107.633 81.4864   5
   5  15   4-198.584 105.795   5
   5 -15   4-0.67198 69.5529   4
  -5  15  -5 126.463 108.483   5
  -5 -16   5-48.2876 100.887   2
  -5  16   5 42.4478 54.7846   5
  -5  16   5 70.1680 70.3039   3
  -5 -16   4 596.921 158.696   2
  -5  16   4 367.930 150.495   5
  -5  16   4 595.949 144.912   3
  -5 -16   3 37.8798 61.1107   2
  -5  16   3 55.2818 67.0817   5
  -5  16   3-15.0671 62.0169   3
  -5 -16   2 621.253 167.101   2
  -5  16   2 815.380 187.230   5
  -5  16   2 709.597 153.763   3
  -5 -16   1 144.599 95.8611   2
  -5  16   1-33.6614 78.8029   5
  -5  16   1-10.5185 72.0152   3
  -5 -16   0 934.833 185.425   2
  -5  16   0 902.394 191.459   5
  -5 -16  -1 104.376 72.9899   2
   5 -16   1-68.4730 65.3624   4
  -5  16  -1 127.475 93.0765   5
  -5  16  -2 143.597 100.460   5
   5 -16   2 251.834 103.124   4
  -5  16  -3 385.137 141.578   5
   5 -16   3 546.796 162.449   4
   5  16   3 594.724 161.299   5
  -5  16  -4 7.46111 65.3094   5
   5 -16   4 141.599 94.9328   4
  -5 -17   3 84.6893 100.841   2
  -5 -17   2 205.821 104.882   2
  -5 -17   1 46.9104 94.8235   2
  -5  17   1 34.0073 84.5245   5
  -5 -17   0-74.4157 67.0045   2
  -5  17   0 53.4387 66.1733   5
  -5 -17  -1 150.252 93.8096   2
  -5  17  -1 108.295 88.0384   5
   5 -17   1 182.468 87.3286   4
   5 -17   2 789.905 182.981   4
   5 -17   3-125.189 81.6287   4
   5  17   3 44.7961 70.3314   5
   6   0 -13-372.825 148.694   1
  -6   0  13-160.610 91.5921   4
   6   0 -12 310.038 122.750   1
  -6   0  12 438.261 122.517   4
  -6   0  11 48.2131 51.0534   4
  -6   0  10 523.259 148.738   3
  -6   0  10 549.829 113.720   4
  -6   0   9 8.23437 75.7085   3
  -6   0   9 0.52308 40.9003   4
  -6   0   8 9974.45 377.020   4
  -6   0   8 10098.4 497.077   3
  -6   0   7 49.6547 52.6223   1
  -6   0   7-21.7692 29.5988   4
  -6   0   7-6.21726 55.2826   3
  -6   0   6 32937.1 857.360   1
  -6   0   6 32858.5 797.412   3
  -6   0   5-0.91218 46.3903   1
  -6   0   5-27.1534 59.6648   3
   6   0  -4 1172.79 96.5331   4
   6   0  -4 1251.43 149.679   3
  -6   0   4 1208.72 144.494   3
   6   0  -3 37.8294 46.1820   3
  -6   0   3-32.5759 39.7850   3
   6   0  -2 12697.6 457.223   3
  -6   0   2 12153.2 451.982   3
   6   0  -1-36.5717 46.5966   3
  -6   0   1 61.2147 67.9446   3
   6   0   0 491.112 105.893   3
  -6   0   0 703.494 131.327   3
  -6   0  -1-16.8050 17.3721   2
  -6   0  -1 82.6503 62.8381   3
   6   0   1-30.5028 56.9785   3
  -6   0  -2-2.76829 59.7373   1
   6   0   2 87.6323 73.1438   3
   6   0   3-15.9641 32.2739   5
  -6   0  -3 41.7058 67.8085   1
   6   0   4 5832.50 190.789   5
  -6   0  -4 6156.99 405.637   1
  -6   0  -5-55.4268 76.2529   1
  -6   0  -6 4455.79 398.989   1
  -6   0  -7-160.232 103.217   1
  -6   0  -8 314.563 143.025   1
   6  -1 -13-22.9348 105.763   1
   6   1 -13 336.851 142.618   1
  -6  -1  13 286.951 121.979   4
   6   1 -12 1467.68 250.703   1
  -6  -1  12 1683.21 234.801   4
  -6  -1  11 1785.99 225.395   4
  -6   1  11 2134.40 286.440   3
  -6  -1  10 4744.41 330.769   4
  -6   1  10 4315.72 290.216   4
  -6   1  10 4718.65 387.733   3
  -6  -1  10 4371.73 365.209   3
  -6  -1   9 11365.5 469.378   4
  -6   1   9 11415.2 427.997   4
  -6   1   9 12867.1 599.619   3
  -6  -1   9 12240.2 576.386   3
  -6  -1   8 1475.59 192.909   3
  -6  -1   8 1475.58 154.898   4
  -6   1   8 1446.71 135.529   4
  -6   1   8 1151.37 182.382   3
  -6   1   7 1812.93 215.781   1
  -6  -1   7 1630.23 201.910   1
  -6  -1   7 1598.24 145.836   4
  -6   1   7 1708.42 123.292   4
  -6   1   7 1604.30 192.775   3
  -6  -1   7 1600.18 190.824   3
  -6   1   6 1222.62 170.581   1
  -6  -1   6 1357.87 176.447   1
  -6  -1   6 1158.44 110.921   4
  -6   1   6 1251.57 161.813   3
  -6  -1   6 1236.80 156.815   3
  -6  -1   5 892.511 140.288   1
  -6   1   5 817.916 130.074   3
  -6  -1   5 909.742 129.242   3
   6   1  -4 2245.53 151.013   4
   6  -1  -4 2505.64 114.712   4
   6  -1  -4 2647.44 220.704   3
   6   1  -4 2769.36 216.589   3
  -6   1   4 2541.10 213.157   3
  -6  -1   4 2596.61 205.320   3
   6   1  -3 5432.53 233.310   4
  -6  -1   3 5735.88 301.215   3
   6  -1  -3 5870.76 319.191   3
   6   1  -3 6031.86 307.147   3
  -6   1   3 5706.10 316.073   3
  -6  -1   2 12159.4 438.880   3
  -6   1   2 12072.8 458.700   3
   6   1  -2 12546.4 442.039   3
   6  -1  -2 12780.4 470.869   3
  -6  -1   1 15835.4 521.310   3
  -6   1   1 15398.2 537.095   3
   6  -1  -1 16478.8 542.186   3
   6   1  -1 15915.5 510.425   3
  -6   1   0 2469.92 230.170   3
  -6  -1   0 2603.51 227.857   3
   6   1   0 2583.90 215.208   3
   6  -1   0 2562.43 225.512   3
  -6   1  -1 879.103 51.3415   2
  -6  -1  -1 833.837 61.3436   2
  -6  -1  -1 928.871 149.393   3
  -6   1  -1 891.178 149.137   3
   6  -1   1 1038.71 152.846   3
   6   1   1 924.889 137.510   3
  -6   1  -2 1285.15 172.300   1
  -6  -1  -2 1135.53 162.056   1
   6  -1   2 1091.49 111.283   5
   6   1   2 1372.08 179.614   3
   6  -1   2 1020.00 160.955   3
   6  -1   3 2549.40 156.556   5
  -6  -1  -3 2434.95 246.640   1
  -6   1  -3 2379.16 242.887   1
   6  -1   4 1174.88 92.6079   5
   6   1   4 1267.19 87.6552   5
  -6  -1  -4 1259.32 191.039   1
  -6   1  -4 1413.75 204.269   1
  -6  -1  -5 104.707 103.975   1
  -6   1  -5 125.599 105.340   1
  -6  -1  -6 693.245 178.387   1
  -6   1  -6 1055.64 206.758   1
  -6  -1  -7 848.697 192.938   1
  -6   1  -7 1143.58 222.958   1
  -6  -1  -8 222.420 140.895   1
  -6   1  -8 272.182 122.454   1
  -6   2  13 946.397 216.422   3
   6   2 -13 469.243 167.906   1
  -6  -2  13 677.885 179.516   4
  -6   2  12-53.1520 66.2325   3
   6   2 -12-112.225 88.3009   1
  -6  -2  12 17.9586 75.3071   4
  -6   2  11 1073.26 202.246   3
  -6  -2  11 1194.43 193.417   4
  -6   2  10 1166.48 195.620   3
  -6  -2  10 1010.86 162.797   4
  -6   2   9 1369.86 208.667   3
  -6  -2   9 1700.40 218.561   3
  -6  -2   9 1293.61 170.501   4
  -6   2   9 1134.16 131.964   4
  -6  -2   8 35.3431 62.9771   3
  -6   2   8 76.3980 41.5521   4
  -6  -2   8 71.6558 55.8858   4
  -6   2   8 101.993 75.7254   3
  -6  -2   7 4335.02 323.016   1
  -6  -2   7 4403.55 256.268   4
  -6   2   7 4514.06 175.300   4
  -6   2   7 5116.49 342.662   3
  -6  -2   7 4751.85 315.635   3
  -6   2   6 48.6152 45.3242   1
  -6  -2   6 41.4497 40.3775   1
  -6  -2   6 140.013 50.9840   4
  -6  -2   6 29.4287 50.4207   3
  -6   2   6 97.9492 64.2987   3
  -6  -2   5 4651.58 305.665   1
  -6   2   5 5031.25 308.255   3
  -6  -2   5 4300.60 266.198   3
   6   2  -4 98.9268 42.6776   3
   6   2  -4 150.179 47.9979   4
  -6   2   4 140.110 67.6274   3
  -6  -2   4 168.425 58.3761   3
   6   2  -3 27252.2 570.598   4
  -6  -2   3 29328.1 663.938   3
  -6   2   3 29225.0 722.864   3
   6   2  -3 29477.0 666.985   3
   6   2  -2 501.800 90.2071   3
  -6  -2   2 470.708 91.5234   3
  -6   2   2 611.599 115.042   3
  -6  -2   1 17453.8 535.178   3
  -6   2   1 17212.3 574.794   3
   6   2  -1 17711.7 520.363   3
  -6  -2   0 3154.37 161.279   2
  -6  -2   0 3364.18 252.788   3
   6  -2   0 3167.42 205.845   5
   6   2   0 3379.32 242.412   3
  -6   2   0 3469.79 277.653   3
   6  -2   0 3267.99 258.188   3
  -6   2  -1 12801.0 228.489   2
  -6  -2  -1 12992.5 268.021   2
  -6  -2  -1 13076.1 489.968   1
   6  -2   1 12678.1 401.745   5
  -6  -2  -1 12762.5 513.359   3
  -6   2  -1 12797.8 550.738   3
   6   2   1 13858.0 515.641   3
   6  -2   1 14155.9 562.005   3
  -6  -2  -2 7288.98 388.001   1
  -6   2  -2 7344.60 396.262   1
   6  -2   2 6674.81 281.481   5
   6   2   2 7079.00 394.214   3
   6  -2   3 1015.33 108.630   5
  -6   2  -3 1151.88 170.977   1
  -6  -2  -3 1044.77 170.446   1
   6   2   4 558.563 61.2789   5
  -6  -2  -4 594.913 143.089   1
  -6   2  -4 790.260 153.188   1
  -6  -2  -5 2763.01 296.553   1
  -6   2  -5 2210.46 269.177   1
  -6  -2  -6 467.389 147.587   1
  -6   2  -6 634.628 163.923   1
  -6  -2  -7 1672.89 265.592   1
  -6   2  -7 1156.10 219.300   1
  -6   2  -8 162.008 131.713   1
  -6  -2  -8-64.0511 81.1337   1
   6   3 -13 875.792 210.727   1
  -6  -3  13 734.193 177.928   4
  -6   3  12 830.791 195.922   3
  -6  -3  12 588.498 154.474   4
  -6  -3  11 2134.67 256.464   4
  -6   3  11 2634.18 314.344   3
  -6   3  10 956.314 180.007   3
  -6  -3  10 915.322 164.015   4
  -6  -3   9 4924.67 339.204   4
  -6   3   9 5705.97 408.597   3
  -6  -3   9 4814.55 360.908   3
  -6  -3   8 1365.13 183.928   3
  -6  -3   8 1077.31 149.460   4
  -6   3   8 1428.19 116.747   4
  -6   3   8 1269.93 187.595   3
  -6  -3   7 9571.17 475.587   1
  -6  -3   7 9856.85 406.331   4
  -6   3   7 9213.61 201.678   4
  -6   3   7 9848.56 479.583   3
  -6  -3   7 9451.29 442.563   3
  -6   3   6 302.233 93.1486   1
  -6  -3   6 401.493 101.783   1
  -6  -3   6 302.962 76.7615   4
  -6   3   6 360.375 95.1280   3
  -6  -3   6 261.843 81.7122   3
  -6   3   5 10546.5 485.063   1
  -6  -3   5 9365.27 426.842   1
   6   3  -5 9018.73 371.983   4
  -6   3   5 9935.00 445.172   3
  -6  -3   5 9540.87 388.530   3
   6   3  -4-5.48654 24.7451   4
  -6   3   4 11.6123 49.9064   3
  -6  -3   4-9.62498 42.9954   3
  -6  -3   3 26619.1 619.286   3
  -6   3   3 27406.4 714.582   3
   6   3  -3 27780.3 632.920   3
   6  -3  -2 105.877 53.5431   5
   6   3  -2 151.501 53.6234   3
  -6  -3   2 195.564 61.9798   3
  -6   3   2 195.776 74.4531   3
   6  -3  -1 3151.25 218.722   5
   6   3  -1 3262.95 221.268   3
  -6   3   1 3446.42 265.275   3
  -6  -3   1 3026.96 222.568   3
  -6  -3   0 5920.13 237.772   2
  -6  -3   0 5851.34 320.892   3
   6  -3   0 5624.93 286.598   5
  -6   3   0 5905.48 367.463   3
   6   3   0 5682.88 305.788   3
   6  -3   0 6094.66 358.259   3
  -6   3  -1 2127.33 110.586   2
  -6  -3  -1 2235.88 127.766   2
  -6  -3  -1 2271.61 207.254   1
   6  -3   1 2351.74 181.883   5
  -6   3  -1 2530.14 255.329   3
   6  -3   1 2358.00 233.876   3
   6   3   1 2120.30 199.358   3
  -6  -3  -2 1270.73 166.260   1
  -6   3  -2 1348.49 175.758   1
   6  -3   2 1162.18 125.775   5
   6   3   2 1343.52 172.802   3
  -6  -3  -3 2885.03 264.730   1
  -6   3  -3 2707.25 262.746   1
   6  -3   3 2423.65 173.284   5
   6   3   3 2372.77 246.934   3
  -6   3  -4 1053.70 178.362   1
  -6  -3  -4 1216.77 190.239   1
  -6  -3  -5 382.409 127.879   1
  -6   3  -5 435.140 133.172   1
  -6  -3  -6 22.5236 61.4416   1
  -6   3  -6 73.8463 102.247   1
  -6  -3  -7-10.1232 86.1173   1
  -6   3  -7 67.9238 82.3279   1
  -6  -3  -8 250.709 135.563   1
  -6  -4  14 1142.07 232.719   4
  -6  -4  13-6.68887 68.1407   4
  -6   4  12 294.903 125.339   3
  -6  -4  12 132.353 90.8599   4
  -6   4  11 1538.35 246.669   3
  -6  -4  11 1340.53 217.225   4
  -6   4  10 59.6223 78.7722   3
  -6  -4  10 212.196 104.194   4
  -6  -4   9 3795.92 313.243   4
  -6  -4   9 3791.42 316.111   3
  -6   4   9 4095.05 352.714   3
  -6  -4   8 12914.1 524.348   4
  -6   4   8 12698.9 307.221   4
  -6  -4   8 12433.1 533.305   3
  -6   4   8 13533.5 599.376   3
  -6  -4   7 3385.63 281.581   1
  -6  -4   7 3345.38 253.476   4
  -6   4   7 3057.68 272.051   3
  -6  -4   7 3538.31 268.890   3
  -6   4   6 12333.6 555.558   1
  -6  -4   6 11614.9 490.054   1
  -6  -4   6 11425.2 435.687   4
   6  -4  -6 12151.4 486.183   5
  -6   4   6 12404.2 520.816   3
  -6  -4   6 11391.9 442.337   3
  -6   4   5 6079.77 374.709   1
  -6  -4   5 5451.03 320.157   1
   6  -4  -5 5958.42 334.831   5
  -6   4   5 6446.20 366.059   3
  -6  -4   5 5802.44 301.402   3
   6  -4  -4 9869.19 418.856   5
  -6   4   4 9481.48 431.929   3
  -6  -4   4 9216.93 358.050   3
   6  -4  -3 8892.31 391.034   5
   6   4  -3 8608.28 342.184   3
  -6  -4   3 8322.84 337.572   3
  -6   4   3 8337.19 403.697   3
   6  -4  -2 907.722 127.997   5
  -6  -4   2 876.412 111.275   3
   6   4  -2 867.873 110.572   3
  -6   4   2 706.750 125.115   3
  -6  -4   1 13966.6 417.215   2
   6  -4  -1 14321.4 483.542   5
  -6   4   1 14064.1 544.217   3
  -6  -4   1 14772.0 472.896   3
   6   4  -1 14341.2 448.951   3
  -6   4   0 20347.3 412.240   2
  -6  -4   0 22297.6 493.857   2
  -6  -4   0 21742.7 604.442   3
   6  -4   0 21848.6 588.455   5
   6  -4   0 22978.3 709.842   3
   6   4   0 22137.3 585.587   3
  -6   4   0 22241.8 722.766   3
  -6   4  -1 8284.97 249.836   2
  -6  -4  -1 9085.12 281.000   2
  -6  -4  -1 9491.17 409.435   1
  -6   4  -1 8665.76 471.470   3
   6  -4   1 8610.77 361.598   5
   6  -4   1 9594.24 478.126   3
   6   4   1 9172.42 404.189   3
  -6  -4  -2 1484.30 96.0747   2
  -6   4  -2 1439.63 87.8108   2
  -6   4  -2 1619.46 193.110   1
  -6  -4  -2 1386.65 174.622   1
   6  -4   2 1422.94 146.399   5
   6   4   2 1733.07 190.990   3
  -6  -4  -3 5087.86 348.532   1
  -6   4  -3 5943.39 380.692   1
   6  -4   3 5050.71 265.076   5
   6   4   3 5704.70 369.291   3
  -6  -4  -4 6598.12 425.070   1
  -6   4  -4 7032.63 441.859   1
  -6  -4  -5-22.7475 80.7360   1
  -6   4  -5 74.9531 72.7763   1
  -6  -4  -6 343.798 135.414   1
  -6   4  -6 511.178 161.880   1
  -6   4  -7 152.410 89.2096   1
  -6  -4  -7-104.139 89.5999   1
  -6  -5  14 705.419 200.810   4
  -6  -5  13 160.662 115.101   4
  -6   5  12 323.646 130.438   3
  -6  -5  12 399.089 140.475   4
  -6   5  11 304.079 118.554   3
  -6  -5  11 368.831 132.991   4
  -6  -5  10 2773.13 293.516   4
  -6   5  10 3091.88 325.354   3
  -6  -5   9-201.133 92.6369   3
  -6  -5   9-96.5887 71.0282   4
  -6   5   9 66.9402 70.6798   3
  -6  -5   8 644.643 131.894   3
  -6  -5   8 722.015 143.134   1
  -6  -5   8 639.078 138.174   4
  -6   5   8 573.576 137.989   3
  -6  -5   7 4713.88 326.357   1
  -6  -5   7 4545.87 311.972   4
  -6   5   7 5071.30 356.299   3
  -6  -5   7 4805.77 306.984   3
  -6  -5   6 63.5582 55.3657   1
  -6  -5   6 71.6506 55.7991   4
  -6  -5   6 21.8008 45.4728   3
  -6   5   6 64.6696 62.7403   3
  -6   5   5 14677.5 587.561   1
   6  -5  -5 14417.7 533.748   5
   6   5  -5 12953.1 514.326   4
  -6   5   5 14104.2 549.260   3
  -6  -5   5 13498.9 445.074   3
   6  -5  -4 2793.67 235.059   5
   6   5  -4 2864.05 237.618   4
   6  -5  -4 3002.17 252.616   3
  -6   5   4 2849.78 241.530   3
  -6  -5   4 2904.85 197.950   3
   6   5  -3 11069.4 454.608   4
   6  -5  -3 11201.5 457.763   5
   6   5  -3 12122.7 393.822   3
  -6  -5   3 11454.9 383.226   3
  -6   5   3 11423.6 485.399   3
   6  -5  -3 12183.7 496.510   3
  -6  -5   2 2030.43 177.796   2
   6  -5  -2 1986.63 194.795   5
  -6   5   2 2140.89 214.241   3
  -6  -5   2 2101.90 167.015   3
   6  -5  -2 2079.22 208.679   3
   6   5  -2 1760.15 150.878   3
  -6   5   1 2190.58 156.330   2
  -6  -5   1 2278.48 182.706   2
   6  -5  -1 2262.27 201.269   5
  -6   5   1 2002.88 217.349   3
  -6  -5   1 2274.37 186.782   3
   6  -5  -1 2660.17 238.645   3
   6   5  -1 2057.12 166.778   3
  -6   5   0 76.1913 38.0148   2
  -6  -5   0 100.961 51.3249   2
   6  -5   0 2.05512 47.3685   5
  -6  -5   0 96.6426 59.0091   3
   6  -5   0 98.2947 60.6594   3
   6   5   0 22.8673 40.4500   3
  -6   5   0 27.9816 64.8030   3
  -6  -5  -1 3406.93 189.655   2
  -6   5  -1 3273.66 175.115   2
  -6  -5  -1 3691.42 261.070   1
  -6   5  -1 3904.36 323.019   3
   6  -5   1 3528.21 246.908   5
   6   5   1 3710.15 250.715   3
  -6   5  -2 256.143 49.8842   2
  -6  -5  -2 258.082 52.9129   2
  -6   5  -2 194.370 78.8541   1
  -6  -5  -2 143.766 73.5937   1
   6  -5   2 174.025 59.3817   5
   6   5   2 188.796 72.0990   3
  -6  -5  -3 1783.12 211.699   1
  -6   5  -3 1938.36 221.971   1
   6   5   3 1838.70 209.335   3
  -6  -5  -4 2371.03 258.158   1
  -6   5  -4 2854.60 288.290   1
  -6  -5  -5 2341.10 273.982   1
  -6   5  -5 2227.21 267.408   1
  -6  -5  -6 276.026 126.490   1
  -6   5  -6 55.8338 73.5556   1
  -6   5  -7 317.280 135.319   1
  -6  -5  -7 158.019 122.787   1
  -6  -6  13 179.154 117.411   4
  -6  -6  12 892.561 198.953   4
  -6   6  12 771.603 183.117   3
  -6  -6  11 16.6524 69.6948   4
  -6   6  11-81.5304 111.673   3
  -6  -6  10 4721.46 393.011   4
  -6   6  10 4912.51 412.441   3
  -6  -6   9 1193.43 182.798   3
  -6  -6   9 1093.49 184.951   4
  -6   6   9 1389.14 219.352   3
  -6  -6   8 15506.6 614.993   1
  -6  -6   8 15354.5 627.598   4
  -6  -6   8 15120.8 575.564   3
  -6   6   8 15236.5 650.103   3
  -6  -6   7 1949.63 212.053   1
  -6  -6   7 2094.84 226.056   4
  -6   6   7 2164.20 241.265   3
  -6  -6   7 2204.79 213.244   3
  -6  -6   6 26857.5 727.935   1
  -6  -6   6 28300.2 678.170   3
  -6   6   5 3794.46 304.530   1
   6   6  -5 3754.65 294.735   4
  -6   6   5 3795.05 293.487   3
  -6  -6   5 3545.06 227.617   3
   6  -6  -4 20774.3 656.457   5
   6   6  -4 20779.4 671.757   4
   6  -6  -4 20993.1 680.390   3
  -6   6   4 20322.3 656.088   3
  -6  -6   4 19311.6 491.107   3
  -6  -6   3 4578.68 290.444   2
   6   6  -3 4348.21 304.381   4
   6  -6  -3 4538.72 305.917   5
  -6  -6   3 4237.89 224.772   3
  -6   6   3 4233.37 303.721   3
   6  -6  -3 4419.36 307.165   3
  -6  -6   2 37056.4 791.779   2
   6   6  -2 38463.7 890.163   4
   6  -6  -2 38124.0 867.482   5
   6  -6  -2 36837.8 569.696   4
  -6  -6   2 37983.3 683.057   3
  -6   6   2 38830.2 918.955   3
   6  -6  -2 38300.0 905.440   3
   6   6  -2 37333.7 657.348   3
  -6   6   1 5633.54 266.350   2
  -6  -6   1 6036.04 309.413   2
  -6  -6   1 6077.70 286.898   3
   6  -6  -1 6501.95 355.013   5
  -6   6   1 6445.63 386.428   3
   6  -6  -1 6017.89 365.673   3
   6   6  -1 6288.33 276.805   3
  -6   6   0 8647.22 319.310   2
  -6  -6   0 8999.42 357.410   2
  -6  -6   0 9789.82 390.437   1
   6  -6   0 9125.20 419.695   5
   6   6   0 9233.91 357.688   3
  -6  -6  -1 1106.83 118.899   2
  -6   6  -1 967.219 104.378   2
  -6  -6  -1 1055.10 141.996   1
   6  -6   1 1112.93 151.430   5
   6   6   1 994.023 130.466   3
  -6   6  -1 907.296 162.056   3
  -6  -6  -2 1060.61 104.979   2
  -6   6  -2 922.530 100.257   2
  -6  -6  -2 844.763 137.906   1
  -6   6  -2 1025.29 155.509   1
   6  -6   2 1062.28 144.793   5
   6   6   2 902.732 131.492   3
  -6  -6  -3 2297.60 238.725   1
  -6   6  -3 2659.53 260.958   1
   6   6   3 2300.31 229.866   3
  -6   6  -4 67.3371 85.4927   1
  -6  -6  -4 23.4383 67.2256   1
  -6  -6  -5 7.02985 55.4921   1
  -6   6  -5-22.2862 61.8344   1
  -6   6  -6 368.421 134.107   1
  -6  -6  -6 431.350 150.704   1
  -6   6  -7-70.8758 88.4552   1
  -6  -6  -7 0.61409 73.9056   1
  -6  -7  13 525.696 169.076   4
  -6  -7  12 1954.95 298.526   4
  -6   7  12 1462.40 253.070   3
  -6  -7  11 437.630 140.737   4
  -6   7  11 404.654 130.342   3
  -6  -7  10 539.602 149.998   4
  -6   7  10 527.189 143.355   3
  -6  -7   9 1068.61 175.435   3
  -6  -7   9 1032.49 187.425   4
  -6   7   9 836.049 165.015   3
  -6  -7   8 7697.58 427.866   1
  -6   7   8 7235.70 186.572   4
  -6  -7   8 7467.12 461.346   4
  -6  -7   8 7358.40 403.166   3
  -6   7   8 7292.96 456.057   3
  -6  -7   7 4844.77 320.534   1
  -6  -7   7 5071.73 358.296   4
  -6   7   7 5183.31 369.388   3
  -6  -7   7 5102.72 311.586   3
  -6  -7   6-17.1411 53.0180   1
  -6  -7   6 36.0917 44.6987   3
  -6   7   6 68.3909 73.6780   3
  -6   7   5 5930.86 389.343   1
   6   7  -5 6098.46 394.074   4
  -6  -7   5 5838.66 280.884   3
  -6   7   5 5822.32 366.704   3
  -6  -7   4 94.9988 73.2652   2
   6   7  -4 102.651 81.3951   4
   6  -7  -4 113.391 62.7185   3
  -6  -7   4 76.6483 38.6219   3
  -6   7   4 15.6377 62.7342   3
  -6  -7   3 1749.90 192.704   2
   6  -7  -3 1669.00 191.252   5
   6   7  -3 1536.10 192.983   4
  -6  -7   3 1615.44 135.758   3
  -6   7   3 1461.26 186.717   3
   6  -7  -3 1846.14 205.054   3
  -6   7   2 335.512 76.8445   2
  -6  -7   2 471.838 105.655   2
   6   7  -2 399.991 99.3763   4
   6  -7  -2 348.793 63.2487   4
   6  -7  -2 281.700 83.2706   5
   6   7  -2 303.172 61.7361   3
   6  -7  -2 462.532 104.385   3
  -6  -7   2 440.061 74.7853   3
  -6   7   2 243.583 95.4130   3
  -6   7   1 366.853 80.8501   2
  -6  -7   1 332.520 82.7531   2
   6  -7  -1 345.495 74.8986   4
   6  -7  -1 287.748 86.3126   5
  -6  -7   1 311.171 64.9925   3
  -6   7   1 428.415 113.487   3
   6   7  -1 282.660 59.5733   3
   6  -7  -1 398.474 103.106   3
  -6   7   0 96.4125 47.5715   2
  -6  -7   0 27.9484 49.6307   2
  -6  -7   0 37.6505 43.3290   1
   6  -7   0 3.85808 59.7307   5
   6   7   0 39.6876 38.7131   3
  -6   7   0 34.0484 78.7310   3
  -6  -7  -1 1199.98 133.769   2
  -6   7  -1 1173.47 125.385   2
  -6  -7  -1 1234.70 152.220   1
   6  -7   1 1235.39 166.867   5
  -6   7  -1 1162.29 187.226   3
   6   7   1 1088.25 129.119   3
  -6  -7  -2 65.7434 53.3532   1
  -6   7  -2 0.33625 75.9099   1
  -6   7  -2 21.4606 30.6981   2
  -6  -7  -2 69.2766 43.8673   2
   6   7   2 168.161 66.5069   3
  -6   7  -3-48.1781 69.0068   1
  -6  -7  -3 91.0729 68.5779   1
   6   7   3 24.9371 50.4054   3
  -6  -7  -4 521.814 128.176   1
  -6   7  -4 425.593 114.581   1
  -6  -7  -5 546.158 148.750   1
  -6   7  -5 731.338 166.943   1
  -6   7  -6 154.966 94.4745   1
  -6  -7  -6 372.075 135.825   1
  -6   7  -7 147.341 96.0182   1
  -6  -7  -7 428.842 155.058   1
  -6  -8  13 32.0024 91.0959   4
  -6  -8  12 974.883 225.516   4
  -6   8  12 1262.17 239.753   3
  -6  -8  11 315.174 133.699   4
  -6   8  11 653.374 175.065   3
  -6  -8  10 487.122 154.571   4
  -6   8  10 524.451 147.982   3
  -6  -8   9 8122.80 520.990   4
  -6  -8   9 8162.08 451.354   3
  -6   8   9 7984.15 505.110   3
  -6  -8   8 154.702 82.8299   3
  -6  -8   8 225.080 91.1891   1
  -6  -8   8 21.5022 72.3701   4
  -6   8   8 20.9016 86.7899   3
  -6  -8   7 393.098 94.3763   1
  -6  -8   7 425.068 121.796   4
  -6  -8   7 320.089 86.5343   3
  -6   8   7 522.800 131.461   3
  -6  -8   6 1103.56 131.476   3
  -6   8   6 1125.00 171.924   3
  -6  -8   5 1418.45 194.737   2
  -6   8   5 1446.51 194.994   3
  -6  -8   5 1239.49 129.128   3
  -6   8   4 2808.67 261.885   1
  -6  -8   4 2472.99 194.560   1
  -6  -8   4 3040.25 268.213   2
  -6  -8   4 2956.40 182.157   3
  -6   8   4 2986.15 267.072   3
  -6   8   3 2338.50 204.827   2
  -6  -8   3 2479.08 237.289   2
  -6  -8   3 2462.34 158.342   3
  -6   8   3 2225.54 231.888   3
  -6   8   2 336.071 82.5367   2
  -6  -8   2 340.080 97.7533   2
   6  -8  -2 225.010 55.0729   4
  -6  -8   2 203.490 50.3803   3
  -6   8   2 130.909 68.5079   3
  -6   8   1 8076.75 365.173   2
  -6  -8   1 7917.16 389.235   2
  -6  -8   1 7844.35 321.523   1
   6  -8  -1 7991.67 347.716   4
   6   8  -1 8028.64 283.027   3
  -6   8   1 8214.71 455.514   3
  -6   8   0 3871.23 248.683   2
  -6  -8   0 3821.52 260.730   2
  -6  -8   0 3940.69 247.096   1
   6  -8   0 4333.03 320.997   5
  -6   8   0 3842.27 327.959   3
   6   8   0 3598.03 203.890   3
  -6  -8  -1 8609.47 366.247   2
  -6   8  -1 7806.14 347.569   2
  -6  -8  -1 8335.26 385.330   1
  -6   8  -1 8191.59 489.410   3
   6   8   1 8293.94 339.350   3
  -6   8  -2 144.034 70.0467   1
  -6  -8  -2 109.296 63.8195   1
  -6   8  -2 87.9384 51.0393   2
  -6  -8  -2 48.2635 40.0565   2
   6   8   2 186.381 63.3172   3
  -6  -8  -3 1633.18 206.590   1
  -6   8  -3 1947.36 229.730   1
   6   8   3 2014.27 204.615   3
  -6  -8  -4 633.662 143.389   1
  -6   8  -4 848.925 174.310   1
  -6   8  -5 3644.67 345.354   1
  -6  -8  -5 3234.52 326.242   1
  -6   8  -6-100.987 93.9079   1
  -6  -8  -6-127.549 95.3534   1
  -6   8  -7 694.259 183.151   1
  -6  -8  -7 486.810 157.479   1
  -6  -9  12 25.1175 86.9638   4
  -6  -9  11 1003.86 217.224   4
  -6   9  11 1098.63 213.392   3
  -6  -9  10 342.549 110.792   3
  -6  -9  10 515.326 152.897   4
  -6   9  10 274.886 109.470   3
  -6  -9   9 799.202 147.946   3
  -6  -9   9 1043.51 202.043   4
  -6   9   9 678.276 164.394   3
  -6  -9   8 8232.17 515.279   2
  -6  -9   8 8384.87 428.691   1
  -6  -9   8 8602.20 528.902   4
  -6  -9   8 8944.55 434.138   3
  -6   9   8 8632.13 507.185   3
  -6  -9   7 7067.53 459.524   2
  -6  -9   7 6537.96 355.976   1
  -6  -9   7 7130.42 460.727   4
  -6  -9   7 7395.58 359.322   3
  -6   9   7 7490.45 460.230   3
  -6  -9   6 94.5357 69.3289   2
  -6  -9   6 201.339 64.8196   3
  -6   9   6 143.562 75.6980   3
  -6  -9   5 10492.9 400.389   1
  -6  -9   5 10825.6 535.575   2
  -6   9   5 11614.3 536.182   3
  -6  -9   5 11247.4 359.165   3
  -6  -9   4 1449.00 143.982   1
  -6  -9   4 1774.25 220.161   2
  -6  -9   4 1843.26 132.965   3
  -6   9   4 1736.89 210.058   3
  -6  -9   3 1672.93 2130.58   2
  -6  -9   3 1295.92 1064.07   3
  -6   9   3 1473.13 2037.08   3
  -6   9   2 1180.89 153.993   2
  -6  -9   2 1351.48 177.336   2
   6  -9  -2 1182.89 124.764   4
  -6   9   2 963.655 161.804   3
  -6   9   1 582.336 107.809   2
  -6  -9   1 497.550 113.528   2
  -6  -9   1 556.808 87.6672   1
   6  -9  -1 548.035 103.015   4
  -6   9   1 569.482 128.564   3
   6   9  -1 595.420 72.0755   3
  -6   9   0 1212.15 147.488   2
  -6  -9   0 1428.31 172.132   2
  -6  -9   0 1591.53 158.269   1
   6  -9   0 1672.75 188.229   4
  -6   9   0 1611.67 225.262   3
   6   9   0 1531.95 126.002   3
  -6  -9  -1 1330.03 156.192   1
  -6  -9  -1 1318.62 156.267   2
  -6   9  -1 1206.56 152.703   2
  -6   9  -1 1348.46 214.284   3
   6   9   1 1421.81 136.619   3
  -6   9  -2 42.9963 56.2997   1
  -6  -9  -2-99.7322 68.7489   1
  -6   9  -2-6.15934 28.6889   2
  -6  -9  -2-4.49627 40.9599   2
   6   9   2-59.9076 41.9252   3
  -6  -9  -3 736.404 146.497   1
  -6   9  -3 498.613 133.393   1
   6   9   3 397.613 88.9463   3
  -6   9  -4 1938.51 241.469   1
  -6  -9  -4 1929.60 239.360   1
  -6  -9  -5 134.862 83.7883   1
  -6   9  -5 125.944 92.9945   1
  -6   9  -6 854.224 186.404   1
  -6  -9  -6 683.487 163.205   1
  -6   9  -7-59.6431 80.0838   1
  -6  -9  -7-195.293 111.193   1
  -6 -10  11-63.2218 95.5480   2
  -6 -10  11 41.5714 105.857   4
  -6  10  11 282.281 118.741   3
  -6 -10  10 297.730 107.014   3
  -6 -10  10 327.402 139.033   2
  -6 -10  10 229.014 116.537   4
  -6  10  10 217.782 112.570   3
  -6 -10   9 126.533 60.2994   3
  -6 -10   9 348.596 125.708   2
  -6 -10   9 308.240 118.899   4
  -6  10   9 301.133 102.514   3
  -6 -10   8 40.1120 68.6878   2
  -6 -10   8-80.6775 99.6748   4
  -6 -10   8-45.4999 53.7840   3
  -6  10   8 33.4497 72.5325   3
  -6 -10   7 297.794 85.0893   1
  -6 -10   7 316.940 111.786   2
  -6 -10   7 221.959 66.5428   3
  -6  10   7 409.290 123.398   3
  -6 -10   6 38.2469 90.4973   2
  -6  10   6 21.1054 62.4600   3
  -6 -10   6-5.91574 33.6518   3
  -6 -10   5 767.919 108.574   1
  -6 -10   5 866.105 167.837   2
  -6  10   5 484.058 118.237   3
  -6 -10   5 723.709 89.5551   3
  -6 -10   4 218.393 58.0423   1
  -6 -10   4 108.093 84.0053   2
  -6  10   4 106.005 74.0977   3
  -6 -10   4 95.3034 33.6277   3
  -6 -10   3 9.99229 28.8402   1
  -6 -10   3 9.58012 70.1349   2
  -6 -10   3 38.1600 25.4515   3
  -6  10   3 64.3269 76.4118   3
  -6 -10   2 4358.51 326.435   2
  -6 -10   2 4440.47 216.815   1
   6 -10  -2 4597.28 252.313   4
  -6  10   2 4042.73 329.336   3
  -6 -10   1-7.81993 55.3870   2
  -6 -10   1 91.0467 43.6079   1
   6 -10  -1 46.5393 43.9196   4
  -6  10   1 26.3303 62.5795   3
  -6 -10   0 1906.39 203.962   2
  -6  10   0 1675.22 188.318   2
  -6 -10   0 1698.11 161.525   1
   6 -10   0 1923.87 203.835   4
  -6  10   0 2139.70 255.766   3
   6  10   0 1692.19 115.408   3
  -6 -10  -1 373.881 94.0842   2
  -6  10  -1 417.581 100.706   2
  -6 -10  -1 483.102 100.206   1
   6 -10   1 336.929 99.2273   4
  -6  10  -1 330.827 115.970   3
   6  10   1 384.424 66.4872   3
  -6 -10  -2 3786.72 265.137   2
  -6  10  -2 3597.94 266.041   2
  -6 -10  -2 3339.20 269.913   1
  -6  10  -2 3689.26 302.046   1
   6 -10   2 3613.08 323.554   4
  -6  10  -3 1343.86 192.452   1
  -6 -10  -3 1359.22 185.094   1
  -6  10  -4 1267.35 196.590   1
  -6 -10  -4 1025.05 171.001   1
  -6 -10  -5 38.9982 56.9682   1
  -6  10  -5 122.418 67.8902   1
  -6  10  -6 563.657 153.446   1
  -6 -10  -6 625.602 171.611   1
  -6  10  -7-31.6372 109.840   1
  -6 -10  -7 317.891 129.179   1
  -6 -11  11 330.571 142.741   4
  -6  11  11 468.700 150.813   3
  -6 -11  10 553.956 162.181   2
  -6 -11  10 418.175 119.661   3
  -6 -11  10 434.160 164.777   4
  -6  11  10 458.703 138.356   3
  -6 -11   9 475.610 149.695   2
  -6 -11   9 325.105 89.8735   3
  -6 -11   9 434.632 141.042   4
  -6  11   9 358.051 124.742   3
  -6 -11   8-11.5182 75.5104   2
  -6 -11   8 32.5135 78.0572   4
  -6  11   8-43.0299 87.3571   3
  -6 -11   8-40.3325 47.5543   3
  -6 -11   7 167.972 95.4075   2
  -6  11   7 291.671 109.967   3
  -6 -11   7 329.142 81.5586   3
  -6 -11   6 372.619 74.7130   1
  -6 -11   6 505.703 140.651   2
  -6  11   6 277.813 108.894   3
  -6 -11   6 342.630 69.6103   3
  -6 -11   5 1864.97 149.496   1
  -6 -11   5 1808.02 238.330   2
  -6 -11   5 1778.76 125.104   3
  -6  11   5 1869.33 229.341   3
  -6 -11   4 1527.39 218.223   2
  -6 -11   4 1193.14 116.529   1
  -6  11   4 1226.31 188.288   3
  -6 -11   4 1295.92 76.9735   3
  -6 -11   3 2696.75 154.710   1
  -6 -11   3 2416.99 260.870   2
  -6 -11   3 2820.15 176.454   1
  -6  11   3 3236.84 297.144   3
  -6 -11   2 116.342 41.2770   1
  -6 -11   2 143.118 86.1888   2
  -6  11   2 161.715 85.4140   3
  -6 -11   1 207.963 80.9171   2
  -6 -11   1 219.571 60.7033   1
   6 -11  -1 245.727 75.4467   4
  -6  11   1 365.137 111.618   3
  -6 -11   0 100.232 78.1096   2
  -6 -11   0 134.572 54.1564   1
   6 -11   0 201.694 78.2610   4
  -6  11   0 243.165 94.3760   3
  -6 -11  -1 3631.19 285.976   2
   6 -11   1 3270.30 296.732   4
  -6  11  -1 3379.51 336.719   3
  -6 -11  -1 3142.73 236.939   1
  -6  11  -1 3722.14 289.798   1
  -6 -11  -2 287.555 92.4640   2
  -6  11  -2 209.430 84.6508   1
  -6 -11  -2 167.043 70.0945   1
   6 -11   2 135.198 85.2191   4
  -6  11  -3 449.294 123.457   1
  -6 -11  -3 586.968 128.007   1
   6 -11   3 204.042 99.6489   4
  -6  11  -4 306.030 113.663   1
  -6 -11  -4 430.742 126.514   1
   6 -11   4 453.779 144.542   4
  -6 -11  -5 607.899 158.367   1
  -6  11  -5 1254.80 212.433   1
  -6 -11  -6 227.234 106.611   1
  -6  11  -6 18.6394 64.2550   1
  -6  11  -7 25.1009 58.6192   1
  -6 -11  -7-133.599 110.348   1
  -6  12  11-75.0323 70.0361   3
  -6 -12  10-379.735 155.329   4
  -6  12  10-86.4260 78.5794   3
  -6 -12   9 633.403 173.814   2
  -6 -12   9 372.706 148.854   4
  -6  12   9 427.948 122.971   3
  -6 -12   8 201.882 105.925   2
  -6 -12   8 310.509 134.206   4
  -6  12   8 130.449 70.9886   3
  -6 -12   7 1895.24 265.915   2
  -6  12   7 1836.05 240.822   3
  -6 -12   6 1291.91 215.722   2
  -6  12   6 1313.57 203.234   3
  -6 -12   5 3836.15 357.831   2
  -6  12   5 3769.05 332.348   3
  -6 -12   4 8014.27 215.821   1
  -6 -12   4 8943.43 527.089   2
  -6  12   4 9204.07 505.566   3
  -6 -12   3 1171.33 87.0041   1
  -6 -12   3 1679.77 235.670   2
  -6  12   3 1717.78 228.586   3
  -6 -12   2 96.6626 37.4488   1
  -6 -12   2 83.1442 67.1712   2
  -6  12   2-29.1068 80.4814   3
  -6 -12   1 195.043 84.9616   2
  -6 -12   1 386.842 71.3983   1
   6 -12  -1 233.681 73.9293   4
  -6  12   1 290.367 106.971   5
  -6  12   1 230.634 100.205   3
  -6 -12   0 92.2799 62.4542   2
  -6 -12   0 170.019 59.6772   1
  -6  12   0 88.2537 64.8288   5
   6 -12   0 203.250 67.5787   4
  -6  12   0 206.583 106.452   3
  -6 -12  -1 1245.16 173.990   2
  -6  12  -1 944.272 149.968   1
  -6 -12  -1 1270.53 150.164   1
  -6  12  -1 1227.18 186.574   5
   6 -12   1 1023.33 178.195   4
  -6  12  -1 1479.04 228.082   3
  -6 -12  -2 259.706 89.9397   2
  -6  12  -2 126.780 71.2346   1
  -6 -12  -2 183.101 74.3181   1
   6 -12   2 184.252 87.1704   4
  -6  12  -2 454.701 121.468   5
  -6  12  -3 875.241 162.773   1
  -6 -12  -3 770.740 141.266   1
   6 -12   3 724.780 172.644   4
  -6 -12  -4 1104.82 183.135   1
  -6  12  -4 974.210 182.420   1
   6 -12   4 1233.58 238.060   4
  -6 -12  -5 429.329 127.181   1
  -6  12  -5 504.220 142.744   1
   6 -12   5 480.522 159.590   4
  -6  12  -6-215.566 106.223   1
  -6  13  10-30.1504 48.4809   3
  -6 -13   9-159.110 118.179   4
  -6  13   9-169.258 95.0174   3
  -6 -13   8 42.0763 84.8405   2
  -6  13   8 137.014 74.6047   3
  -6 -13   7 289.923 114.978   2
  -6  13   7 61.0778 73.8061   3
  -6 -13   6 148.933 96.2856   2
  -6  13   6 171.130 95.9232   3
  -6 -13   5 194.248 108.186   2
  -6  13   5 303.373 111.557   3
  -6 -13   4 126.681 118.894   2
  -6  13   4 105.001 76.2970   3
  -6 -13   3 1440.33 220.836   2
  -6  13   3 1072.56 186.007   3
  -6 -13   2-19.8191 69.0228   2
  -6  13   2 133.498 97.6745   5
  -6  13   2-106.473 96.5682   3
  -6 -13   1-43.1641 68.4256   2
   6 -13  -1 14.8496 37.9258   4
  -6  13   1-130.765 87.6384   5
  -6  13   1-15.7807 77.5148   3
  -6 -13   0 17.0737 57.5247   2
  -6  13   0-174.409 86.6277   5
   6 -13   0 29.2414 47.1019   4
  -6  13   0 36.8998 82.9572   3
  -6 -13  -1-0.76545 54.5062   2
  -6  13  -1 41.2445 61.7321   5
   6 -13   1 5.42418 55.9568   4
  -6  13  -1 2.42572 50.1892   1
  -6 -13  -2-45.0193 65.4432   2
  -6  13  -2 68.3596 73.3127   1
  -6  13  -2 18.1887 67.7262   5
   6 -13   2 68.9719 70.4190   4
  -6  13  -3 190.080 91.2875   1
  -6  13  -3 175.240 86.4533   5
  -6  13  -4 90.3955 69.7991   1
   6 -13   4-81.9894 89.5265   4
  -6  13  -5 165.084 89.4710   1
   6 -13   5 361.391 89.7407   4
  -6  14  10-242.144 102.358   3
  -6  14   9 51.7769 55.3568   3
  -6  14   8 46.5260 66.9239   3
  -6 -14   7 625.386 177.191   2
  -6  14   7 696.603 160.288   3
  -6 -14   6 743.702 175.801   2
  -6  14   6 609.379 150.054   3
  -6 -14   5 2088.19 282.638   2
  -6  14   5 1605.41 223.482   3
  -6 -14   4 3825.72 372.387   2
  -6  14   4 3542.80 331.436   3
  -6 -14   3 3656.49 359.779   2
  -6  14   3 4081.44 355.874   3
  -6 -14   2 908.535 180.909   2
  -6  14   2 631.520 147.710   5
  -6  14   2 712.364 156.970   3
  -6 -14   1 865.566 167.578   2
  -6  14   1 786.451 163.489   5
  -6  14   1 808.380 175.382   3
  -6 -14   0 63.1490 64.5332   2
   6 -14   0 209.876 90.0533   4
  -6  14   0 11.5294 63.6565   5
  -6  14   0 87.6117 73.2776   3
  -6 -14  -1 1048.41 180.181   2
  -6  14  -1 761.527 162.073   5
   6 -14   1 1099.74 187.360   4
  -6  14  -1 801.860 144.300   1
  -6 -14  -2 622.168 139.022   2
  -6  14  -2 329.993 101.443   1
  -6  14  -2 414.483 121.570   5
   6 -14   2 503.536 144.604   4
  -6  14  -3 424.836 129.377   5
   6 -14   3 626.356 175.409   4
   6 -14   4-331.681 130.257   4
  -6  15   9 635.913 156.332   3
  -6  15   8-133.354 82.4190   3
  -6  15   7 152.592 86.0993   3
  -6 -15   6 583.255 168.241   2
  -6  15   6 330.483 113.724   3
  -6 -15   5-26.0455 100.005   2
  -6  15   5-379.361 122.514   3
  -6 -15   4-38.6203 90.3377   2
  -6  15   4-80.8370 72.4419   3
  -6 -15   3-59.9087 75.5194   2
  -6  15   3 169.646 95.2011   5
  -6  15   3 75.5212 77.5383   3
  -6 -15   2-44.3115 74.2033   2
  -6  15   2 193.748 109.006   5
  -6  15   2 25.3685 79.0525   3
  -6 -15   1 56.7255 81.0771   2
  -6  15   1-8.67727 71.0976   3
  -6 -15   0 527.358 144.697   2
   6 -15   0 494.909 124.672   4
  -6  15   0 502.757 141.476   5
  -6  15   0 340.381 127.406   3
  -6 -15  -1 0.44876 51.6944   2
  -6  15  -1 65.9610 74.7584   5
   6 -15   1 211.108 95.3718   4
  -6 -15  -2-15.3567 62.2874   2
  -6  15  -2 42.8675 74.7268   5
   6 -15   2-41.3169 65.2436   4
  -6  15  -3-30.5604 63.2983   5
   6 -15   3-221.018 109.244   4
   6 -15   4 67.9693 82.5988   4
  -6  16   6 197.389 98.7725   3
  -6  16   5 1.46083 69.5326   3
  -6 -16   4 729.366 184.076   2
  -6  16   4 854.392 173.861   3
  -6 -16   3-53.9029 80.3026   2
  -6  16   3 42.4025 78.6692   5
  -6  16   3 64.5958 87.8195   3
  -6 -16   2 1379.36 231.980   2
  -6  16   2 1418.92 236.678   5
  -6  16   2 1438.15 233.878   3
  -6 -16   1 139.225 94.9880   2
  -6  16   1 32.7406 82.0042   5
  -6  16   1 77.8534 88.8953   3
  -6 -16   0 685.540 157.014   2
  -6  16   0 757.401 171.922   5
  -6 -16  -1-9.17606 66.5340   2
  -6  16  -1 108.505 81.7838   5
  -6  16  -2 673.094 166.787   5
   6 -16   2 694.992 170.992   4
  -6  16  -3 7.58615 66.7985   5
   6 -16   3-30.2474 69.9424   4
   6  16   3-0.64765 57.1921   5
  -6 -17   1-84.5822 74.0991   2
  -6 -17   0 125.998 84.0562   2
  -6 -17  -1 101.677 77.4766   2
  -7   0  13-10.6076 102.504   3
  -7   0  12 2219.23 241.530   4
  -7   0  12 2973.62 346.699   3
  -7   0  11 64.1407 73.2410   3
  -7   0  11-6.52150 48.8848   4
  -7   0  10 947.157 137.909   4
  -7   0  10 745.871 168.017   3
  -7   0   9-22.3902 50.2691   4
  -7   0   9-232.144 106.211   3
  -7   0   8 491.744 81.8175   4
  -7   0   8 579.394 130.711   3
  -7   0   7 505.066 129.493   3
  -7   0   6 3541.48 298.597   1
  -7   0   6 3967.87 292.688   3
   7   0  -5 19.2574 41.7380   3
  -7   0   5-8.09704 46.7177   3
   7   0  -4 5782.45 232.481   4
  -7   0   4 5554.64 331.259   3
  -7   0   3-41.2730 50.5158   3
   7   0  -3 13.6359 38.3059   3
  -7   0   2 20390.9 640.225   3
   7   0  -2 22677.1 668.997   3
  -7   0   1-29.6234 73.9051   3
   7   0  -1-31.4379 56.2467   3
  -7   0   0 5492.03 367.614   3
   7   0   0 4905.78 332.330   3
  -7   0  -1-12.7961 19.6796   2
  -7   0  -1-61.3982 77.5020   3
   7   0   2 10084.1 358.836   5
  -7   0  -2 10105.8 494.727   1
   7   0   3-120.913 46.8727   5
  -7   0  -3-46.7652 76.1607   1
  -7   0  -4 8882.68 524.820   1
  -7   0  -5-27.5445 80.1734   1
  -7   0  -6 3344.75 365.930   1
  -7   0  -7 471.171 159.773   1
  -7   1  13-16.0446 90.4374   3
  -7  -1  13 115.638 117.338   3
  -7   1  12 1114.36 214.511   3
  -7  -1  12 1046.80 211.655   3
  -7  -1  12 1042.89 177.642   4
  -7  -1  11 2351.94 237.405   4
  -7   1  11 2226.58 212.174   4
  -7   1  11 2249.04 294.310   3
  -7  -1  11 2029.42 270.828   3
  -7  -1  10 20.5798 47.5871   4
  -7   1  10-17.8948 42.8595   4
  -7   1  10 18.5362 68.6999   3
  -7  -1  10 33.5525 63.9395   3
  -7  -1   9 3462.77 241.446   4
  -7   1   9 3795.79 220.346   4
  -7   1   9 4072.48 348.661   3
  -7  -1   9 3717.98 329.492   3
  -7  -1   8 736.231 108.230   4
  -7   1   8 672.238 80.5992   4
  -7   1   8 798.478 157.906   3
  -7  -1   8 774.754 145.222   3
  -7   1   7 1856.64 213.266   3
  -7  -1   7 1991.64 217.381   3
  -7  -1   6 1192.52 172.906   1
  -7   1   6 1375.23 178.860   3
  -7  -1   6 1082.91 156.145   3
   7  -1  -5 192.835 76.1384   3
   7   1  -5 190.356 50.5289   4
  -7   1   5 323.076 97.6764   3
  -7  -1   5 150.355 72.1737   3
   7   1  -4 4.51603 22.2098   4
   7  -1  -4 11.5254 21.4013   4
   7   1  -4-56.1154 43.4994   3
  -7   1   4 26.5803 53.4402   3
  -7  -1   4-17.9837 50.1681   3
   7  -1  -4-37.4212 66.0736   3
  -7  -1   3 820.810 132.872   3
  -7   1   3 854.052 138.736   3
   7   1  -3 842.089 126.855   3
   7  -1  -3 1142.57 159.309   3
   7   1  -2 1444.40 168.408   3
  -7  -1   2 1352.80 167.304   3
  -7   1   2 1340.55 174.300   3
   7  -1  -2 1426.92 176.940   3
  -7  -1   1 639.702 120.261   3
  -7   1   1 342.570 96.6777   3
   7  -1  -1 518.246 112.168   3
   7   1  -1 520.340 111.310   3
  -7  -1   0 2863.07 260.652   3
  -7   1   0 2837.02 270.330   3
   7   1   0 2939.33 253.540   3
   7  -1   0 2688.26 248.711   3
  -7   1  -1 9819.91 167.535   2
  -7  -1  -1 10283.4 204.398   2
  -7  -1  -1 10203.1 473.064   1
  -7   1  -1 10633.6 537.244   3
   7  -1   1 10667.4 392.214   5
  -7  -1  -1 10131.7 509.643   3
   7   1   1 10394.6 498.575   3
   7  -1   2 3536.37 217.924   5
  -7  -1  -2 3525.24 297.845   1
  -7   1  -2 3435.36 291.553   1
   7   1   3 586.444 85.7067   5
   7  -1   3 718.932 97.6111   5
  -7  -1  -3 637.532 148.327   1
  -7   1  -3 565.567 143.090   1
  -7  -1  -4 2739.86 294.904   1
  -7   1  -4 3102.79 315.743   1
  -7  -1  -5 1233.83 218.162   1
  -7   1  -5 740.487 176.401   1
  -7  -1  -6 566.373 162.398   1
  -7   1  -6 234.295 110.434   1
  -7  -1  -7-46.4861 88.9416   1
  -7   1  -7 354.577 157.043   1
  -7  -2  13 651.058 187.469   3
  -7   2  12-17.0567 86.7192   3
  -7  -2  12 64.2103 98.2659   3
  -7  -2  12 12.3431 74.1680   4
  -7  -2  11 201.828 106.946   3
  -7   2  11 378.265 90.7324   4
  -7  -2  11 268.032 96.6461   4
  -7   2  11 265.261 113.838   3
  -7  -2  10 639.126 154.038   3
  -7  -2  10 742.715 135.830   4
  -7   2  10 692.489 104.124   4
  -7   2  10 815.002 177.796   3
  -7  -2   9 4811.97 301.000   4
  -7   2   9 4639.95 219.918   4
  -7   2   9 5322.48 398.361   3
  -7  -2   9 5073.07 377.754   3
  -7  -2   8 2677.04 208.183   4
  -7   2   8 3140.21 289.338   3
  -7  -2   8 2820.12 266.466   3
  -7   2   7 8220.96 450.022   3
  -7  -2   7 7922.57 419.175   3
  -7  -2   6 2968.47 268.306   1
  -7   2   6 2936.70 259.126   3
  -7  -2   6 2795.84 239.665   3
   7   2  -5 8088.13 337.170   4
  -7   2   5 8732.81 432.498   3
  -7  -2   5 8772.21 405.437   3
   7   2  -4 7605.65 323.439   4
   7  -2  -4 7908.83 177.622   4
   7   2  -4 8396.57 397.941   3
  -7   2   4 8119.00 416.770   3
  -7  -2   4 7811.51 376.553   3
   7  -2  -4 8203.25 424.388   3
  -7  -2   3 23078.2 644.051   3
  -7   2   3 22139.8 686.549   3
   7   2  -3 21773.9 626.627   3
   7  -2  -2 200.245 74.6490   3
   7   2  -2 84.4160 43.9967   3
  -7  -2   2 280.876 79.8143   3
  -7   2   2 213.832 84.7791   3
  -7  -2   1 11713.8 491.171   3
  -7   2   1 11865.2 526.164   3
   7  -2  -1 12321.6 522.518   3
   7   2  -1 12057.8 479.129   3
  -7  -2   0 3517.11 181.179   2
  -7  -2   0 3389.88 279.685   3
   7  -2   0 3746.12 244.604   5
  -7   2   0 3758.98 314.213   3
   7   2   0 3653.43 275.971   3
  -7   2  -1 1020.83 64.2071   2
  -7  -2  -1 1025.57 76.5607   2
  -7  -2  -1 1312.21 172.886   1
   7  -2   1 995.431 127.293   5
   7   2   1 1257.40 173.123   3
  -7   2  -1 1156.11 191.094   3
   7  -2   2-31.7569 45.9177   5
  -7  -2  -2-23.8870 67.7488   1
  -7   2  -2 52.1756 74.1801   1
   7  -2   3 387.502 73.2650   5
  -7   2  -3 375.652 113.669   1
  -7  -2  -3 263.071 99.3422   1
  -7  -2  -4 266.366 105.431   1
  -7   2  -4 325.954 121.728   1
  -7  -2  -5 3003.23 328.800   1
  -7   2  -5 3847.41 373.541   1
  -7  -2  -6 130.828 89.6793   1
  -7   2  -6 254.355 116.629   1
  -7  -2  -7 268.919 132.021   1
  -7  -3  13 606.633 167.916   3
  -7  -3  13 431.122 133.526   4
  -7  -3  12 331.296 131.340   3
  -7  -3  12 391.163 119.234   4
  -7   3  12 249.073 114.173   3
  -7  -3  11-49.5936 83.6343   3
  -7  -3  11 4.94714 63.3263   4
  -7   3  11-1.67447 61.2273   3
  -7  -3  10 656.564 152.206   3
  -7  -3  10 679.622 139.113   4
  -7   3  10 634.923 95.9826   4
  -7   3  10 980.938 188.615   3
  -7  -3   9 763.170 135.528   4
  -7   3   9 711.847 77.1538   4
  -7   3   9 789.498 161.169   3
  -7  -3   9 997.018 173.849   3
  -7  -3   8 1507.55 169.362   4
  -7   3   8 1788.14 227.709   3
  -7  -3   8 1732.98 210.379   3
  -7   3   7 920.722 162.349   3
  -7  -3   7 1209.15 166.295   3
  -7  -3   6 11.6300 61.3305   1
  -7   3   6 88.1144 70.4268   3
  -7  -3   6-46.5464 63.2076   3
   7  -3  -5 5319.50 352.497   3
  -7   3   5 5072.39 337.997   3
  -7  -3   5 5007.50 304.135   3
   7   3  -4 833.990 124.136   3
   7  -3  -4 802.117 138.322   3
  -7   3   4 663.249 125.726   3
  -7  -3   4 572.456 107.473   3
  -7   3   3 68.2746 60.8225   3
   7  -3  -3-59.7724 51.7752   3
   7   3  -3-23.1421 35.5418   3
  -7  -3   3 54.7101 56.9159   3
   7  -3  -2 28.5078 53.5873   5
   7  -3  -2 55.2147 66.5529   3
   7   3  -2 17.6192 41.4722   3
  -7  -3   2 35.0823 45.5316   3
  -7   3   2 40.2068 54.0194   3
   7  -3  -1 7149.28 353.304   5
  -7  -3   1 7014.38 373.864   3
  -7   3   1 6912.88 409.524   3
   7  -3  -1 7197.00 407.015   3
   7   3  -1 6827.66 352.569   3
  -7   3   0 2008.01 123.395   2
  -7  -3   0 2224.84 154.052   2
  -7  -3   0 2035.60 215.700   3
   7  -3   0 2187.16 196.737   5
  -7   3   0 2348.84 256.437   3
   7   3   0 1889.22 199.148   3
  -7   3  -1 160.503 33.2842   2
  -7  -3  -1 146.353 37.9459   2
  -7  -3  -1 183.657 91.1529   1
   7  -3   1 140.869 53.1604   5
   7   3   1 109.610 65.0087   3
  -7   3  -1 215.481 91.5529   3
   7  -3   2 457.779 88.2800   5
  -7  -3  -2 435.040 117.413   1
  -7   3  -2 474.614 123.268   1
   7  -3   3-14.8920 40.9375   5
  -7   3  -3 99.5298 89.9500   1
  -7  -3  -3 20.3764 73.6107   1
  -7   3  -4 988.802 189.625   1
  -7  -3  -4 745.933 162.760   1
  -7  -3  -5 24.1255 101.066   1
  -7   3  -5 146.538 109.426   1
  -7  -3  -6 684.715 167.725   1
  -7   3  -6 770.672 180.433   1
  -7  -3  -7 1412.91 262.547   1
  -7  -4  13 370.132 148.806   3
  -7  -4  13 131.473 92.3426   4
  -7  -4  12 236.383 125.844   3
  -7  -4  12 43.9431 83.5034   4
  -7   4  12 227.707 110.703   3
  -7  -4  11 3785.09 339.132   4
  -7  -4  11 3667.19 355.105   3
  -7   4  11 4575.68 415.935   3
  -7  -4  10 4228.57 334.079   4
  -7  -4  10 4454.33 370.071   3
  -7   4  10 4411.30 392.190   3
  -7   4   9 8217.76 202.205   4
  -7  -4   9 8415.93 440.278   4
  -7  -4   9 7444.12 448.777   3
  -7  -4   8 9808.78 447.353   4
  -7   4   8 10064.6 532.040   3
  -7  -4   8 9820.97 480.527   3
  -7  -4   7 19673.7 699.768   1
  -7   4   7 20954.6 732.655   3
  -7  -4   7 18348.2 624.663   3
  -7  -4   6 23387.6 737.332   1
  -7   4   6 25099.4 778.520   3
  -7  -4   6 24069.5 672.533   3
  -7  -4   5 3889.05 288.401   1
  -7   4   5 4499.68 323.029   3
  -7  -4   5 4086.36 267.874   3
   7  -4  -4 19861.5 633.581   5
   7   4  -4 19063.3 573.727   3
  -7  -4   4 19334.4 569.090   3
  -7   4   4 19107.5 659.572   3
   7   4  -3 907.197 131.799   4
   7  -4  -3 950.937 140.526   5
  -7   4   3 877.598 147.513   3
   7   4  -3 857.723 121.894   3
   7  -4  -3 842.339 144.483   3
  -7  -4   3 902.691 125.521   3
   7  -4  -2 20258.3 622.201   5
  -7  -4   2 18986.3 576.265   3
  -7   4   2 20319.1 691.038   3
   7  -4  -2 21299.6 703.406   3
   7   4  -2 19938.1 572.570   3
  -7  -4   1 9124.70 351.031   2
   7  -4  -1 9768.18 428.829   5
  -7  -4   1 9639.40 431.693   3
  -7   4   1 9837.92 499.213   3
   7   4  -1 9485.41 406.778   3
  -7   4   0 10457.6 305.080   2
  -7  -4   0 11167.3 362.213   2
  -7  -4   0 11416.4 487.270   3
   7  -4   0 11230.0 454.418   5
  -7   4   0 11794.2 571.817   3
   7   4   0 11742.9 472.795   3
  -7  -4  -1 4379.03 198.232   2
  -7   4  -1 4251.98 177.331   2
  -7  -4  -1 4718.71 320.361   1
   7  -4   1 4600.93 285.924   5
  -7   4  -1 4680.98 374.898   3
   7   4   1 4201.99 300.677   3
   7  -4   2 2125.29 190.659   5
  -7   4  -2 2213.27 243.458   1
  -7  -4  -2 2211.94 233.450   1
   7  -4   3 410.318 81.7278   5
  -7   4  -3 339.833 110.482   1
  -7  -4  -3 249.116 97.0981   1
  -7   4  -4 265.246 114.463   1
  -7  -4  -4 102.990 104.103   1
  -7  -4  -5 809.185 184.927   1
  -7   4  -5 864.537 192.337   1
  -7  -4  -6 63.0443 93.9742   1
  -7   4  -6 172.310 102.926   1
  -7  -4  -7 263.624 136.049   1
  -7  -5  13 752.149 191.421   3
  -7  -5  13 304.218 128.861   4
  -7  -5  12 496.590 150.628   3
  -7  -5  12 433.134 137.365   4
  -7   5  12 234.362 123.845   3
  -7  -5  11 516.351 147.577   3
  -7  -5  11 829.092 172.249   4
  -7   5  11 743.095 177.175   3
  -7  -5  10 501.502 132.601   3
  -7  -5  10 774.205 153.185   4
  -7   5  10 693.845 164.037   3
  -7  -5   9-11.2626 55.2351   4
  -7   5   9 0.46740 59.7198   3
  -7  -5   9 36.7315 60.5700   3
  -7  -5   8 954.651 159.137   4
  -7   5   8 1069.81 187.879   3
  -7  -5   8 815.124 150.677   3
  -7  -5   7 15103.6 611.410   1
  -7   5   7 15000.3 633.542   3
  -7  -5   7 14314.6 541.622   3
  -7  -5   6 5597.61 356.979   1
  -7   5   6 6467.77 404.864   3
  -7  -5   6 6081.32 333.987   3
  -7  -5   5 3.73224 54.8529   1
   7   5  -5 13.9376 47.4965   4
  -7   5   5-43.2526 79.7758   3
  -7  -5   5 41.4627 56.5321   3
   7   5  -4 849.746 138.332   4
  -7  -5   4 1002.25 133.659   3
  -7   5   4 959.473 164.861   3
   7   5  -3 3919.52 285.640   4
   7  -5  -3 4321.52 303.560   5
   7  -5  -3 4197.25 136.718   4
  -7   5   3 3795.91 304.933   3
  -7  -5   3 4081.44 256.287   3
   7   5  -3 4491.24 266.099   3
  -7  -5   2 260.695 80.2577   2
   7  -5  -2 224.131 81.0445   5
  -7  -5   2 169.875 60.4941   3
  -7   5   2 215.213 89.3304   3
   7   5  -2 210.058 66.2827   3
  -7   5   1 211.240 57.2695   2
  -7  -5   1 133.862 49.6625   2
   7  -5  -1 157.005 65.6188   5
  -7  -5   1 201.573 76.9518   3
  -7   5   1 173.504 93.9929   3
   7   5  -1 162.362 63.2089   3
  -7   5   0 4883.08 226.812   2
  -7  -5   0 4699.92 249.207   2
  -7  -5   0 4848.85 305.323   1
   7  -5   0 5007.33 315.146   5
  -7   5   0 5474.67 399.569   3
   7   5   0 4842.61 298.075   3
  -7  -5  -1 966.752 104.548   2
  -7   5  -1 886.251 94.3824   2
  -7  -5  -1 874.199 142.801   1
   7  -5   1 1043.80 143.386   5
   7   5   1 755.369 127.679   3
  -7   5  -1 1031.66 192.610   3
  -7  -5  -2 1034.28 90.1786   2
  -7   5  -2 909.650 79.0772   2
  -7  -5  -2 1175.70 178.265   1
  -7   5  -2 974.293 164.174   1
   7  -5   2 1084.47 145.213   5
   7   5   2 1254.23 175.820   3
  -7  -5  -3 251.646 108.682   1
  -7   5  -3 427.349 124.555   1
  -7   5  -4 663.758 153.294   1
  -7  -5  -4 753.319 162.568   1
  -7  -5  -5 390.362 140.645   1
  -7   5  -5 94.9003 93.6762   1
  -7  -5  -6 2019.57 293.178   1
  -7   5  -6 1846.77 273.581   1
  -7  -6  13 477.584 145.060   3
  -7  -6  13 222.368 119.497   4
  -7  -6  12 2416.41 310.605   3
  -7  -6  12 2420.80 302.901   4
  -7   6  12 2803.55 349.543   3
  -7  -6  11 189.896 94.8310   3
  -7  -6  11 294.936 115.889   4
  -7   6  11 175.829 107.844   3
  -7  -6  10 6077.94 431.350   4
  -7  -6  10 6721.63 445.441   3
  -7   6  10 6566.72 485.317   3
  -7  -6   9 359.879 118.534   4
  -7  -6   9 309.990 106.887   3
  -7   6   9 492.804 146.927   3
  -7  -6   8 11370.0 530.184   4
  -7   6   8 11724.4 587.435   3
  -7  -6   8 11698.7 515.397   3
  -7  -6   7 11167.2 522.212   1
  -7   6   7 11429.0 563.512   3
  -7  -6   7 10749.0 464.569   3
  -7  -6   6 6807.55 390.270   1
   7   6  -6 6741.07 408.858   4
  -7   6   6 7306.93 437.341   3
  -7  -6   6 7066.91 355.827   3
  -7  -6   5 40.7851 52.0031   1
   7   6  -5 35.5343 61.9892   4
  -7   6   5-39.7428 84.3995   3
  -7  -6   5-1.20408 51.1139   3
   7   6  -4 30868.4 844.191   4
  -7  -6   4 31227.4 689.475   3
  -7   6   4 30885.8 867.931   3
   7   6  -3 490.518 87.8110   3
  -7  -6   3 575.632 117.793   2
   7   6  -3 550.613 121.962   4
   7  -6  -3 519.544 49.9855   4
  -7  -6   3 308.570 68.4023   3
  -7   6   3 461.580 120.180   3
  -7  -6   2 20022.7 602.079   2
  -7  -6   2 19734.5 559.065   3
  -7   6   2 19807.6 712.683   3
   7   6  -2 18875.8 526.802   3
  -7   6   1 264.284 65.1844   2
  -7  -6   1 324.131 84.8197   2
   7  -6  -1 192.804 75.7528   5
   7   6  -1 364.206 80.3484   3
  -7   6   1 130.862 79.2410   3
  -7   6   0 5868.96 267.229   2
  -7  -6   0 6238.90 303.650   2
  -7  -6   0 6751.28 357.489   1
   7  -6   0 7070.16 390.745   5
  -7   6   0 6743.85 451.913   3
   7   6   0 6048.68 323.632   3
  -7  -6  -1 33.6439 28.6729   2
  -7   6  -1 1.34697 41.5248   2
  -7  -6  -1 57.3225 63.8229   1
   7  -6   1-23.0790 51.2350   5
  -7   6  -1-101.305 78.0511   3
   7   6   1 39.9806 47.2037   3
  -7  -6  -2 4006.11 196.452   2
  -7   6  -2 3957.60 192.410   2
  -7   6  -2 4169.39 332.422   1
  -7  -6  -2 4339.76 323.667   1
   7  -6   2 4180.01 297.872   5
   7   6   2 4490.10 317.723   3
  -7   6  -3-51.9649 81.9215   1
  -7  -6  -3 7.01601 65.3443   1
  -7   6  -4 983.841 186.268   1
  -7  -6  -4 1231.17 199.894   1
  -7  -6  -5 202.058 112.292   1
  -7   6  -5-105.511 110.751   1
  -7  -6  -6 455.284 149.030   1
  -7   6  -6 749.125 189.850   1
  -7  -7  13 220.345 108.478   3
  -7  -7  13-26.3178 81.1568   4
  -7  -7  12 70.7225 55.6396   3
  -7  -7  12-36.9975 82.8731   4
  -7   7  12 147.594 117.641   3
  -7  -7  11 29.3263 83.7007   3
  -7  -7  11 29.1226 68.0040   4
  -7   7  11-50.8729 79.0661   3
  -7  -7  10 114.205 81.6915   3
  -7  -7  10 209.931 109.756   4
  -7   7  10 138.498 98.2017   3
  -7  -7   9 1145.72 189.080   4
  -7   7   9 1418.15 223.471   3
  -7  -7   9 1131.76 175.712   3
  -7  -7   8 200.897 91.6861   4
  -7   7   8 120.545 92.0506   3
  -7  -7   8 134.074 70.3357   3
  -7  -7   7 1974.14 217.015   1
  -7   7   7 2308.67 261.591   3
  -7  -7   7 2249.99 210.313   3
  -7  -7   6 1484.55 180.666   1
  -7   7   6 1416.28 200.285   3
  -7  -7   6 1347.26 160.639   3
  -7  -7   5 152.652 64.7482   1
   7   7  -5 178.764 86.1993   4
  -7   7   5 237.123 104.789   3
  -7  -7   5 162.527 65.6421   3
  -7  -7   4 81.9020 72.5716   2
   7   7  -4 90.8270 59.3148   4
  -7  -7   4 130.586 55.1387   3
  -7   7   4 34.0680 72.4228   3
  -7  -7   3 100.271 70.1668   2
   7   7  -3 178.812 69.0443   4
   7  -7  -3 35.6455 16.6810   4
  -7  -7   3 12.7003 47.0500   3
  -7   7   3 131.205 79.1198   3
  -7   7   2 189.392 63.1440   2
  -7  -7   2 179.585 73.8806   2
   7  -7  -2 205.621 55.2643   4
   7   7  -2 193.535 56.7987   3
  -7  -7   2 191.606 67.3929   3
  -7   7   2 114.557 85.3586   3
  -7   7   1 237.365 70.2168   2
  -7  -7   1 164.681 69.7401   2
  -7  -7   1 183.565 60.7190   3
   7   7  -1 150.183 54.5322   3
  -7   7   1 130.394 92.5798   3
  -7  -7   0 1008.44 146.188   1
  -7   7   0 707.276 105.627   2
  -7  -7   0 1147.55 148.587   2
  -7   7   0 1224.00 211.674   3
   7   7   0 702.660 112.666   3
  -7  -7  -1 1785.14 161.533   2
  -7   7  -1 1734.13 152.732   2
  -7  -7  -1 1831.58 202.973   1
   7  -7   1 1665.03 203.095   5
  -7   7  -1 1929.23 259.233   3
   7   7   1 1985.76 194.247   3
  -7  -7  -2 235.951 91.7058   1
  -7   7  -2 422.071 115.463   1
  -7  -7  -2 302.808 64.7018   2
  -7   7  -2 288.612 62.2033   2
   7   7   2 537.621 111.316   3
  -7   7  -3 708.113 155.613   1
  -7  -7  -3 620.940 144.724   1
  -7   7  -4 964.552 192.616   1
  -7  -7  -4 660.138 160.463   1
  -7  -7  -5 1117.90 208.578   1
  -7   7  -5 891.438 183.845   1
  -7   7  -6 38.9673 80.7139   1
  -7  -7  -6-21.1028 65.8578   1
  -7  -8  13 161.317 110.327   3
  -7  -8  13-33.8198 74.7687   4
  -7  -8  12 55.0057 89.2016   3
  -7  -8  12 296.881 133.022   4
  -7  -8  11 1437.72 214.993   3
  -7  -8  11 1136.85 214.633   4
  -7   8  11 1075.87 209.983   3
  -7  -8  10 464.748 133.810   4
  -7   8  10 353.994 131.189   3
  -7  -8  10 467.302 120.392   3
  -7  -8   9 2596.11 291.895   4
  -7   8   9 2851.26 310.445   3
  -7  -8   9 2423.33 248.643   3
  -7  -8   8-136.644 78.1414   1
  -7   8   8-32.2445 90.1302   3
  -7  -8   8-40.5883 62.5299   3
  -7  -8   7 303.835 93.1056   1
  -7  -8   7 327.315 84.6561   3
  -7   8   7 310.457 111.985   3
  -7  -8   6 3711.31 278.923   1
  -7   8   6 4503.48 354.940   3
  -7  -8   6 3939.58 255.799   3
  -7  -8   5 1653.46 180.876   1
  -7  -8   5 1891.95 227.537   2
  -7   8   5 1628.10 215.843   3
  -7  -8   5 1474.07 149.712   3
  -7  -8   4 3916.01 311.234   2
  -7  -8   4 3776.07 225.981   3
  -7   8   4 3598.23 313.369   3
  -7  -8   3 940.028 151.216   2
  -7  -8   3 653.759 96.1985   3
  -7   8   3 726.785 142.392   3
  -7   8   2 223.087 72.0909   2
   7   8  -2 106.597 39.1917   3
  -7  -8   2 143.297 67.6268   2
   7  -8  -2 176.015 49.5628   4
  -7  -8   2 171.913 58.4408   3
  -7   8   2 97.0469 60.2888   3
  -7   8   1 9384.36 399.104   2
  -7  -8   1 9710.31 437.440   2
  -7  -8   1 9490.32 394.573   1
   7  -8  -1 9246.57 392.915   4
  -7   8   1 9958.57 544.174   3
   7   8  -1 9439.70 353.859   3
  -7  -8   0 104.312 67.8777   1
  -7   8   0 23.8246 46.1492   2
  -7  -8   0 132.754 64.7340   2
  -7   8   0 74.1678 86.1853   3
   7   8   0 143.342 56.0121   3
  -7  -8  -1 2664.30 207.881   2
  -7   8  -1 2556.46 199.248   2
  -7  -8  -1 2611.84 237.588   1
  -7   8  -1 2197.39 276.104   3
   7   8   1 2866.04 224.917   3
  -7   8  -2 1387.56 199.296   1
  -7  -8  -2 1318.43 186.642   1
  -7  -8  -2 1416.96 140.968   2
   7   8   2 1417.51 171.293   3
  -7  -8  -3 1012.72 182.650   1
  -7   8  -3 1067.51 181.749   1
  -7  -8  -4-67.7116 82.4055   1
  -7   8  -4 74.6689 82.5313   1
  -7   8  -5 708.807 177.402   1
  -7  -8  -5 559.741 159.324   1
  -7   8  -6-144.142 104.556   1
  -7  -8  -6-110.133 99.9604   1
  -7  -9  12-50.5444 71.8005   3
  -7  -9  12 139.561 99.8926   4
  -7  -9  11-221.296 99.6202   3
  -7  -9  11-70.2988 82.7250   4
  -7   9  11 23.7275 96.7783   3
  -7  -9  10 31.8295 86.1028   4
  -7   9  10-76.1037 71.7241   3
  -7  -9   9 211.682 100.569   4
  -7   9   9 257.259 92.7347   3
  -7  -9   9 276.560 96.1843   3
  -7   9   8 489.592 133.542   3
  -7  -9   8 361.628 96.9686   3
  -7  -9   7 26.2651 43.4063   1
  -7  -9   7 0.93647 68.1577   2
  -7  -9   7 19.0119 41.5843   3
  -7   9   7-65.4460 76.2251   3
  -7  -9   6 654.116 116.567   1
  -7  -9   6 885.841 163.820   2
  -7   9   6 740.222 159.699   3
  -7  -9   6 733.091 108.949   3
  -7  -9   5 1246.77 195.131   2
  -7   9   5 1147.72 191.297   3
  -7  -9   5 1228.42 132.470   3
  -7  -9   4-18.5483 63.3892   2
  -7  -9   4-7.72166 39.9964   3
  -7  -9   3 7872.67 443.483   2
  -7  -9   3 7400.18 297.379   3
  -7   9   3 8183.46 482.699   3
  -7  -9   2 4079.66 311.518   2
   7  -9  -2 3940.91 227.838   4
  -7   9   2 3681.21 331.512   3
  -7   9   1 307.917 90.9682   2
  -7  -9   1 431.080 114.448   2
  -7  -9   1 311.136 77.1721   1
   7  -9  -1 406.045 93.2097   4
  -7   9   1 284.340 112.144   3
   7   9  -1 563.889 80.3696   3
  -7  -9   0 67.4098 55.4369   2
  -7   9   0-112.067 74.1046   2
  -7  -9   0 81.6342 52.8733   1
   7  -9   0 30.7010 53.0906   4
   7   9   0 100.167 44.2654   3
  -7   9   0 18.2519 68.9743   3
  -7  -9  -1 406.170 102.222   1
  -7  -9  -1 377.563 91.3676   2
  -7   9  -1 270.649 76.2471   2
  -7   9  -1 279.812 115.412   3
   7   9   1 182.635 63.8634   3
  -7  -9  -2 649.534 104.112   2
  -7  -9  -2 767.646 145.308   1
  -7   9  -2 610.428 140.997   1
  -7  -9  -3-66.9137 78.3686   1
  -7   9  -3 54.0109 78.0492   1
  -7  -9  -4 449.501 136.235   1
  -7   9  -4 228.496 112.031   1
  -7  -9  -5 266.184 117.876   1
  -7   9  -5 320.474 116.795   1
  -7   9  -6 1221.60 234.844   1
  -7  -9  -6 880.614 202.532   1
  -7 -10  12 508.932 166.358   4
  -7 -10  11 668.269 178.560   4
  -7  10  11 851.445 187.951   3
  -7 -10  11 242.527 99.1338   3
  -7 -10  10 203.670 121.499   2
  -7 -10  10 343.285 128.860   4
  -7  10  10 225.884 106.534   3
  -7 -10  10 459.920 127.201   3
  -7 -10   9-44.0056 77.2541   2
  -7 -10   9 135.360 83.3293   4
  -7  10   9 30.4087 64.0656   3
  -7 -10   9 123.578 72.3787   3
  -7 -10   8 924.301 189.836   2
  -7 -10   8 951.786 139.938   3
  -7  10   8 1037.73 189.745   3
  -7 -10   7 1394.85 221.958   2
  -7  10   7 1401.28 212.457   3
  -7 -10   7 1565.48 165.285   3
  -7 -10   6 315.289 89.8371   1
  -7 -10   6 251.248 101.709   2
  -7  10   6 307.237 111.093   3
  -7 -10   6 296.732 65.7518   3
  -7 -10   5 182.566 87.9296   2
  -7 -10   5 231.214 58.3014   3
  -7  10   5 137.437 92.9452   3
  -7 -10   4 3566.03 325.713   2
  -7 -10   4 3256.94 183.913   3
  -7  10   4 3227.38 309.976   3
  -7 -10   3 818.587 161.333   2
  -7 -10   3 710.937 83.8166   3
  -7  10   3 636.508 142.785   3
  -7 -10   2 3906.45 315.033   2
  -7 -10   2 3942.35 235.215   1
   7 -10  -2 4266.09 249.801   4
  -7  10   2 3328.69 321.548   3
  -7 -10   1 210.808 83.2857   2
  -7 -10   1 105.727 50.3406   1
   7 -10  -1 217.247 69.5867   4
  -7  10   1 119.808 83.3923   3
  -7 -10   0 1030.68 151.143   2
  -7 -10   0 1066.32 141.728   1
   7 -10   0 1171.28 172.110   4
  -7  10   0 998.524 195.009   3
  -7 -10  -1 553.808 113.403   2
  -7 -10  -1 512.019 109.449   1
   7 -10   1 411.258 113.835   4
  -7  10  -1 502.896 153.570   3
  -7 -10  -2 2109.09 196.154   2
  -7  10  -2 2151.50 250.348   1
  -7 -10  -2 1793.11 214.693   1
  -7 -10  -3 223.287 89.0363   1
  -7  10  -3-2.29499 52.5397   1
  -7  10  -4-55.1215 69.3638   1
  -7 -10  -4 59.8872 75.2898   1
  -7 -10  -5-5.42735 47.6833   1
  -7  10  -5 73.4374 79.9598   1
  -7  10  -6 117.091 88.2828   1
  -7 -10  -6 163.438 99.3376   1
  -7 -11  11 472.367 160.141   4
  -7 -11  10 118.066 98.8454   2
  -7 -11  10-171.960 101.375   4
  -7  11  10-54.4784 71.8448   3
  -7 -11   9 137.413 83.2643   2
  -7  11   9 249.189 110.783   3
  -7 -11   8 173.060 89.5875   2
  -7 -11   8 182.202 60.4396   3
  -7  11   8 111.003 77.3939   3
  -7 -11   7 961.746 198.821   2
  -7  11   7 756.334 165.768   3
  -7 -11   7 999.714 129.616   3
  -7 -11   6 92.9693 96.1039   2
  -7 -11   6 57.9022 37.3459   3
  -7  11   6 195.583 109.216   3
  -7 -11   5 169.750 105.884   2
  -7  11   5 492.306 129.008   3
  -7 -11   5 429.444 70.5787   3
  -7 -11   4 13.6504 81.0916   2
  -7 -11   4 66.2852 29.8997   3
  -7  11   4 152.173 90.1684   3
  -7 -11   3 585.988 87.6952   1
  -7 -11   3 683.011 147.301   2
  -7 -11   3 730.619 106.953   1
  -7  11   3 687.438 155.375   3
  -7 -11   2 865.450 158.787   2
  -7 -11   2 822.629 110.271   1
   7 -11  -2 767.225 115.044   4
  -7  11   2 709.989 161.532   3
  -7 -11   1 623.254 131.283   2
  -7 -11   1 568.191 96.2722   1
   7 -11  -1 505.109 109.100   4
  -7  11   1 717.617 170.433   3
  -7 -11   0 977.661 159.766   2
  -7 -11   0 1090.24 141.717   1
   7 -11   0 1298.48 184.996   4
  -7  11   0 799.336 178.730   3
  -7 -11  -1 396.678 104.272   2
  -7 -11  -1 303.794 83.0522   1
  -7  11  -1 447.529 114.465   1
   7 -11   1 356.123 112.129   4
  -7  11  -1 392.442 135.509   3
  -7 -11  -2 2095.92 206.517   2
  -7  11  -2 2237.57 253.866   1
  -7 -11  -2 2147.09 230.777   1
   7 -11   2 1989.26 258.592   4
  -7  11  -3 353.730 119.158   1
  -7 -11  -3 135.067 84.1640   1
   7 -11   3 171.839 96.0358   4
  -7  11  -4 581.562 145.943   1
  -7 -11  -4 823.347 168.055   1
  -7 -11  -5-88.2252 83.7880   1
  -7  11  -5 433.960 128.662   1
  -7 -11  -6 566.742 166.696   1
  -7 -12  10 78.6860 101.505   4
  -7  12  10 597.658 158.073   3
  -7 -12   9 498.347 160.962   2
  -7  12   9 411.941 128.034   3
  -7 -12   8 97.3872 91.9251   2
  -7  12   8-0.52292 71.9740   3
  -7 -12   7 1719.08 260.052   2
  -7  12   7 1724.13 247.317   3
  -7 -12   6 3626.33 365.692   2
  -7  12   6 3039.93 317.150   3
  -7 -12   5 1350.17 225.273   2
  -7  12   5 1143.92 195.550   3
  -7 -12   4 920.810 174.475   2
  -7  12   4 1162.66 201.971   3
  -7 -12   3 76.7174 32.9969   1
  -7 -12   3 92.3035 77.5076   2
  -7  12   3 143.281 105.834   3
  -7 -12   2-30.4228 37.3733   1
  -7 -12   2 38.5207 65.1005   2
  -7  12   2 34.1446 75.8787   3
  -7 -12   1 577.852 137.601   2
  -7 -12   1 516.929 94.8566   1
   7 -12  -1 581.854 115.036   4
  -7  12   1 499.648 142.751   3
  -7 -12   0 319.148 112.295   2
  -7 -12   0 212.790 70.5414   1
   7 -12   0 158.754 83.9853   4
  -7  12   0 258.707 117.468   3
  -7 -12  -1 42.6325 60.6953   2
   7 -12   1 43.2710 62.1870   4
  -7 -12  -1 111.690 70.8316   1
  -7  12  -1 1.59856 45.7458   1
  -7 -12  -2 1253.60 172.518   2
  -7  12  -2 1125.98 186.306   1
  -7 -12  -2 1092.37 169.368   1
   7 -12   2 1143.02 202.862   4
  -7  12  -3 288.798 111.201   1
  -7 -12  -3 136.021 81.1089   1
   7 -12   3 382.777 134.155   4
  -7  12  -4 341.903 136.015   1
   7 -12   4 326.768 143.020   4
  -7  12  -5-43.6696 74.9296   1
   7 -12   5-331.202 131.148   4
  -7  13  10 69.5874 74.4479   3
  -7  13   9 319.159 125.673   3
  -7 -13   8 146.559 106.099   2
  -7  13   8 54.1120 66.0617   3
  -7 -13   7-23.5286 95.9358   2
  -7  13   7 16.6795 67.9237   3
  -7 -13   6-143.472 109.538   2
  -7  13   6 174.707 90.5747   3
  -7 -13   5 306.394 128.315   2
  -7  13   5 146.239 88.6950   3
  -7 -13   4 436.400 139.031   2
  -7  13   4 6.37842 84.5224   3
  -7 -13   3 266.765 118.257   2
  -7  13   3 171.955 104.827   3
  -7 -13   2 125.299 82.4387   2
  -7  13   2 80.9177 93.5196   3
  -7 -13   1 483.033 128.979   2
   7 -13  -1 477.157 106.181   4
  -7  13   1 482.199 152.628   3
  -7 -13   0 175.395 81.5839   2
   7 -13   0 114.164 66.2354   4
  -7  13   0 74.2800 88.9390   3
  -7 -13  -1 211.722 87.9550   2
   7 -13   1 296.829 105.566   4
  -7  13  -1 165.189 73.3883   1
  -7 -13  -2-59.2231 55.1157   2
  -7  13  -2 98.9756 68.1444   1
   7 -13   2-86.3181 74.4466   4
  -7  13  -3 1018.34 182.459   1
   7 -13   3 632.811 176.370   4
  -7  13  -4 146.933 85.2330   1
   7 -13   4 211.104 134.164   4
  -7  14   9-178.079 94.3776   3
  -7  14   8 495.621 142.694   3
  -7 -14   7 875.613 208.211   2
  -7  14   7 1042.66 199.325   3
  -7 -14   6 723.058 175.889   2
  -7  14   6 682.157 156.517   3
  -7 -14   5 2766.78 331.729   2
  -7  14   5 2755.45 309.191   3
  -7 -14   4 1739.37 260.291   2
  -7  14   4 1353.53 222.787   3
  -7 -14   3 2746.78 314.816   2
  -7  14   3 2564.69 304.990   3
  -7 -14   2-2.99342 71.5905   2
  -7  14   2-68.6744 101.261   3
  -7 -14   1 448.996 124.792   2
  -7  14   1 236.633 117.014   3
  -7 -14   0 172.917 87.1030   2
   7 -14   0 234.624 90.1251   4
  -7  14   0 299.612 137.327   3
  -7 -14  -1 2.09845 49.4924   2
   7 -14   1 17.8367 46.1354   4
  -7  14  -1 114.767 74.6307   1
  -7 -14  -2-86.5490 59.1633   2
  -7  14  -2 10.7544 44.3862   1
   7 -14   2-152.524 87.9734   4
   7 -14   3 79.0712 76.0063   4
   7 -14   4 87.4359 70.7274   4
  -7  15   8 125.077 90.4516   3
  -7  15   7 415.187 128.799   3
  -7  15   6-139.171 93.1674   3
  -7 -15   5 299.977 130.582   2
  -7  15   5 103.578 78.6761   3
  -7 -15   4 151.544 105.114   2
  -7  15   4 95.9249 93.5653   3
  -7 -15   3 81.8322 73.5960   2
  -7  15   3 164.830 104.991   3
  -7 -15   2-88.5045 83.5173   2
  -7  15   2-60.5200 94.9111   3
  -7 -15   1-31.9348 70.5367   2
  -7  15   1 52.6959 77.4042   3
  -7 -15   0-55.2447 64.9644   2
  -7  15   0-209.824 114.985   3
  -7 -15  -1 153.532 86.8826   2
  -7  16   7-356.860 135.026   3
  -7  16   6 439.935 134.710   3
  -7  16   5 99.3519 98.0919   3
  -7  16   4 1137.11 215.311   3
  -7 -16   3 34.2967 79.5061   2
  -7  16   3 20.6007 72.1418   3
  -7 -16   2 1415.67 237.162   2
  -7  16   2 1067.19 215.996   3
  -7 -16   1 47.5528 60.2978   2
  -7  16   1 130.209 89.6839   3
  -7 -16   0 573.114 150.963   2
  -7 -16  -1 325.157 110.452   2
  -8   0  12 1729.15 279.271   3
  -8   0  11-23.1099 66.7094   3
  -8   0  10-12.3439 34.2256   4
  -8   0  10-70.9133 87.0747   3
  -8   0   9-2.68518 79.4680   3
  -8   0   8 5482.36 388.841   3
  -8   0   7-52.4459 80.9454   3
  -8   0   6 2520.94 251.322   3
   8   0  -5 32.6156 31.3112   4
  -8   0   5 30.9950 57.7299   3
   8   0  -4 982.636 106.343   4
  -8   0   4 1137.10 165.876   3
   8   0  -3-60.6694 60.9494   3
  -8   0   3 28.4603 62.3113   3
  -8   0   2 15630.2 615.079   3
  -8   0   1-1.56376 60.0122   3
  -8   0   0 491.389 134.521   3
  -8   0  -1 70.1064 84.0298   1
  -8   0  -1-28.4384 74.4126   3
  -8   0  -2 417.770 117.601   1
   8   0   2 359.025 81.8068   5
  -8   0  -3-93.6077 95.0649   1
  -8   0  -4 259.434 119.757   1
  -8   0  -5-115.249 114.844   1
  -8   1  12 10.5361 77.5121   3
  -8  -1  12-140.264 104.858   3
  -8  -1  11 903.698 136.387   4
  -8  -1  11 762.312 180.109   3
  -8   1  11 930.120 200.849   3
  -8   1  10-8.11630 27.9415   4
  -8  -1  10-28.4114 41.4214   4
  -8   1  10-9.49289 74.0168   3
  -8  -1  10-25.2227 71.1456   3
  -8   1   9 4404.05 370.889   3
  -8  -1   9 4494.79 365.204   3
  -8   1   8 3621.76 321.154   3
  -8  -1   8 3521.57 309.302   3
  -8   1   7 8641.44 476.913   3
  -8  -1   7 8349.29 454.896   3
  -8   1   6 20267.9 707.675   3
  -8  -1   6 20188.4 683.072   3
   8   1  -5 7453.12 311.687   4
   8   1  -5 8187.76 434.615   3
  -8   1   5 7823.14 434.397   3
  -8  -1   5 8308.38 433.402   3
   8  -1  -4 6938.73 247.070   4
   8   1  -4 6914.97 303.685   4
  -8  -1   4 6943.46 395.680   3
  -8   1   4 7689.86 428.866   3
   8   1  -4 7690.81 418.350   3
  -8  -1   3 8159.17 428.727   3
  -8   1   3 8574.92 454.693   3
   8   1  -3 8286.04 425.819   3
  -8  -1   2 3575.14 295.286   3
  -8   1   2 3772.30 309.776   3
   8   1  -2 4485.02 319.714   3
  -8   1   1 1775.60 225.295   3
  -8  -1   1 1561.37 217.196   3
  -8  -1   0 8588.33 274.127   2
  -8  -1   0 8880.83 494.327   3
  -8   1   0 8273.32 494.379   3
  -8  -1  -1 4867.57 117.131   2
  -8  -1  -1 5390.10 379.375   1
   8  -1   1 5096.12 297.121   5
  -8   1  -1 4817.41 395.972   3
  -8  -1  -2 3460.63 314.477   1
  -8   1  -2 3298.49 308.383   1
   8  -1   2 3662.90 242.424   5
  -8  -1  -3 491.461 135.817   1
  -8   1  -3 235.126 96.6931   1
  -8  -1  -4 751.371 180.957   1
  -8   1  -4 816.462 191.393   1
  -8  -1  -5 434.442 142.614   1
  -8   1  -5 637.277 178.437   1
  -8  -2  13 672.454 185.399   3
  -8   2  12 43.0943 85.4021   3
  -8  -2  12 77.7765 86.8669   3
  -8  -2  11 1757.15 201.616   4
  -8  -2  11 1559.28 243.867   3
  -8   2  11 2083.94 284.900   3
  -8  -2  10 802.909 129.281   4
  -8   2  10 1093.30 202.276   3
  -8  -2  10 1021.22 187.582   3
  -8   2   9 2464.50 279.865   3
  -8  -2   9 2424.35 266.637   3
  -8   2   8 477.836 134.647   3
  -8  -2   8 576.540 142.540   3
  -8   2   7-18.4852 60.7481   3
  -8  -2   7-45.6154 72.9988   3
  -8   2   6 4551.78 345.099   3
  -8  -2   6 4434.51 317.480   3
   8   2  -5 13418.9 458.244   4
   8   2  -5 14943.3 579.734   3
  -8   2   5 14261.4 592.775   3
  -8  -2   5 14668.8 563.832   3
   8  -2  -4 302.724 46.4123   4
  -8  -2   4 170.922 73.6746   3
  -8   2   4 263.718 89.4521   3
   8   2  -4 294.031 85.2305   3
  -8  -2   3 5685.23 350.904   3
  -8   2   3 6149.17 393.362   3
   8   2  -3 6375.18 368.436   3
   8   2  -2 1306.41 172.029   3
  -8  -2   2 1273.25 175.376   3
  -8   2   2 1051.87 169.072   3
  -8  -2   1 166.744 85.1605   3
  -8   2   1 104.840 78.7498   3
   8   2  -1 200.568 71.6588   3
  -8  -2   0-16.6869 29.7643   2
   8  -2   0-20.2195 54.4923   5
  -8  -2   0-16.3407 87.1524   3
  -8   2   0-62.1259 94.6527   3
  -8  -2  -1 35.5837 18.5054   2
  -8   2  -1 16.8234 12.5652   2
  -8  -2  -1 26.5381 55.1970   1
   8  -2   1-10.9906 54.3627   5
  -8   2  -1-40.1183 110.983   3
  -8   2  -2-46.9715 77.4703   1
  -8  -2  -2 39.9745 77.0175   1
   8  -2   2 34.9861 44.8495   5
  -8  -2  -3 589.446 143.240   1
  -8   2  -3 654.648 149.828   1
  -8  -2  -4 100.729 101.263   1
  -8   2  -4 98.0557 94.5138   1
  -8  -2  -5 1.17886 104.085   1
  -8   2  -5 50.2811 88.8367   1
  -8  -3  13 285.113 135.269   3
  -8  -3  12 50.9303 74.6277   3
  -8   3  12-18.8855 60.0748   3
  -8  -3  11 1276.51 181.000   4
  -8   3  11 1350.89 226.896   3
  -8  -3  11 1327.62 230.758   3
  -8  -3  10 536.553 121.144   4
  -8   3  10 508.142 150.521   3
  -8  -3  10 509.454 136.108   3
  -8  -3   9 692.422 151.456   3
  -8   3   9 864.107 180.236   3
  -8   3   8 125.936 105.543   3
  -8  -3   8 99.1696 69.5417   3
  -8   3   7 1491.92 209.521   3
  -8  -3   7 1541.75 193.392   3
  -8   3   6 9136.11 489.202   3
  -8  -3   6 9478.06 453.989   3
  -8   3   5 1288.67 192.646   3
  -8  -3   5 1188.16 165.658   3
   8  -3  -4 2921.99 94.1011   4
   8   3  -4 3079.12 256.866   3
  -8  -3   4 3015.69 253.969   3
  -8   3   4 2870.30 275.655   3
  -8  -3   3 6752.36 377.583   3
  -8   3   3 6741.93 422.159   3
   8   3  -3 6456.84 363.478   3
   8  -3  -2-12.8219 56.3893   5
   8   3  -2-9.04444 39.7052   3
  -8  -3   2-44.2750 78.2084   3
  -8   3   2-43.2950 76.4323   3
  -8  -3   1 10381.6 371.194   2
   8  -3  -1 11134.0 476.220   5
  -8  -3   1 10945.5 514.196   3
  -8   3   1 11153.9 565.097   3
   8   3  -1 10555.5 483.768   3
  -8   3   0 86.4304 33.9090   2
  -8  -3   0 63.4854 30.6060   2
   8  -3   0 115.624 62.3789   5
  -8  -3   0-58.6674 86.7405   3
  -8   3   0 64.0715 72.4412   3
  -8  -3  -1 3993.63 160.982   2
  -8   3  -1 3856.36 136.471   2
  -8  -3  -1 4094.53 326.166   1
  -8   3  -1 4369.06 387.711   3
   8  -3   1 4227.52 284.843   5
  -8  -3  -2 177.103 86.7900   1
  -8   3  -2 163.996 83.3333   1
   8  -3   2 35.7597 47.2327   5
  -8  -3  -3 3145.30 317.289   1
  -8   3  -3 3202.58 321.962   1
  -8   3  -4 279.159 126.549   1
  -8  -3  -4 167.245 96.5195   1
  -8  -3  -5 2907.94 341.764   1
  -8   3  -5 2830.25 337.825   1
  -8  -4  13-102.659 98.9067   3
  -8  -4  12 88.7012 67.9958   4
  -8   4  12 127.103 116.464   3
  -8  -4  12 124.878 99.2437   3
  -8  -4  11 1413.95 202.569   4
  -8   4  11 1525.36 245.884   3
  -8  -4  11 1201.45 213.994   3
  -8  -4  10 2206.42 234.344   4
  -8   4  10 2282.68 291.755   3
  -8  -4  10 2092.90 258.021   3
  -8   4   9 4565.91 384.645   3
  -8  -4   9 4263.69 346.890   3
  -8   4   8 11009.3 576.224   3
  -8  -4   8 9917.68 503.470   3
  -8   4   7 1642.16 221.876   3
  -8  -4   7 1769.20 206.794   3
   8   4  -6 9162.83 435.750   4
  -8   4   6 10124.0 521.222   3
  -8  -4   6 10193.9 463.614   3
   8   4  -5 4466.19 304.263   4
  -8   4   5 4608.44 351.691   3
  -8  -4   5 4967.62 320.751   3
   8   4  -4 834.914 137.353   3
   8   4  -4 707.487 126.344   4
  -8  -4   4 1043.54 149.653   3
  -8   4   4 859.548 156.357   3
   8   4  -3 2510.23 230.571   4
  -8  -4   3 2656.25 234.190   3
  -8   4   3 2814.27 282.911   3
   8   4  -3 2543.73 226.103   3
  -8  -4   2 9743.34 456.937   3
  -8   4   2 10533.3 542.413   3
   8   4  -2 10346.1 454.468   3
  -8  -4   1 1786.09 164.446   2
   8  -4  -1 1944.03 207.682   5
  -8  -4   1 1962.29 218.196   3
  -8   4   1 1960.47 250.058   3
   8   4  -1 1880.72 202.143   3
  -8   4   0 2316.29 148.406   2
  -8  -4   0 2593.14 177.642   2
   8  -4   0 2487.94 230.325   5
  -8  -4   0 2256.42 241.119   3
  -8   4   0 2051.11 266.242   3
   8   4   0 2344.83 236.602   3
  -8  -4  -1 2028.22 131.113   2
  -8   4  -1 2034.54 118.315   2
  -8  -4  -1 2146.46 238.853   1
   8  -4   1 2053.99 207.137   5
  -8   4  -1 1973.82 266.376   3
  -8   4  -2 24.0166 72.0246   1
  -8  -4  -2 97.5010 86.7783   1
   8  -4   2 56.8949 48.3553   5
  -8   4  -3 136.721 98.7781   1
  -8  -4  -3 277.646 106.977   1
  -8   4  -4 322.012 136.408   1
  -8  -4  -4 175.318 107.279   1
  -8  -4  -5 233.708 124.948   1
  -8   4  -5 205.883 130.954   1
  -8  -5  13 217.652 112.505   3
  -8  -5  12 164.451 91.8276   4
  -8   5  12 166.056 100.638   3
  -8  -5  12 111.992 93.8883   3
  -8  -5  11 348.138 111.826   4
  -8   5  11 582.203 164.683   3
  -8  -5  11 329.541 124.874   3
  -8  -5  10 96.3685 68.2086   4
  -8   5  10-28.1811 62.2150   3
  -8  -5  10-15.1562 67.2244   3
  -8  -5   9 11.4433 57.1703   3
  -8   5   9 88.3685 75.0977   3
  -8   5   8 404.077 137.670   3
  -8  -5   8 194.867 88.2906   3
  -8  -5   7-28.6104 55.3348   3
  -8   5   7-16.1548 74.7813   3
   8   5  -6 581.204 127.593   4
  -8   5   6 456.260 127.216   3
  -8  -5   6 483.922 105.065   3
   8   5  -5 7235.71 408.534   4
  -8  -5   5 8023.09 397.726   3
  -8   5   5 8119.46 472.951   3
   8   5  -4 1608.19 192.481   4
   8   5  -4 1674.17 182.761   3
  -8  -5   4 1439.48 170.578   3
  -8   5   4 1618.14 214.671   3
   8   5  -3 4464.23 319.681   4
  -8  -5   3 4398.59 294.985   3
  -8   5   3 4382.77 350.367   3
   8   5  -3 4309.18 288.928   3
  -8  -5   2 1495.46 165.921   2
  -8  -5   2 1319.63 170.071   3
  -8   5   2 1199.32 192.781   3
   8   5  -2 1362.44 163.697   3
  -8  -5   1 975.089 129.129   2
  -8   5   1 787.753 101.696   2
   8   5  -1 854.505 130.570   3
  -8  -5   1 732.651 134.692   3
  -8   5   1 586.362 144.794   3
  -8   5   0 5481.94 245.019   2
  -8  -5   0 5831.39 282.299   2
  -8  -5   0 5165.75 344.448   1
   8  -5   0 5846.48 363.610   5
  -8   5   0 5797.76 443.014   3
   8   5   0 5843.89 356.131   3
  -8  -5  -1-20.0619 30.2968   2
  -8   5  -1-39.0074 27.5541   2
  -8  -5  -1-25.6763 65.3122   1
   8  -5   1 25.8103 51.5245   5
  -8   5  -1 126.859 106.034   3
  -8   5  -2 1621.46 229.005   1
  -8  -5  -2 1452.75 208.055   1
   8  -5   2 1368.60 175.874   5
  -8   5  -3 49.1625 80.3531   1
  -8  -5  -3-19.2467 64.9871   1
  -8   5  -4 1302.37 231.273   1
  -8  -5  -4 1198.49 215.502   1
  -8  -5  -5 56.8991 73.0626   1
  -8   5  -5-100.138 97.2609   1
  -8  -6  13 670.366 177.821   3
  -8  -6  12 1736.64 249.287   4
  -8  -6  12 2390.33 306.356   3
  -8  -6  11 127.587 87.8419   4
  -8  -6  11 190.322 92.7362   3
  -8   6  11 209.901 106.238   3
  -8  -6  10 2679.90 279.934   4
  -8  -6  10 1865.78 236.519   3
  -8   6  10 2347.31 297.473   3
  -8   6   9 1832.61 258.423   3
  -8  -6   9 1881.81 229.365   3
  -8   6   8 2574.91 290.420   3
  -8  -6   8 2671.24 258.257   3
  -8  -6   7 346.491 96.7574   3
  -8   6   7 245.479 98.8259   3
  -8  -6   6 6598.57 409.995   1
   8   6  -6 7178.54 434.693   4
  -8   6   6 7839.55 475.500   3
  -8  -6   6 6730.12 364.028   3
  -8  -6   5 4.90521 60.8489   1
   8   6  -5 65.4567 49.2997   4
  -8  -6   5-79.7405 70.0205   3
  -8   6   5-62.8738 88.2989   3
   8   6  -4 7664.20 439.112   4
  -8  -6   4 8350.04 393.460   3
  -8   6   4 8059.52 478.559   3
  -8  -6   3 245.398 80.1637   2
   8  -6  -3 255.294 42.3927   4
   8   6  -3 320.610 86.8588   3
  -8  -6   3 317.400 90.3227   3
  -8   6   3 299.195 103.745   3
  -8   6   2 91.8404 49.3467   2
  -8  -6   2 240.478 81.3779   2
   8   6  -2 260.837 78.5784   3
  -8  -6   2 280.310 82.0600   3
  -8   6   2 209.668 110.253   3
  -8   6   1 707.420 103.272   2
  -8  -6   1 794.702 124.362   2
  -8  -6   1 890.672 142.970   3
   8   6  -1 776.416 122.758   3
  -8   6   1 826.338 178.227   3
  -8   6   0 2353.97 174.168   2
  -8  -6   0 2837.19 209.849   2
  -8  -6   0 2476.00 242.175   1
  -8   6   0 2693.09 311.539   3
   8   6   0 2435.00 226.197   3
  -8  -6  -1 5.99448 54.9680   1
  -8  -6  -1-33.9364 34.3403   2
  -8   6  -1-71.2348 97.0156   3
  -8   6  -2 544.859 148.901   1
  -8  -6  -2 777.422 161.490   1
  -8   6  -3 93.6165 88.1085   1
  -8  -6  -3 145.988 98.2986   1
  -8   6  -4 375.531 142.929   1
  -8  -6  -4 334.378 125.224   1
  -8  -6  -5 67.1813 80.8770   1
  -8   6  -5 240.465 117.771   1
  -8  -7  13-208.624 111.424   3
  -8  -7  12 502.652 142.746   4
  -8  -7  12 437.648 142.224   3
  -8  -7  11 47.5131 72.2873   4
  -8  -7  11-147.599 91.0988   3
  -8   7  11-92.6556 83.6727   3
  -8  -7  10 209.209 88.4846   4
  -8   7  10 376.188 131.273   3
  -8  -7  10 114.046 69.9961   3
  -8   7   9 167.241 104.103   3
  -8  -7   9 51.7651 64.9789   3
  -8  -7   8 996.286 156.268   3
  -8   7   8 745.698 160.526   3
  -8   7   7 1789.38 240.083   3
  -8  -7   7 1632.01 185.145   3
  -8  -7   6 670.453 134.978   1
  -8   7   6 1072.15 194.423   3
  -8  -7   6 960.839 140.878   3
  -8  -7   5 3224.67 272.824   1
  -8  -7   5 3144.61 240.460   3
  -8   7   5 3050.85 306.962   3
  -8  -7   4 367.734 98.3569   2
  -8  -7   4 465.246 99.7446   3
  -8   7   4 660.755 152.422   3
  -8  -7   3 3583.81 283.853   2
   8  -7  -3 3652.52 148.512   4
   8   7  -3 3522.46 245.569   3
  -8  -7   3 3853.41 263.615   3
  -8   7   3 3704.04 337.146   3
  -8  -7   2 634.256 125.159   2
  -8   7   2 432.974 94.8827   2
   8  -7  -2 544.387 88.5427   4
  -8  -7   2 506.582 106.641   3
  -8   7   2 616.633 159.016   3
   8   7  -2 540.756 100.648   3
  -8  -7   1 9876.30 451.755   1
  -8   7   1 8875.51 373.504   2
  -8  -7   1 9353.96 423.433   2
  -8   7   1 10118.7 580.451   3
   8   7  -1 9327.73 411.347   3
  -8  -7   0 8.08706 58.4632   1
  -8   7   0 12.8004 34.6554   2
  -8  -7   0 2.01033 39.4918   2
  -8   7   0 138.948 112.287   3
   8   7   0 49.0485 60.4377   3
  -8  -7  -1 1001.52 157.798   1
  -8  -7  -1 1082.09 125.221   2
  -8   7  -1 1134.30 224.240   3
   8   7   1 1244.86 172.657   3
  -8   7  -2 2580.15 282.124   1
  -8  -7  -2 2660.29 275.277   1
  -8  -7  -3 846.982 167.065   1
  -8   7  -3 1181.20 208.279   1
  -8   7  -4 250.171 105.871   1
  -8  -7  -4 14.9019 71.1602   1
  -8  -7  -5 84.9549 80.9724   1
  -8   7  -5 158.061 105.127   1
  -8  -8  13 281.775 124.136   3
  -8  -8  12-42.5504 106.265   4
  -8  -8  12 281.280 97.5200   3
  -8  -8  11 2930.49 328.054   4
  -8   8  11 3515.63 386.344   3
  -8  -8  11 2861.97 310.548   3
  -8   8  10 931.367 200.986   3
  -8  -8  10 853.088 164.951   3
  -8   8   9 3049.09 333.378   3
  -8  -8   9 2683.16 262.537   3
  -8  -8   8 147.624 71.5913   3
  -8   8   8-3.54419 78.4632   3
  -8  -8   7 521.513 115.383   1
  -8   8   7 503.880 131.238   3
  -8  -8   7 338.498 92.4107   3
  -8  -8   6 1398.78 188.731   1
  -8   8   6 1435.22 212.773   3
  -8  -8   6 1193.15 155.017   3
  -8  -8   5 357.856 98.8700   1
  -8  -8   5 619.684 145.664   2
  -8  -8   5 399.215 88.5207   3
  -8   8   5 562.978 155.387   3
  -8  -8   4 2654.00 268.120   2
  -8  -8   4 2574.14 206.705   3
  -8   8   4 2480.77 280.725   3
  -8  -8   3 1524.13 201.035   2
   8  -8  -3 1665.50 104.816   4
  -8  -8   3 1486.82 160.549   3
  -8   8   3 1287.62 209.439   3
  -8   8   2 345.097 86.6554   2
  -8  -8   2 338.259 101.126   2
   8  -8  -2 277.557 66.9378   4
  -8  -8   2 340.019 84.8189   3
  -8   8   2 233.835 123.363   3
   8   8  -2 204.396 70.1565   3
  -8   8   1 2506.79 211.625   2
  -8  -8   1 2933.95 251.458   2
  -8  -8   1 3082.09 251.417   1
   8  -8  -1 3278.40 242.410   4
  -8   8   1 2517.30 301.076   3
   8   8  -1 2875.38 220.218   3
  -8  -8   0 241.020 95.8695   1
  -8  -8   0 404.228 99.2271   2
  -8   8   0 154.386 62.2001   2
   8   8   0 158.968 61.8583   3
  -8   8   0 214.641 88.8256   3
  -8  -8  -1 31.0077 57.6583   1
  -8  -8  -1 117.156 54.0690   2
  -8   8  -1 70.0688 108.604   3
  -8  -8  -2 573.930 140.892   1
  -8   8  -2 594.871 146.287   1
  -8  -8  -3 52.4403 80.9051   1
  -8   8  -3 84.3791 82.7629   1
  -8   8  -4-128.063 94.5720   1
  -8  -8  -4-2.13194 63.3163   1
  -8  -8  -5 247.495 122.140   1
  -8   8  -5 13.6811 62.5954   1
  -8  -9  12 138.088 97.2341   4
  -8  -9  12 2.20080 46.2161   3
  -8  -9  11 880.289 201.063   4
  -8   9  11 967.693 214.834   3
  -8  -9  11 1038.09 189.416   3
  -8   9  10 97.3490 98.7663   3
  -8  -9  10-65.0601 79.5841   3
  -8  -9   9 2015.57 227.084   3
  -8   9   9 1846.41 263.453   3
  -8  -9   8 62.4469 54.7267   3
  -8   9   8 201.218 107.370   3
  -8  -9   7 543.628 139.907   2
  -8   9   7 522.047 139.809   3
  -8  -9   7 505.816 104.657   3
  -8  -9   6 558.169 118.251   1
  -8  -9   6 445.288 135.366   2
  -8  -9   6 393.582 92.3078   3
  -8   9   6 507.173 140.021   3
  -8  -9   5 5459.11 344.141   1
  -8  -9   5 5228.04 394.838   2
  -8  -9   5 5243.34 290.100   3
  -8   9   5 5914.17 440.822   3
  -8  -9   4 1892.97 234.560   2
  -8  -9   4 1708.75 164.283   3
  -8   9   4 2064.58 262.862   3
  -8  -9   3 3840.02 319.548   2
  -8  -9   3 3790.76 243.206   3
  -8   9   3 3552.83 343.521   3
  -8  -9   2 1215.22 176.815   2
  -8  -9   2 1198.61 156.180   1
   8  -9  -2 1277.15 136.433   4
  -8   9   2 1494.80 237.797   3
  -8  -9   1 2003.79 216.647   2
  -8  -9   1 1653.43 184.187   1
   8  -9  -1 1694.38 182.069   4
  -8   9   1 1888.66 268.699   3
  -8  -9   0 329.984 97.1530   2
  -8  -9   0 257.910 89.3486   1
   8  -9   0 322.020 91.8639   4
  -8   9   0 199.268 94.5386   3
  -8  -9  -1 251.349 86.8739   1
  -8   9  -1 319.996 124.520   1
  -8  -9  -1 216.293 70.3818   2
  -8   9  -1 204.588 101.708   3
  -8  -9  -2 391.888 117.549   1
  -8   9  -2 173.312 103.741   1
  -8  -9  -3 1199.41 203.368   1
  -8   9  -3 1241.79 212.422   1
  -8  -9  -4 244.610 114.341   1
  -8   9  -4 440.512 143.757   1
  -8  -9  -5 353.346 122.688   1
  -8 -10  12 555.288 177.496   4
  -8 -10  11-24.7510 74.2117   4
  -8 -10  10 511.296 160.961   2
  -8  10  10 210.472 110.807   3
  -8 -10  10 405.267 120.516   3
  -8 -10   9-84.4644 69.0771   2
  -8 -10   9 59.0009 67.8431   3
  -8  10   9 25.0381 63.9038   3
  -8 -10   8 1831.22 263.831   2
  -8  10   8 2045.59 276.054   3
  -8 -10   8 2044.30 207.444   3
  -8 -10   7 3.14442 63.9275   2
  -8  10   7 152.046 92.0001   3
  -8 -10   7 19.0868 44.2774   3
  -8 -10   6 1270.76 209.419   2
  -8  10   6 1530.60 229.720   3
  -8 -10   6 1618.32 162.070   3
  -8 -10   5 91.0893 77.9646   2
  -8  10   5 59.3119 71.1941   3
  -8 -10   5 18.2887 29.2072   3
  -8 -10   4 2011.21 206.677   1
  -8 -10   4 2354.00 270.275   2
  -8 -10   4 2474.64 182.634   3
  -8  10   4 2277.63 280.247   3
  -8 -10   3 153.435 75.4845   2
  -8 -10   3 84.6913 34.7964   3
  -8  10   3 79.7296 89.7357   3
  -8 -10   2-60.5157 82.8561   2
  -8 -10   2-14.1415 48.7607   1
   8 -10  -2-7.03834 24.8603   4
  -8  10   2-78.5193 102.475   3
  -8 -10   1-4.39277 47.5700   2
  -8 -10   1-50.0532 52.8684   1
   8 -10  -1 34.0977 42.4763   4
  -8  10   1 30.6976 67.4694   3
  -8 -10   0 141.412 73.3018   2
  -8 -10   0 129.138 60.3746   1
   8 -10   0 208.199 84.5368   4
  -8  10   0 152.135 104.924   3
  -8 -10  -1 314.787 88.6769   2
  -8  10  -1 324.840 109.658   1
  -8 -10  -1 391.897 107.634   1
   8 -10   1 144.433 88.6701   4
  -8  10  -1 255.483 131.343   3
  -8 -10  -2-50.6151 61.4019   1
  -8  10  -2 199.910 102.371   1
  -8 -10  -3 37.6357 69.9688   1
  -8  10  -3-25.2220 82.6155   1
  -8  10  -4-9.19418 72.2598   1
  -8 -10  -4 140.221 100.559   1
  -8 -10  -5-61.5473 81.0933   1
  -8  11  10 113.877 80.8076   3
  -8 -11   9 102.972 100.686   2
  -8  11   9 122.898 92.7412   3
  -8 -11   8 478.107 162.007   2
  -8  11   8 240.067 103.792   3
  -8 -11   7 39.0011 83.7439   2
  -8  11   7 122.769 86.3555   3
  -8 -11   6 375.338 129.540   2
  -8  11   6 488.435 144.629   3
  -8 -11   5 6.03700 82.6709   2
  -8  11   5-42.6236 86.9533   3
  -8 -11   4 2188.28 263.301   2
  -8  11   4 1742.47 252.448   3
  -8 -11   3 74.8102 52.9283   1
  -8 -11   3-87.9352 89.9396   2
  -8  11   3-74.5755 102.900   3
  -8 -11   2 1273.72 192.816   2
  -8 -11   2 1146.09 142.249   1
   8 -11  -2 1451.40 151.928   4
  -8  11   2 1556.86 245.538   3
  -8 -11   1-38.8275 52.7108   2
  -8 -11   1-46.0702 42.9600   1
   8 -11  -1-74.4252 49.8257   4
  -8  11   1-55.0860 110.416   3
  -8 -11   0 2509.22 248.552   2
  -8 -11   0 2473.08 234.203   1
   8 -11   0 2351.34 248.713   4
  -8  11   0 2650.34 334.728   3
  -8 -11  -1 172.575 76.0972   2
  -8  11  -1-56.7601 76.7822   1
  -8 -11  -1 205.800 92.5484   1
   8 -11   1 97.3377 73.6771   4
  -8  11  -1-3.20480 82.6494   3
  -8 -11  -2 671.675 143.108   1
  -8  11  -2 831.711 177.635   1
   8 -11   2 969.310 187.962   4
  -8 -11  -3 108.245 79.6494   1
   8 -11   3 49.4810 59.5042   4
  -8  11  -4 327.738 126.832   1
  -8 -11  -4 391.847 138.934   1
  -8  12   9 13.7426 87.5932   3
  -8 -12   8 54.0325 69.4194   2
  -8  12   8 32.7937 68.1343   3
  -8 -12   7 946.196 201.561   2
  -8  12   7 651.523 173.823   3
  -8 -12   6 728.430 175.340   2
  -8  12   6 695.608 158.449   3
  -8 -12   5 205.777 88.6971   2
  -8  12   5 285.649 114.352   3
  -8 -12   4 73.7813 80.7794   2
  -8  12   4 241.905 120.449   3
  -8 -12   3 1304.86 211.727   2
  -8  12   3 1265.32 221.495   3
  -8 -12   2-33.5943 72.7731   2
  -8  12   2-12.0079 86.3128   3
  -8 -12   1 226.171 93.0503   2
  -8  12   1 61.3704 93.4455   3
  -8 -12   0 180.019 80.5680   2
   8 -12   0 123.805 71.8260   4
  -8  12   0 58.2015 95.9253   3
  -8 -12  -1 410.876 109.159   2
  -8  12  -1 400.714 120.631   1
   8 -12   1 282.192 104.861   4
  -8  12  -2 46.4966 79.8192   1
   8 -12   2-104.777 71.1810   4
  -8  12  -3 188.936 95.2440   1
   8 -12   3-80.5572 76.8857   4
  -8  12  -4-150.220 103.298   1
   8 -12   4 200.856 122.869   4
  -8  13   9 40.2778 69.6624   3
  -8  13   8 228.578 110.767   3
  -8 -13   7 98.9433 92.0771   2
  -8  13   7 96.7101 73.2706   3
  -8 -13   6 791.078 190.400   2
  -8  13   6 784.726 182.633   3
  -8 -13   5-176.585 107.645   2
  -8  13   5 238.152 114.474   3
  -8 -13   4 264.637 126.185   2
  -8  13   4 146.330 107.383   3
  -8 -13   3 1237.70 212.776   2
  -8  13   3 854.864 191.541   3
  -8 -13   2-166.209 92.1189   2
  -8  13   2-113.647 101.135   3
  -8 -13   1 368.487 107.883   2
  -8  13   1 373.042 156.250   3
  -8 -13   0 21.0564 47.3514   2
  -8  13   0 131.795 85.1462   3
  -8  13  -1 429.038 136.084   1
  -8 -13  -1 573.842 128.187   2
  -8  13  -2 450.532 137.326   1
  -8  13  -3 1473.58 238.190   1
  -8  14   8 484.295 149.232   3
  -8  14   7 326.631 113.943   3
  -8 -14   6 920.709 210.672   2
  -8  14   6 592.484 155.272   3
  -8 -14   5 2197.44 302.950   2
  -8  14   5 2112.80 289.402   3
  -8 -14   4 293.569 121.254   2
  -8  14   4-104.184 105.244   3
  -8 -14   3 282.412 121.078   2
  -8  14   3 267.657 130.469   3
[truncated: 48,181 more chars]
