# Supplementary material for: Synthesis and crystal structure of N-(5-acetyl-4-methyl­pyrimidin-2-yl)benzene­sulfonamide
Source: Acta Crystallogr E Crystallogr Commun. 2023 Mar 15;79(Pt 4):331–4. doi: 10.1107/S2056989023001871 (PMC10088322; doi:10.1107/S2056989023001871)
Supplement: Supplementary file 2 [file e-79-00331-Isup3.hkl]

data_I                                                                          
_shelx_title ' bmk2287 in P2(1)/c'                                              
_shelx_refln_list_code          4                                               
_shelx_F_calc_maximum      200.53                                               
_exptl_crystal_F_000       608.00                                               
_reflns_d_resolution_high  0.7208                                               
                                                                                
loop_                                                                           
 _space_group_symop_operation_xyz                                               
 'x, y, z'                                                                      
 '-x, y+1/2, -z+1/2'                                                            
 '-x, -y, -z'                                                                   
 'x, -y-1/2, z-1/2'                                                             
                                                                                
_cell_length_a    10.0699                                                       
_cell_length_b    14.7429                                                       
_cell_length_c    10.5212                                                       
_cell_angle_alpha  90.000                                                       
_cell_angle_beta  113.900                                                       
_cell_angle_gamma  90.000                                                       
                                                                                
_shelx_F_squared_multiplier     1.000                                           
                                                                                
loop_                                                                           
 _refln_index_h                                                                 
 _refln_index_k                                                                 
 _refln_index_l                                                                 
 _refln_F_squared_calc                                                          
 _refln_F_squared_meas                                                          
 _refln_F_squared_sigma                                                         
 _refln_observed_status                                                         
   2   0   0       2073.25       1914.24        15.21 o                         
   3   0   0       2863.76       3262.22        66.86 o                         
   4   0   0          3.04         32.22         9.30 o                         
   5   0   0        366.69        368.68        11.69 o                         
   6   0   0          0.11         23.31         4.17 o                         
   7   0   0        190.20        203.70        11.51 o                         
   8   0   0          3.59         19.30         5.28 o                         
   9   0   0        193.70        232.69        17.51 o                         
  10   0   0        170.42        189.94        16.96 o                         
  11   0   0         57.56         76.00         7.93 o                         
   2   1   0         17.57         20.86         1.38 o                         
   3   1   0        404.46        354.35         6.41 o                         
   4   1   0        426.93        416.70         8.15 o                         
   5   1   0        361.17        368.34         8.68 o                         
   6   1   0        100.46        100.45         4.41 o                         
   7   1   0        103.56        111.28         5.07 o                         
   8   1   0        366.12        337.33         8.47 o                         
   9   1   0         50.85         47.56         2.98 o                         
  10   1   0         55.59         53.20         6.53 o                         
  11   1   0         30.79         28.11         4.00 o                         
   1   2   0        102.60         95.57         1.45 o                         
   2   2   0       6336.32       6441.65        43.49 o                         
   3   2   0        327.23        335.59         4.41 o                         
   4   2   0       1303.82       1445.53        12.42 o                         
   5   2   0         10.21          4.06         0.90 o                         
   6   2   0        111.40        128.29         3.55 o                         
   7   2   0        146.43        141.38         4.31 o                         
   8   2   0          0.02         -0.94         0.95 o                         
   9   2   0         17.46         18.02         2.83 o                         
  10   2   0          6.26         11.61         3.09 o                         
  11   2   0          0.21          0.14         2.17 o                         
   1   3   0        315.18        330.99         2.57 o                         
   2   3   0         91.87         86.59         1.91 o                         
   3   3   0        280.82        334.75         4.18 o                         
   4   3   0       2101.92       2237.35        15.18 o                         
   5   3   0         10.71          9.01         1.03 o                         
   6   3   0        223.24        229.36         4.85 o                         
   7   3   0         90.22         82.54         2.81 o                         
   8   3   0          1.93          2.54         0.78 o                         
   9   3   0         69.35         61.88         4.04 o                         
  10   3   0         17.41         20.14         5.27 o                         
  11   3   0         11.72         12.89         3.69 o                         
   0   4   0       2720.34       2719.38        15.72 o                         
   1   4   0       1274.26       1184.82         7.71 o                         
   2   4   0        102.85         89.82         1.59 o                         
   3   4   0        165.82        163.98         2.62 o                         
   4   4   0         85.75        101.98         2.60 o                         
   5   4   0        168.04        148.62         3.41 o                         
   6   4   0        827.69        853.50         9.74 o                         
   7   4   0        442.61        437.48         6.86 o                         
   8   4   0        104.55         93.49         3.26 o                         
   9   4   0         48.73         54.61         3.95 o                         
  10   4   0          5.65          8.79         3.28 o                         
  11   4   0         45.66         51.87         6.76 o                         
   1   5   0       2223.52       2165.63        11.20 o                         
   2   5   0       4067.38       4050.88        19.20 o                         
   3   5   0       2483.10       2406.82        10.36 o                         
   4   5   0        254.21        240.95         4.11 o                         
   5   5   0        267.16        275.42         4.55 o                         
   6   5   0          3.25          2.31         0.73 o                         
   7   5   0        181.84        192.75         4.57 o                         
   8   5   0        220.32        221.79         5.15 o                         
   9   5   0        100.81         96.18         5.31 o                         
  10   5   0          3.79          4.24         3.49 o                         
  11   5   0          8.79          4.13         7.10 o                         
   0   6   0        321.25        289.21         4.20 o                         
   1   6   0        101.89        121.41         2.71 o                         
   2   6   0         55.34         87.31         1.98 o                         
   3   6   0        432.90        469.13         4.57 o                         
   4   6   0         51.19         51.45         1.98 o                         
   5   6   0        154.18        155.44         3.54 o                         
   6   6   0        338.41        358.56         6.40 o                         
   7   6   0        252.64        249.78         7.05 o                         
   8   6   0        101.93         99.96         3.88 o                         
   9   6   0          0.44          1.45         1.19 o                         
  10   6   0         36.24         30.74         6.28 o                         
  11   6   0          2.94          1.30         3.31 o                         
   1   7   0        139.83        141.35         3.35 o                         
   2   7   0        562.85        614.48         5.65 o                         
   3   7   0        370.42        395.02         4.22 o                         
   4   7   0          4.56          3.00         0.56 o                         
   5   7   0         45.00         45.45         1.98 o                         
   6   7   0          2.71          1.64         0.79 o                         
   7   7   0         18.52         35.94         4.14 o                         
   8   7   0          1.80          1.06         0.85 o                         
   9   7   0         13.92         17.30         3.24 o                         
  10   7   0          0.25         -1.61         2.47 o                         
  11   7   0          1.12          1.60         3.04 o                         
   0   8   0        143.48        127.31         3.10 o                         
   1   8   0          5.92          4.25         0.72 o                         
   2   8   0        177.15        177.64         3.09 o                         
   3   8   0          0.21          0.01         0.53 o                         
   4   8   0        277.40        293.67         4.13 o                         
   5   8   0        641.13        633.02         6.55 o                         
   6   8   0        150.37        151.65         4.13 o                         
   7   8   0          2.91          3.63         1.06 o                         
   8   8   0          4.63          9.01         1.36 o                         
   9   8   0          0.01         -0.20         1.25 o                         
  10   8   0          0.74         -0.62         2.13 o                         
  11   8   0          0.00          2.35         2.96 o                         
   1   9   0         12.51         15.43         0.98 o                         
   2   9   0        180.14        177.49         3.91 o                         
   3   9   0        275.62        281.18         4.46 o                         
   4   9   0         21.79         17.65         1.30 o                         
   5   9   0          8.38          4.94         0.70 o                         
   6   9   0         60.20         59.05         2.59 o                         
   7   9   0          0.49          1.61         0.91 o                         
   8   9   0          9.36         11.01         1.83 o                         
   9   9   0         32.62         38.37         3.83 o                         
  10   9   0         32.91         40.56         5.65 o                         
  11   9   0          3.69         -0.55         2.19 o                         
   0  10   0        469.10        453.18         8.18 o                         
   1  10   0        337.26        338.00         4.26 o                         
   2  10   0        129.62        123.46         3.10 o                         
   3  10   0        272.27        266.68         4.39 o                         
   4  10   0         91.01         92.85         2.99 o                         
   5  10   0         47.20         48.78         1.79 o                         
   6  10   0         59.00         70.22         2.74 o                         
   7  10   0         38.83         42.07         3.17 o                         
   8  10   0          7.94          6.08         1.49 o                         
   9  10   0          4.27          2.21         1.50 o                         
  10  10   0          1.57         -0.77         2.25 o                         
   1  11   0         43.79         44.84         1.62 o                         
   2  11   0         27.46         29.73         1.83 o                         
   3  11   0        327.39        310.18         6.95 o                         
   4  11   0         57.37         50.14         2.40 o                         
   5  11   0         42.99         36.25         2.43 o                         
   6  11   0          5.83          6.41         1.41 o                         
   7  11   0         40.40         41.89         3.47 o                         
   8  11   0         89.72         97.42         5.09 o                         
   9  11   0         19.08         20.55         2.99 o                         
  10  11   0         11.93         11.11         4.40 o                         
   0  12   0        554.74        594.30        13.81 o                         
   1  12   0         91.04         86.75         2.03 o                         
   2  12   0         22.03         17.12         1.43 o                         
   3  12   0        246.51        249.55         6.47 o                         
   4  12   0        129.50        113.47         3.38 o                         
   5  12   0         19.44         18.62         1.75 o                         
   6  12   0          3.83          5.77         1.19 o                         
   7  12   0          9.71          8.98         1.77 o                         
   8  12   0          4.02          4.88         1.84 o                         
   9  12   0         11.00         16.57         6.05 o                         
   1  13   0          0.27         -0.39         0.88 o                         
   2  13   0         83.17         93.57         2.98 o                         
   3  13   0        134.54        144.36         5.09 o                         
   4  13   0          7.45          7.25         1.30 o                         
   5  13   0          7.48          8.11         1.21 o                         
   6  13   0          0.08         -0.41         1.58 o                         
   7  13   0          1.10          4.79         1.75 o                         
   8  13   0          1.83          2.38         2.17 o                         
   9  13   0          3.79         14.48         4.56 o                         
   0  14   0         88.21        102.66        11.18 o                         
   1  14   0         85.10         78.12         5.40 o                         
   2  14   0          6.03          4.10         0.80 o                         
   3  14   0         28.05         29.91         2.22 o                         
   4  14   0          0.08         -1.16         1.16 o                         
   5  14   0         44.31         42.11         3.63 o                         
   6  14   0          5.70          3.29         1.39 o                         
   7  14   0          9.96          8.91         2.24 o                         
   8  14   0          1.45          4.20         4.18 o                         
   9  14   0          1.44          5.88         3.43 o                         
   1  15   0         19.31         19.62         2.59 o                         
   2  15   0          9.08         10.77         2.93 o                         
   3  15   0         45.23         63.85         6.39 o                         
   4  15   0         96.91         96.84         6.21 o                         
   5  15   0         29.66         28.48         3.14 o                         
   6  15   0          0.04         18.46         2.63 o                         
   7  15   0          0.03         -3.04         3.04 o                         
   8  15   0          3.58         10.45         4.30 o                         
   0  16   0        151.25        179.01        10.84 o                         
   1  16   0         23.34         26.30         3.13 o                         
   2  16   0          5.41          8.36         3.51 o                         
   3  16   0         50.70         61.07         6.61 o                         
   4  16   0         22.30         34.92         5.10 o                         
   5  16   0         29.23         36.11         5.23 o                         
   6  16   0         21.34         28.28         4.55 o                         
   7  16   0         16.36         22.51         5.93 o                         
   1  17   0          0.00         -2.44         2.44 o                         
   2  17   0          8.51          2.31         2.61 o                         
   3  17   0         29.78         34.12         5.23 o                         
   4  17   0         18.78         20.50         9.13 o                         
   5  17   0          7.61         -0.40         2.51 o                         
   6  17   0          0.89          4.95         3.30 o                         
   0  18   0          2.55         11.00         5.09 o                         
   1  18   0          3.80          5.42         5.06 o                         
   2  18   0          3.54          6.45         2.36 o                         
   3  18   0          9.39          8.78         9.17 o                         
 -12   1   1          1.34          2.60         3.91 o                         
 -11   1   1         19.47         15.65         3.89 o                         
 -10   1   1         59.86         55.99         6.46 o                         
  -9   1   1         55.31         55.07         6.02 o                         
  -8   1   1         66.07         65.65         6.14 o                         
  -7   1   1         19.84         20.12         2.14 o                         
  -6   1   1        583.47        625.03        10.36 o                         
  -5   1   1        900.54        957.34        13.18 o                         
  -4   1   1        491.93        462.27         8.03 o                         
  -3   1   1         57.86         41.87         2.07 o                         
  -2   1   1       4194.22       4063.61        19.08 o                         
   1   1   1        175.93        179.23         1.85 o                         
   2   1   1       6648.94       6695.87        37.55 o                         
   3   1   1        603.33        573.47         4.05 o                         
   4   1   1         66.04         64.16         3.09 o                         
   5   1   1        476.48        495.48         4.90 o                         
   6   1   1         42.39         34.63         1.36 o                         
   7   1   1        394.85        397.88         4.34 o                         
   8   1   1        202.24        193.74         4.54 o                         
   9   1   1         82.99         79.19         5.30 o                         
  10   1   1          1.39          6.70         3.03 o                         
  11   1   1          0.03          2.88         2.52 o                         
 -12   2   1         12.86         16.82         5.02 o                         
 -11   2   1         69.63         75.93         8.03 o                         
 -10   2   1         73.83         73.32         4.86 o                         
  -9   2   1          9.89          8.49         3.08 o                         
  -8   2   1          3.37          6.23         1.77 o                         
  -7   2   1        457.75        470.91         9.89 o                         
  -6   2   1        725.89        686.51        12.29 o                         
  -5   2   1        255.43        226.03         6.34 o                         
  -4   2   1        530.29        525.25         8.38 o                         
  -3   2   1        882.58        908.23         9.28 o                         
  -2   2   1        964.55        888.55         8.41 o                         
  -1   2   1       1791.82       1896.68        13.44 o                         
   0   2   1        322.01        319.55         3.30 o                         
   1   2   1      12145.23      11840.60        43.57 o                         
   2   2   1         23.28         30.71         1.11 o                         
   3   2   1        158.11        164.83         2.56 o                         
   4   2   1        523.07        477.87         4.90 o                         
   5   2   1        132.08        117.20         2.42 o                         
   6   2   1        513.14        510.90         5.70 o                         
   7   2   1         41.62         41.81         2.00 o                         
   8   2   1          1.44          0.70         0.45 o                         
   9   2   1         42.72         43.94         3.80 o                         
  10   2   1         32.06         37.54        11.32 o                         
  11   2   1          1.35          2.14         2.05 o                         
 -12   3   1          1.25         10.49         4.84 o                         
 -11   3   1         26.76         22.52         4.58 o                         
 -10   3   1         45.76         50.51         4.11 o                         
  -9   3   1        357.49        318.33        13.27 o                         
  -8   3   1        413.39        422.97         8.22 o                         
  -7   3   1        293.38        275.71         6.62 o                         
  -6   3   1        138.72        126.09         4.51 o                         
  -5   3   1         71.00         71.49         3.05 o                         
  -4   3   1       1920.77       1961.61        13.87 o                         
  -3   3   1        583.30        534.62         5.65 o                         
  -2   3   1       7206.98       7112.97        37.63 o                         
  -1   3   1       2312.40       2351.58        18.28 o                         
   0   3   1        739.79        722.14         4.91 o                         
   1   3   1      40213.78      38618.39       179.68 o                         
   2   3   1       3587.93       3446.07        12.65 o                         
   3   3   1        727.46        646.21         5.68 o                         
   4   3   1        129.40        152.74         2.96 o                         
   5   3   1          3.73          3.76         0.63 o                         
   6   3   1         88.72         87.94         2.46 o                         
   7   3   1         10.22          6.08         0.80 o                         
   8   3   1        154.38        156.75         3.58 o                         
   9   3   1        150.62        157.01         8.19 o                         
  10   3   1          1.94          4.58         2.61 o                         
  11   3   1         13.39         17.79         6.10 o                         
 -12   4   1          3.84          4.70         3.68 o                         
 -11   4   1         11.25         12.90         2.86 o                         
 -10   4   1          4.06          3.82         1.94 o                         
  -9   4   1          2.83          2.64         0.90 o                         
  -8   4   1         76.26         74.29         3.56 o                         
  -7   4   1        372.19        374.03         7.30 o                         
  -6   4   1        565.10        561.39         8.22 o                         
  -5   4   1       1077.66       1153.61        10.69 o                         
  -4   4   1        114.76         95.56         2.80 o                         
  -3   4   1        175.50        153.13         2.40 o                         
  -2   4   1        556.92        614.44         4.48 o                         
  -1   4   1       1253.54       1262.20         7.76 o                         
   0   4   1          7.36          8.29         0.46 o                         
   1   4   1        663.96        798.11         5.22 o                         
   2   4   1       1318.00       1306.38         7.83 o                         
   3   4   1          1.41          0.88         0.45 o                         
   4   4   1        732.42        746.19         7.06 o                         
   5   4   1        173.44        163.93         3.54 o                         
   6   4   1        353.35        348.76         6.65 o                         
   7   4   1        180.89        173.17         3.98 o                         
   8   4   1         84.25         80.20         2.89 o                         
   9   4   1          7.11          6.50         2.97 o                         
  10   4   1          0.38         -2.30         2.30 o                         
  11   4   1         10.88         10.63         4.56 o                         
 -12   5   1          7.50         21.52         6.62 o                         
 -11   5   1         11.43         13.49         3.55 o                         
 -10   5   1         47.71         42.88         6.98 o                         
  -9   5   1          0.14         -1.01         1.01 o                         
  -8   5   1         41.40         31.94         2.20 o                         
  -7   5   1          6.14          6.79         1.02 o                         
  -6   5   1         75.95         87.78         2.79 o                         
  -5   5   1        264.79        238.94         4.40 o                         
  -4   5   1        745.68        786.41         7.15 o                         
  -3   5   1       4446.07       4664.18        16.38 o                         
  -2   5   1          2.81          1.62         0.45 o                         
  -1   5   1         54.71         44.29         1.48 o                         
   0   5   1         85.61         92.58         1.38 o                         
   1   5   1        872.10        825.11         5.06 o                         
   2   5   1         13.37         10.85         0.72 o                         
   3   5   1        315.78        340.52         3.93 o                         
   4   5   1        327.82        331.16         4.75 o                         
   5   5   1        429.33        441.23         5.83 o                         
   6   5   1        140.54        138.10         3.63 o                         
   7   5   1         38.61         36.20         1.99 o                         
   8   5   1          0.00         -0.27         0.91 o                         
   9   5   1         13.14         13.46         2.65 o                         
  10   5   1          1.79          2.38         3.01 o                         
  11   5   1          0.40         -0.23         2.75 o                         
 -12   6   1          2.62         -4.06         4.06 o                         
 -11   6   1          0.30          0.43         2.14 o                         
 -10   6   1          0.16          1.03         1.37 o                         
  -9   6   1          5.19          5.11         1.40 o                         
  -8   6   1         37.37         30.93         2.25 o                         
  -7   6   1         11.71         10.45         1.44 o                         
  -6   6   1        241.34        240.02         4.63 o                         
  -5   6   1        820.15        827.32         7.99 o                         
  -4   6   1        116.25        104.20         2.43 o                         
  -3   6   1       1330.41       1389.66         8.15 o                         
  -2   6   1        847.52        907.78         7.47 o                         
  -1   6   1       1000.75       1023.54         5.54 o                         
   0   6   1         87.05         88.76         1.44 o                         
   1   6   1        320.97        310.99         3.25 o                         
   2   6   1         59.01         50.08         1.41 o                         
   3   6   1         55.80         59.99         1.92 o                         
   4   6   1         94.36         92.99         2.65 o                         
   5   6   1        205.03        213.41         4.24 o                         
   6   6   1         38.50         40.40         2.09 o                         
   7   6   1          2.03          0.37         0.74 o                         
   8   6   1          0.05         -1.10         1.10 o                         
   9   6   1          0.00          1.11         2.43 o                         
  10   6   1          0.00         -1.72         2.49 o                         
  11   6   1          1.65         -3.12         3.83 o                         
 -12   7   1          1.84          6.51         4.13 o                         
 -11   7   1          9.85          5.22         3.13 o                         
 -10   7   1         15.13         23.60         3.08 o                         
  -9   7   1         78.83         76.67         5.15 o                         
  -8   7   1        380.51        369.99         7.63 o                         
  -7   7   1          7.90          6.90         1.17 o                         
  -6   7   1         16.17         13.16         1.09 o                         
  -5   7   1        149.38        152.73         3.17 o                         
  -4   7   1        129.97        119.67         2.78 o                         
  -3   7   1         46.87         34.94         1.48 o                         
  -2   7   1        760.39        757.46         9.72 o                         
  -1   7   1         47.08         53.71         1.50 o                         
   0   7   1        339.97        362.65         3.19 o                         
   1   7   1        682.59        664.53         4.90 o                         
   2   7   1       1038.78       1030.27         6.91 o                         
   3   7   1        396.95        384.59         4.87 o                         
   4   7   1        128.79        120.32         3.27 o                         
   5   7   1         32.00         35.17         1.85 o                         
   6   7   1         51.69         46.31         2.32 o                         
   7   7   1         67.59         71.15         3.00 o                         
   8   7   1         39.88         43.58         3.13 o                         
   9   7   1         39.09         41.31         4.48 o                         
  10   7   1          4.67          2.67         2.31 o                         
  11   7   1          4.31         11.38         4.56 o                         
 -12   8   1         11.44         18.10         5.57 o                         
 -11   8   1         11.95         15.47         5.28 o                         
 -10   8   1          5.04          7.03         2.65 o                         
  -9   8   1          1.05         -0.28         2.18 o                         
  -8   8   1        117.44        113.57         4.08 o                         
  -7   8   1        382.80        373.03         6.57 o                         
  -6   8   1        308.20        314.17         5.59 o                         
  -5   8   1        146.44        147.45         2.93 o                         
  -4   8   1        418.76        448.64         5.38 o                         
  -3   8   1        373.54        387.94         5.04 o                         
  -2   8   1         18.26         22.42         1.77 o                         
  -1   8   1       1851.66       1800.18        23.44 o                         
   0   8   1       1633.02       1584.95        10.76 o                         
   1   8   1        389.41        408.23         3.32 o                         
   2   8   1         61.78         68.11         1.77 o                         
   3   8   1         24.02         25.00         1.19 o                         
   4   8   1        960.53        979.37         8.72 o                         
   5   8   1        241.91        245.69         4.74 o                         
   6   8   1        338.83        324.10         6.61 o                         
   7   8   1         93.70        102.91         3.95 o                         
   8   8   1          1.38          2.92         1.46 o                         
   9   8   1          6.47          6.02         2.09 o                         
  10   8   1         11.11         11.04         3.05 o                         
  11   8   1          4.79          9.26         4.26 o                         
 -11   9   1          1.83          4.38         3.13 o                         
 -10   9   1          6.05          8.33         2.89 o                         
  -9   9   1         19.05         17.65         2.21 o                         
  -8   9   1         60.24         70.35         4.03 o                         
  -7   9   1         11.84         16.33         1.51 o                         
  -6   9   1         31.72         22.24         1.55 o                         
  -5   9   1         93.39         86.96         2.89 o                         
  -4   9   1          0.03         -0.36         0.55 o                         
  -3   9   1        111.91        123.10         2.69 o                         
  -2   9   1          0.10          0.36         0.61 o                         
  -1   9   1        555.15        561.00         7.59 o                         
   0   9   1         92.76         93.96         2.12 o                         
   1   9   1          6.28          5.71         0.44 o                         
   2   9   1          4.90          3.40         0.59 o                         
   3   9   1         25.28         21.35         1.04 o                         
   4   9   1        649.64        635.55         6.40 o                         
   5   9   1         68.79         57.10         2.34 o                         
   6   9   1         57.35         52.32         2.78 o                         
   7   9   1         10.53         11.83         1.48 o                         
   8   9   1          8.33          9.50         1.76 o                         
   9   9   1         33.54         39.52         4.42 o                         
  10   9   1          1.38         -2.59         2.59 o                         
  11   9   1          0.44          4.24         4.26 o                         
 -10  10   1          3.22         -0.45         2.09 o                         
  -9  10   1          0.12         -1.11         1.54 o                         
  -8  10   1          0.00          0.11         0.99 o                         
  -7  10   1          7.67          6.22         1.32 o                         
  -6  10   1          2.86          1.69         0.97 o                         
  -5  10   1          0.01          0.17         0.96 o                         
  -4  10   1          1.41          0.30         0.57 o                         
  -3  10   1          5.21          3.89         0.83 o                         
  -2  10   1          9.82          7.26         0.79 o                         
  -1  10   1          0.01         -0.61         0.61 o                         
   0  10   1         10.32          6.27         0.58 o                         
   1  10   1        200.29        199.74         3.52 o                         
   2  10   1          5.68          3.53         0.71 o                         
   3  10   1         41.94         39.21         1.76 o                         
   4  10   1        100.42        106.36         2.50 o                         
   5  10   1          0.16         -0.51         0.51 o                         
   6  10   1         18.30         15.47         1.47 o                         
   7  10   1         19.82         19.66         2.34 o                         
   8  10   1         15.11         11.31         1.79 o                         
   9  10   1          0.54          0.07         1.71 o                         
  10  10   1          5.70          3.30         3.19 o                         
  -9  11   1          0.00          0.89         1.61 o                         
  -8  11   1          0.27         -1.05         1.05 o                         
  -7  11   1         23.33         23.04         2.33 o                         
  -6  11   1         11.27          9.78         1.51 o                         
  -5  11   1          3.01          2.11         0.95 o                         
  -4  11   1        174.14        174.60         2.90 o                         
  -3  11   1          3.42          1.66         1.03 o                         
  -2  11   1          0.13         -0.21         0.66 o                         
  -1  11   1          0.82          0.51         0.56 o                         
   0  11   1         19.69         18.50         0.95 o                         
   1  11   1         14.68         13.84         1.02 o                         
   2  11   1        106.54        107.22         3.04 o                         
   3  11   1        486.42        495.50         5.98 o                         
   4  11   1        341.98        347.79         6.04 o                         
   5  11   1          1.65          3.12         0.81 o                         
   6  11   1        140.28        134.42         4.98 o                         
   7  11   1         21.30         14.73         1.86 o                         
   8  11   1          1.44          3.16         1.79 o                         
   9  11   1          5.28          2.14         1.82 o                         
  -9  12   1          4.33          2.27         4.96 o                         
  -8  12   1          9.74          5.65         3.24 o                         
  -7  12   1         17.42         21.38         2.31 o                         
  -6  12   1          7.28         11.36         1.48 o                         
  -5  12   1         40.40         43.81         2.33 o                         
  -4  12   1          0.35         -1.13         1.13 o                         
  -3  12   1          2.33          1.24         1.03 o                         
  -2  12   1         91.77         90.29         5.07 o                         
  -1  12   1        292.75        279.77         5.10 o                         
   0  12   1        131.57        134.46         2.79 o                         
   1  12   1         60.28         59.76         2.25 o                         
   2  12   1         10.29         12.65         1.48 o                         
   3  12   1         87.21         78.94         2.64 o                         
   4  12   1          0.84          0.52         1.00 o                         
   5  12   1         23.36         25.99         2.02 o                         
   6  12   1         46.30         46.85         2.77 o                         
   7  12   1          2.94          1.73         1.13 o                         
   8  12   1         16.90         14.42         2.52 o                         
   9  12   1          1.04          4.81         3.55 o                         
  -9  13   1          2.89          0.42         3.04 o                         
  -8  13   1         13.88         14.54         3.49 o                         
  -7  13   1         20.70         18.86         2.84 o                         
  -6  13   1          1.74         -1.13         1.13 o                         
  -5  13   1          0.89          1.78         1.32 o                         
  -4  13   1         72.68         79.37         3.80 o                         
  -3  13   1        281.93        298.37         6.83 o                         
  -2  13   1        604.12        605.40         8.19 o                         
  -1  13   1        111.24        113.63         3.34 o                         
   0  13   1         42.06         34.80         2.21 o                         
   1  13   1         94.04         91.03         3.63 o                         
   2  13   1        140.68        140.25         4.49 o                         
   3  13   1          8.90          8.06         1.52 o                         
   4  13   1          2.86          3.39         0.86 o                         
   5  13   1         15.26         14.01         1.64 o                         
   6  13   1          0.48          0.43         1.08 o                         
   7  13   1          8.24          8.51         1.95 o                         
   8  13   1         18.68         20.27         3.67 o                         
   9  13   1         17.16         21.20         5.85 o                         
  -9  14   1          0.36          1.20         2.06 o                         
  -8  14   1          7.09          7.02         2.89 o                         
  -7  14   1         13.54         13.71         4.17 o                         
  -6  14   1         42.85         32.26         3.82 o                         
  -5  14   1         46.59         49.94         4.56 o                         
  -4  14   1          0.53          0.07         1.22 o                         
  -3  14   1         69.47         62.74         3.23 o                         
  -2  14   1        172.82        164.37         6.33 o                         
  -1  14   1          9.62          9.68         0.91 o                         
   0  14   1          4.27          1.95         1.82 o                         
   1  14   1        144.22        144.43         5.03 o                         
   2  14   1         72.54         73.45         4.06 o                         
   3  14   1         17.62         16.19         1.82 o                         
   4  14   1          3.56          3.33         1.30 o                         
   5  14   1          6.95          8.06         1.77 o                         
   6  14   1         40.86         36.33         3.32 o                         
   7  14   1          0.82          1.40         1.21 o                         
   8  14   1          0.56          1.77         2.78 o                         
  -8  15   1          0.07          0.76         2.19 o                         
  -7  15   1          4.55          0.33         2.05 o                         
  -6  15   1          6.37          0.86         2.10 o                         
  -5  15   1          1.66          2.65         1.59 o                         
  -4  15   1          0.36          0.15         1.56 o                         
  -3  15   1          1.07          0.34         1.69 o                         
  -2  15   1         16.41         11.78         2.47 o                         
  -1  15   1         49.75         43.69         5.33 o                         
   0  15   1         13.72         14.79         2.42 o                         
   1  15   1         32.09         33.77         3.34 o                         
   2  15   1         47.19         52.73         4.70 o                         
   3  15   1         27.26         23.80         3.34 o                         
   4  15   1         11.13         15.65         2.82 o                         
   5  15   1         10.22          1.34         1.53 o                         
   6  15   1          5.02          2.82         2.00 o                         
   7  15   1          2.82          6.03         3.41 o                         
  -8  16   1          9.29         13.48         3.65 o                         
  -7  16   1          3.07          3.17         1.97 o                         
  -6  16   1          2.56          3.17         2.00 o                         
  -5  16   1          1.81          0.99         1.98 o                         
  -4  16   1          6.11          7.27         3.65 o                         
  -3  16   1         10.43         11.85         2.50 o                         
  -2  16   1         72.97         80.91         7.45 o                         
  -1  16   1         29.64         25.73         3.58 o                         
   0  16   1         15.10         17.95         3.17 o                         
   1  16   1         29.07         25.83         3.13 o                         
   2  16   1         10.88         10.67         2.11 o                         
   3  16   1          0.56          1.13         1.93 o                         
   4  16   1          2.55         -0.90         1.86 o                         
   5  16   1          4.96          1.73         2.37 o                         
   6  16   1          0.05          1.71         2.31 o                         
   7  16   1          4.05         12.77         4.34 o                         
  -6  17   1          1.04         -2.91         2.91 o                         
  -5  17   1          0.20          1.57         2.48 o                         
  -4  17   1          1.72          4.54         2.24 o                         
  -3  17   1          4.33          3.96         3.31 o                         
  -2  17   1          4.23          4.99         3.22 o                         
  -1  17   1         11.03         12.39         2.81 o                         
   0  17   1         25.20         24.40         6.28 o                         
   1  17   1          6.84          3.89         1.58 o                         
   2  17   1          0.02         -2.53         2.53 o                         
   3  17   1          0.29          0.81         1.96 o                         
   4  17   1          0.92         -0.46         1.86 o                         
   5  17   1          2.77          5.78         2.03 o                         
   6  17   1          0.00          3.99         3.04 o                         
  -3  18   1          3.53          4.40         4.89 o                         
  -2  18   1          4.17          5.20         2.24 o                         
  -1  18   1          7.84          7.33         2.63 o                         
   0  18   1         21.76         19.14         4.32 o                         
   1  18   1         51.83         58.64         8.18 o                         
   2  18   1         36.45         45.48         5.12 o                         
   3  18   1          2.64          0.15         4.19 o                         
 -12   0   2          0.61          5.75         3.61 o                         
 -11   0   2         73.39         86.88        11.94 o                         
 -10   0   2        505.28        520.32        26.39 o                         
  -9   0   2         13.29          6.40         3.51 o                         
  -8   0   2        592.01        613.94        24.16 o                         
  -7   0   2        802.33        846.25        44.90 o                         
  -6   0   2        559.28        488.17        12.63 o                         
  -5   0   2        381.24        450.08        10.90 o                         
  -4   0   2        405.17        527.45        10.47 o                         
  -3   0   2       1281.33       1278.04        12.98 o                         
  -2   0   2       2861.71       2797.43        53.43 o                         
  -1   0   2      34396.27      32608.55        85.56 o                         
   0   0   2      17329.09      17048.06        63.48 o                         
   1   0   2         10.20          6.56         1.81 o                         
   2   0   2       4232.28       4247.98        28.94 o                         
   3   0   2        621.84        582.05        16.52 o                         
   4   0   2        378.41        378.24        15.61 o                         
   5   0   2        199.15        205.89         8.73 o                         
   6   0   2          0.93          1.49         1.82 o                         
   7   0   2        391.62        396.39        11.41 o                         
   8   0   2         21.15         14.93         2.64 o                         
   9   0   2         55.58         57.66         9.10 o                         
  10   0   2        117.09        107.10        12.93 o                         
 -12   1   2          4.24          1.62         2.97 o                         
 -11   1   2         11.62         20.59         4.55 o                         
 -10   1   2          6.59          3.10         2.23 o                         
  -9   1   2        348.12        356.88        14.23 o                         
  -8   1   2        169.27        155.51        10.15 o                         
  -7   1   2         60.08         54.70         3.37 o                         
  -6   1   2        445.61        486.63         8.88 o                         
  -5   1   2       2138.22       2224.25        22.54 o                         
  -4   1   2       2777.73       2834.85        21.66 o                         
  -3   1   2       2525.39       2436.04        29.61 o                         
  -2   1   2        474.32        395.73         6.81 o                         
  -1   1   2        854.74        807.71         7.69 o                         
   0   1   2        191.78        212.30         2.98 o                         
   1   1   2       3496.73       3644.76        13.40 o                         
   2   1   2          8.55          5.01         0.66 o                         
   3   1   2         64.00         70.72         3.13 o                         
   4   1   2         18.89         18.10         1.51 o                         
   5   1   2        206.56        219.02         5.22 o                         
   6   1   2         45.63         45.84         2.64 o                         
   7   1   2        135.35        137.76         5.92 o                         
   8   1   2        141.99        138.01         6.40 o                         
   9   1   2         76.10         89.05         7.82 o                         
  10   1   2         41.51         44.11         8.88 o                         
 -12   2   2          3.16         -1.99         1.99 o                         
 -11   2   2         11.23         12.88         3.73 o                         
 -10   2   2         33.97         41.03         5.43 o                         
  -9   2   2         84.19         76.63         6.71 o                         
  -8   2   2         46.22         47.87         3.90 o                         
  -7   2   2          4.94          7.06         1.42 o                         
  -6   2   2         14.15         20.51         2.20 o                         
  -5   2   2        182.72        223.28         6.15 o                         
  -4   2   2        105.89        102.46         4.91 o                         
  -3   2   2         43.54         41.26         1.77 o                         
  -2   2   2       2078.37       2074.09        22.48 o                         
  -1   2   2       1263.50       1241.30         8.45 o                         
   0   2   2        960.22       1004.53         5.77 o                         
   1   2   2      16489.24      16494.67        52.07 o                         
   2   2   2       1629.34       1564.51        13.84 o                         
   3   2   2         96.06         93.02         3.03 o                         
   4   2   2         27.38         31.54         2.02 o                         
   5   2   2        188.52        191.23         5.23 o                         
   6   2   2        260.56        276.06         6.94 o                         
   7   2   2          0.10         -0.27         1.33 o                         
   8   2   2          2.05          0.56         1.36 o                         
   9   2   2         10.83         13.16         3.62 o                         
  10   2   2          0.01         -1.78         2.39 o                         
 -13   3   2          0.27          4.59         3.44 o                         
 -12   3   2          2.86          0.33         2.13 o                         
 -11   3   2         27.81         30.16         5.15 o                         
 -10   3   2         90.87         95.55         8.14 o                         
  -9   3   2          0.00         -1.28         2.27 o                         
  -8   3   2          0.80         -0.91         1.10 o                         
  -7   3   2          1.08          1.32         0.88 o                         
  -6   3   2          6.52          6.24         1.16 o                         
  -5   3   2        813.62        857.05        10.28 o                         
  -4   3   2       1315.36       1413.03        10.73 o                         
  -3   3   2        806.93        773.92         8.49 o                         
  -2   3   2          5.65          1.37         0.36 o                         
  -1   3   2        117.05         88.75         1.75 o                         
   0   3   2          2.11         -0.10         0.41 o                         
   1   3   2       6370.30       6428.33        31.82 o                         
   2   3   2          0.89          0.07         0.39 o                         
   3   3   2       1343.89       1369.12         9.32 o                         
   4   3   2        228.00        231.91         3.48 o                         
   5   3   2         28.89         29.03         1.26 o                         
   6   3   2         52.48         49.67         3.06 o                         
   7   3   2         16.14         17.92         2.41 o                         
   8   3   2          6.52          4.19         1.84 o                         
   9   3   2          0.19         -2.21         2.21 o                         
  10   3   2          2.98          4.56         2.53 o                         
 -13   4   2         17.42         22.01         6.41 o                         
 -12   4   2         32.46         32.02         7.19 o                         
 -11   4   2          0.60          1.16         1.84 o                         
 -10   4   2          0.99          1.43         1.52 o                         
  -9   4   2          2.18          1.04         1.36 o                         
  -8   4   2        387.63        400.04        10.88 o                         
  -7   4   2        743.62        788.85        11.27 o                         
  -6   4   2         30.00         33.37         2.32 o                         
  -5   4   2         54.39         42.63         2.34 o                         
  -4   4   2        154.27        157.04         2.88 o                         
  -3   4   2         59.85         67.18         2.22 o                         
  -2   4   2       1350.64       1291.35         8.16 o                         
  -1   4   2       1164.67       1106.55         5.66 o                         
   0   4   2          6.28          4.67         0.49 o                         
   1   4   2        119.06        164.64         2.71 o                         
   2   4   2        130.46        141.31         2.28 o                         
   3   4   2       2859.69       2976.30        14.56 o                         
   4   4   2        176.95        181.70         3.46 o                         
   5   4   2         68.41         63.50         2.05 o                         
   6   4   2         59.22         58.36         2.04 o                         
   7   4   2         90.86         85.44         4.96 o                         
   8   4   2          3.68          2.24         1.43 o                         
   9   4   2          0.73          0.90         3.56 o                         
  10   4   2         16.59         14.22         4.92 o                         
 -12   5   2          1.40         -3.66         3.66 o                         
 -11   5   2         15.94         17.25         4.03 o                         
 -10   5   2         70.43         66.29         5.00 o                         
  -9   5   2         60.92         61.75         4.52 o                         
  -8   5   2         59.73         53.52         3.38 o                         
  -7   5   2          9.07          8.39         1.29 o                         
  -6   5   2         67.75         78.64         2.91 o                         
  -5   5   2         65.30         52.19         1.95 o                         
  -4   5   2          1.67          0.68         0.41 o                         
  -3   5   2       4150.16       4373.75        36.66 o                         
  -2   5   2       1149.36       1146.77         8.75 o                         
  -1   5   2       2274.61       2379.21         9.79 o                         
   0   5   2       1709.21       1740.20        13.28 o                         
   1   5   2       3311.78       3296.79        11.84 o                         
   2   5   2       4490.51       4527.14        13.68 o                         
   3   5   2        276.79        269.49         3.60 o                         
   4   5   2        216.60        219.44         4.18 o                         
   5   5   2          1.63          1.08         0.55 o                         
   6   5   2         10.14          8.59         0.99 o                         
   7   5   2         39.00         40.31         1.89 o                         
   8   5   2         50.64         57.60         4.55 o                         
   9   5   2          0.01         -0.41         2.06 o                         
  10   5   2          0.01         -2.78         2.78 o                         
 -12   6   2          2.71          5.77         3.60 o                         
 -11   6   2         26.06         30.60         6.06 o                         
 -10   6   2         55.24         57.24         5.02 o                         
  -9   6   2          0.42         -0.97         0.97 o                         
  -8   6   2         10.66          8.06         1.27 o                         
  -7   6   2        795.93        768.25        11.57 o                         
  -6   6   2       1502.50       1480.38        10.45 o                         
  -5   6   2        123.50        118.62         2.71 o                         
  -4   6   2          1.59          0.64         0.52 o                         
  -3   6   2          8.69         14.08         1.21 o                         
  -2   6   2        241.11        280.78         4.30 o                         
  -1   6   2        276.90        342.41         4.49 o                         
   0   6   2       4074.10       3989.95        16.79 o                         
   1   6   2         75.66         68.58         1.75 o                         
   2   6   2        147.71        167.02         2.82 o                         
   3   6   2        223.94        216.16         3.44 o                         
   4   6   2          2.62          1.06         0.67 o                         
   5   6   2        386.02        380.12         6.06 o                         
   6   6   2         37.19         38.34         1.99 o                         
   7   6   2        175.36        161.94         4.08 o                         
   8   6   2         27.20         26.41         4.57 o                         
   9   6   2          0.29          1.46         2.25 o                         
  10   6   2          8.72         10.20         3.03 o                         
 -12   7   2          0.01         -1.60         2.95 o                         
 -11   7   2          1.04          0.66         2.50 o                         
 -10   7   2          0.84          1.78         1.88 o                         
  -9   7   2         23.47         17.67         1.91 o                         
  -8   7   2         26.30         21.13         1.71 o                         
  -7   7   2          6.59          7.23         1.04 o                         
  -6   7   2         13.34         14.40         1.05 o                         
  -5   7   2        252.21        246.33         4.15 o                         
  -4   7   2        142.27        148.98         3.11 o                         
  -3   7   2         68.91         69.55         1.68 o                         
  -2   7   2        133.95        128.91         3.57 o                         
  -1   7   2        668.93        671.08         4.98 o                         
   0   7   2        197.61        202.32         2.83 o                         
   1   7   2         58.36         53.09         1.68 o                         
   2   7   2        153.70        141.13         2.88 o                         
   3   7   2         51.13         49.59         1.89 o                         
   4   7   2        395.25        387.53         7.21 o                         
   5   7   2        423.29        418.60         6.98 o                         
   6   7   2          3.21          2.32         0.87 o                         
   7   7   2         13.14         13.55         1.87 o                         
   8   7   2         94.37        102.98         7.74 o                         
   9   7   2         20.25         13.03         3.49 o                         
  10   7   2          0.67          0.78         1.92 o                         
 -12   8   2          0.56         -0.02         2.60 o                         
 -11   8   2          0.93          5.95         2.90 o                         
 -10   8   2          1.99          2.49         1.56 o                         
  -9   8   2         20.90         14.13         1.94 o                         
  -8   8   2         11.53         11.50         1.34 o                         
  -7   8   2         11.72          5.88         0.87 o                         
  -6   8   2         10.61          9.36         1.39 o                         
  -5   8   2         45.04         54.00         2.01 o                         
  -4   8   2          7.97          6.69         0.70 o                         
  -3   8   2        535.57        559.88         7.22 o                         
  -2   8   2        517.79        532.06         6.17 o                         
  -1   8   2        108.95        116.38         2.80 o                         
   0   8   2          7.20         10.12         0.72 o                         
   1   8   2          1.38          1.13         0.37 o                         
   2   8   2         36.34         43.66         1.81 o                         
   3   8   2         53.23         51.21         1.72 o                         
   4   8   2        262.41        254.61         4.38 o                         
   5   8   2        141.32        139.97         3.84 o                         
   6   8   2          5.53          4.19         0.95 o                         
   7   8   2         60.50         54.69         3.34 o                         
   8   8   2         20.55         22.95         3.99 o                         
   9   8   2          2.30         -0.15         1.61 o                         
  10   8   2          0.01         -0.11         2.51 o                         
 -11   9   2         56.83         65.59         8.90 o                         
 -10   9   2         61.10         73.25         6.17 o                         
  -9   9   2         57.78         69.27         5.56 o                         
  -8   9   2         47.10         50.06         3.27 o                         
  -7   9   2        169.57        154.05         6.32 o                         
  -6   9   2         42.72         46.29         2.96 o                         
  -5   9   2          3.56          2.29         0.76 o                         
  -4   9   2        130.75        123.05         2.62 o                         
  -3   9   2          5.16          1.30         0.65 o                         
  -2   9   2        353.00        379.55         6.28 o                         
  -1   9   2        424.22        418.17         5.15 o                         
   0   9   2        518.34        496.48         4.54 o                         
   1   9   2        180.17        172.67         2.75 o                         
   2   9   2        202.10        206.98         3.94 o                         
   3   9   2          0.42         -0.64         0.64 o                         
   4   9   2        470.70        439.82         5.65 o                         
   5   9   2         77.86         64.66         2.71 o                         
   6   9   2          0.39         -0.83         0.84 o                         
   7   9   2         23.10         26.47         2.85 o                         
   8   9   2         11.84         11.06         4.29 o                         
   9   9   2         20.69         22.32         4.09 o                         
  10   9   2          0.06         -3.23         3.41 o                         
 -10  10   2         17.99         18.53         2.90 o                         
  -9  10   2         11.40         12.66         2.44 o                         
  -8  10   2          0.11         -0.82         0.82 o                         
  -7  10   2        168.24        155.03         5.57 o                         
  -6  10   2        172.55        173.32         5.27 o                         
  -5  10   2         61.13         66.63         2.90 o                         
  -4  10   2         41.20         37.67         1.40 o                         
  -3  10   2          0.96          0.39         0.46 o                         
  -2  10   2         44.56         49.69         2.20 o                         
  -1  10   2        418.79        421.75         5.42 o                         
   0  10   2        919.75        878.64         9.14 o                         
   1  10   2        768.18        733.91         5.43 o                         
   2  10   2         63.13         58.44         1.68 o                         
   3  10   2         21.67         21.80         1.22 o                         
   4  10   2         32.20         26.82         1.49 o                         
   5  10   2         59.75         62.71         2.56 o                         
   6  10   2        129.31        141.76         4.96 o                         
   7  10   2         79.51         79.52         4.92 o                         
   8  10   2          0.22          1.70         4.92 o                         
   9  10   2          1.14          2.59         2.16 o                         
  10  10   2         10.66         18.88         6.09 o                         
 -10  11   2         21.44         18.81         4.04 o                         
  -9  11   2         49.22         56.97         4.69 o                         
  -8  11   2         47.26         52.49         3.37 o                         
  -7  11   2         26.71         31.30         2.56 o                         
  -6  11   2          9.46          5.27         1.34 o                         
  -5  11   2         81.31         74.36         2.50 o                         
  -4  11   2        220.67        209.77         5.88 o                         
  -3  11   2        434.36        426.36         7.90 o                         
  -2  11   2        245.52        250.51         5.76 o                         
  -1  11   2         85.92         79.27         2.33 o                         
   0  11   2         18.20         19.37         1.26 o                         
   1  11   2         39.03         42.79         1.34 o                         
   2  11   2        170.29        168.88         2.69 o                         
   3  11   2         36.58         36.64         1.30 o                         
   4  11   2          3.63          2.40         0.65 o                         
   5  11   2          7.37          6.88         1.22 o                         
   6  11   2          6.23          7.75         1.61 o                         
   7  11   2         82.25         83.30         4.61 o                         
   8  11   2         26.85         32.00         3.77 o                         
   9  11   2          5.93          4.00         3.50 o                         
 -10  12   2         13.34         11.86         4.11 o                         
  -9  12   2          1.48          4.36         2.41 o                         
  -8  12   2          2.11         -0.93         2.19 o                         
  -7  12   2          1.89          0.16         1.17 o                         
  -6  12   2          3.11          2.51         1.34 o                         
  -5  12   2          0.51          0.65         1.74 o                         
  -4  12   2          0.06         -0.91         1.03 o                         
  -3  12   2         57.36         59.95         3.12 o                         
  -2  12   2          8.09          7.47         1.12 o                         
  -1  12   2        210.80        189.67         3.72 o                         
   0  12   2        627.62        629.32        10.94 o                         
   1  12   2        295.26        282.97         3.65 o                         
   2  12   2        280.86        269.30         4.98 o                         
   3  12   2          1.17          0.52         0.70 o                         
   4  12   2         14.77         12.95         1.59 o                         
   5  12   2         35.47         37.97         2.68 o                         
   6  12   2          9.25          9.06         1.77 o                         
   7  12   2         45.91         45.51         3.56 o                         
   8  12   2          0.64         -1.31         2.97 o                         
   9  12   2          0.78         10.84         4.41 o                         
 -10  13   2          0.31         -3.25         3.25 o                         
  -9  13   2          0.99          2.20         3.63 o                         
  -8  13   2          0.00         -2.68         2.68 o                         
  -7  13   2          5.68          4.10         2.43 o                         
  -6  13   2          0.28         -0.03         2.40 o                         
  -5  13   2          0.00         -1.20         1.64 o                         
  -4  13   2          6.01          6.73         1.24 o                         
  -3  13   2         12.55          9.50         1.75 o                         
  -2  13   2         36.18         28.32         2.13 o                         
  -1  13   2         89.04         80.04         3.09 o                         
   0  13   2         63.16         55.14         2.07 o                         
   1  13   2        120.33        122.46         3.24 o                         
   2  13   2         40.93         45.17         2.48 o                         
   3  13   2          0.17          0.27         0.67 o                         
   4  13   2          0.06         -0.83         0.83 o                         
   5  13   2          1.65          2.50         1.08 o                         
   6  13   2          0.45          1.01         1.36 o                         
   7  13   2          0.16         -0.66         2.11 o                         
   8  13   2         11.36         17.70         5.39 o                         
  -9  14   2          2.24          7.16         2.93 o                         
  -8  14   2          1.51         -1.03         2.72 o                         
  -7  14   2          1.05         -1.19         2.30 o                         
  -6  14   2         31.30         29.41         3.63 o                         
  -5  14   2         60.17         66.24         5.21 o                         
  -4  14   2         63.16         63.60         4.14 o                         
  -3  14   2         15.78         13.47         1.84 o                         
  -2  14   2         44.67         45.83         2.89 o                         
  -1  14   2          0.11          0.11         0.68 o                         
   0  14   2          3.97          2.42         0.81 o                         
   1  14   2         43.05         43.97         2.93 o                         
   2  14   2         40.43         37.86         2.18 o                         
   3  14   2          3.56          2.03         1.03 o                         
   4  14   2         39.89         46.88         3.53 o                         
   5  14   2         43.33         39.76         3.36 o                         
   6  14   2         18.88         18.35         2.42 o                         
   7  14   2          0.04         -1.77         1.77 o                         
  -9  15   2          3.40          7.82         4.25 o                         
  -8  15   2          0.45          0.74         4.37 o                         
  -7  15   2          0.24         -2.46         2.46 o                         
  -6  15   2          1.82          1.67         2.36 o                         
  -5  15   2          4.59          3.03         1.82 o                         
  -4  15   2         46.57         49.50         4.52 o                         
  -3  15   2         66.81         75.47         5.25 o                         
  -2  15   2        115.24        122.03         6.24 o                         
  -1  15   2         31.36         29.96         5.06 o                         
   0  15   2          3.18          1.27         1.86 o                         
   1  15   2          3.34          3.02         1.65 o                         
   2  15   2         71.90         81.88         5.18 o                         
   3  15   2        156.98        177.98         7.57 o                         
   4  15   2         69.30         82.44         5.96 o                         
   5  15   2          3.05          4.23         2.70 o                         
   6  15   2          1.93         -0.27         1.52 o                         
  -8  16   2         18.22         15.11         6.45 o                         
  -7  16   2         40.78         49.09         6.84 o                         
  -6  16   2         47.17         55.48         5.31 o                         
  -5  16   2         26.30         28.13         3.80 o                         
  -4  16   2         37.57         39.66         6.37 o                         
  -3  16   2          1.63          0.08         2.25 o                         
  -2  16   2         22.88         26.80         4.61 o                         
  -1  16   2         79.33         99.95         8.38 o                         
   0  16   2         15.59         16.88         3.13 o                         
   1  16   2          0.48         -2.43         2.43 o                         
   2  16   2          2.87          1.72         1.41 o                         
   3  16   2         15.56         14.81         2.99 o                         
   4  16   2         17.60         14.64         3.69 o                         
   5  16   2          9.61          7.74         2.83 o                         
   6  16   2         19.20         26.86         4.69 o                         
  -5  17   2          2.45          8.08         4.12 o                         
  -4  17   2         17.95         17.35         4.17 o                         
  -3  17   2         21.22         26.73         4.80 o                         
  -2  17   2          0.68          2.31         2.18 o                         
  -1  17   2          7.76          6.29         5.74 o                         
   0  17   2          0.45         -0.78         2.43 o                         
   1  17   2          0.67         -1.46         3.27 o                         
   2  17   2         17.16         23.06         3.70 o                         
   3  17   2         55.74         67.29         6.07 o                         
   4  17   2         57.95         66.84         6.75 o                         
   5  17   2         19.13         31.03         7.19 o                         
  -2  18   2         10.23         11.21         4.27 o                         
  -1  18   2          2.00          0.23         2.03 o                         
   0  18   2          0.95         -1.95         1.95 o                         
   1  18   2          0.05         -0.60         1.65 o                         
   2  18   2         11.61         15.38         3.91 o                         
   3  18   2          3.06          5.11         3.95 o                         
   4  18   2          1.09          5.67         4.02 o                         
 -13   1   3          0.54         -3.09         3.33 o                         
 -12   1   3          9.79          9.17         3.27 o                         
 -11   1   3         33.33         35.97         5.44 o                         
 -10   1   3         98.53         97.21         7.90 o                         
  -9   1   3         80.88         71.60         6.40 o                         
  -8   1   3        320.39        327.36         9.88 o                         
  -7   1   3         32.48         35.80         2.71 o                         
  -6   1   3        203.11        224.69         5.08 o                         
  -5   1   3          4.20          3.78         0.62 o                         
  -4   1   3        605.77        690.49        11.93 o                         
  -3   1   3         58.02         46.22         1.51 o                         
  -2   1   3       1355.00       1290.72        22.55 o                         
  -1   1   3         85.22         66.71         2.74 o                         
   0   1   3        109.03        109.42         2.51 o                         
   1   1   3        822.39        849.24        10.65 o                         
   2   1   3        110.58        107.63         2.24 o                         
   3   1   3         71.88         76.10         2.58 o                         
   4   1   3         85.80         84.86         3.12 o                         
   5   1   3          0.92          0.46         0.66 o                         
   6   1   3         90.10         97.70         4.56 o                         
   7   1   3         28.65         25.06         2.14 o                         
   8   1   3         11.54         13.89         5.03 o                         
   9   1   3         10.01          8.85         3.06 o                         
  10   1   3          3.23          4.37         3.25 o                         
 -13   2   3         13.66         16.26         6.39 o                         
 -12   2   3         39.82         43.23        11.26 o                         
 -11   2   3         22.51         29.54         5.34 o                         
 -10   2   3         14.18         13.83         5.26 o                         
  -9   2   3         33.78         34.78         4.65 o                         
  -8   2   3        229.69        238.34         8.38 o                         
  -7   2   3        843.16        877.56        14.76 o                         
  -6   2   3       1141.45       1127.52        19.09 o                         
  -5   2   3          1.11          0.33         0.79 o                         
  -4   2   3         60.05         73.72         3.46 o                         
  -3   2   3         33.20         37.63         1.66 o                         
  -2   2   3        818.64        818.39         7.55 o                         
  -1   2   3        657.91        596.85        11.53 o                         
   0   2   3       4335.99       4214.44        17.59 o                         
   1   2   3        110.47        139.72         3.63 o                         
   2   2   3        179.23        189.56         2.85 o                         
   3   2   3         54.08         47.36         1.41 o                         
   4   2   3        121.40        116.81         4.23 o                         
   5   2   3        193.95        210.45         5.29 o                         
   6   2   3         46.13         41.45         3.17 o                         
   7   2   3         10.16         14.00         2.06 o                         
   8   2   3         24.81         24.44         4.07 o                         
   9   2   3          0.90          3.62         2.21 o                         
  10   2   3          0.25          0.36         3.22 o                         
 -13   3   3          0.29         -3.60         3.60 o                         
 -12   3   3          0.21          1.48         4.44 o                         
 -11   3   3          1.75          0.65         5.20 o                         
 -10   3   3        252.12        261.72        12.79 o                         
  -9   3   3        538.38        524.25        16.65 o                         
  -8   3   3        253.61        260.88         8.74 o                         
  -7   3   3          1.04          0.13         1.17 o                         
  -6   3   3        961.49       1070.64        14.78 o                         
  -5   3   3       1503.82       1507.12        17.87 o                         
  -4   3   3         88.04        114.00         3.56 o                         
  -3   3   3        335.87        398.73         4.73 o                         
  -2   3   3         56.36         48.55         1.60 o                         
  -1   3   3        177.45        173.17         2.99 o                         
   0   3   3        845.69        867.04         7.95 o                         
   1   3   3       6850.09       6790.76        18.34 o                         
   2   3   3        337.18        298.13         3.91 o                         
   3   3   3        112.72        132.83         2.92 o                         
   4   3   3         13.93         13.24         2.03 o                         
   5   3   3         21.79         20.80         1.97 o                         
   6   3   3         61.44        100.72         4.51 o                         
   7   3   3          0.27          0.82         1.31 o                         
   8   3   3        111.23        124.66         8.88 o                         
   9   3   3         52.84         71.47         7.77 o                         
  10   3   3          0.21         -0.48         3.05 o                         
 -13   4   3         15.77         26.05         6.81 o                         
 -12   4   3          0.11          2.51         2.41 o                         
 -11   4   3         19.01         24.30         3.25 o                         
 -10   4   3         17.53         19.49         3.97 o                         
  -9   4   3          0.15          1.48         1.53 o                         
  -8   4   3         94.74        102.83         4.73 o                         
  -7   4   3         45.10         34.99         2.15 o                         
  -6   4   3        320.99        335.33         7.17 o                         
  -5   4   3         31.47         27.16         1.74 o                         
  -4   4   3        617.91        675.59         8.85 o                         
  -3   4   3        258.23        235.76         2.95 o                         
  -2   4   3        270.49        254.83         3.43 o                         
  -1   4   3        849.28        835.17         6.71 o                         
   0   4   3        125.71        105.26         3.10 o                         
   1   4   3       1635.80       1674.32         9.24 o                         
   2   4   3        975.88        989.17        10.58 o                         
   3   4   3          5.83          5.78         0.72 o                         
   4   4   3         27.65         28.40         1.84 o                         
   5   4   3         28.51         27.42         2.87 o                         
   6   4   3        217.44        211.48         8.56 o                         
   7   4   3         15.86         13.85         2.14 o                         
   8   4   3          3.65          8.03         2.85 o                         
   9   4   3         37.19         40.59         5.80 o                         
  10   4   3         19.18         12.97         5.02 o                         
 -13   5   3         14.78         12.86         5.53 o                         
 -12   5   3          3.23          1.81         2.80 o                         
 -11   5   3          0.36          0.24         1.48 o                         
 -10   5   3         13.78         13.77         2.81 o                         
  -9   5   3         65.11         59.46         4.54 o                         
  -8   5   3        194.76        172.27         6.10 o                         
  -7   5   3        182.04        163.86         3.64 o                         
  -6   5   3        444.70        455.65         7.04 o                         
  -5   5   3        140.62        148.31         4.62 o                         
  -4   5   3        190.70        219.86         6.84 o                         
  -3   5   3          2.71          1.24         0.39 o                         
  -2   5   3        107.44        114.14         2.37 o                         
  -1   5   3        321.03        330.21         3.95 o                         
   0   5   3        157.42        160.20         2.93 o                         
   1   5   3         78.66         70.10         2.07 o                         
   2   5   3       4734.91       4741.20        25.01 o                         
   3   5   3       1211.80       1220.19         9.44 o                         
   4   5   3         14.42         14.84         1.47 o                         
   5   5   3        170.80        163.32         6.76 o                         
   6   5   3         66.89         72.78         4.86 o                         
   7   5   3         13.80         13.33         3.45 o                         
   8   5   3          0.03          0.45         1.98 o                         
   9   5   3          6.15          6.80         3.05 o                         
  10   5   3          0.07          7.90         4.47 o                         
 -12   6   3          2.58         10.83         3.95 o                         
 -11   6   3          0.27          0.46         2.45 o                         
 -10   6   3          4.17          2.32         1.58 o                         
  -9   6   3          5.22          7.12         1.14 o                         
  -8   6   3          9.12         10.85         1.21 o                         
  -7   6   3         18.92         19.17         1.27 o                         
  -6   6   3        162.71        172.06         4.55 o                         
  -5   6   3         38.55         48.91         2.26 o                         
  -4   6   3        237.51        238.91         4.70 o                         
  -3   6   3         26.16         45.86         1.54 o                         
  -2   6   3          0.04          0.21         0.52 o                         
  -1   6   3        241.36        323.49         3.93 o                         
   0   6   3          7.41         11.30         1.10 o                         
   1   6   3          5.85          3.10         0.64 o                         
   2   6   3        961.60        979.16         8.80 o                         
   3   6   3         22.94        126.59        32.17 o                         
   4   6   3         98.35         98.40         3.64 o                         
   5   6   3        547.83        542.32        12.04 o                         
   6   6   3         94.11         94.80         5.49 o                         
   7   6   3          1.38         -0.75         2.01 o                         
   8   6   3          3.96          4.65         2.58 o                         
   9   6   3          5.46          4.22         3.06 o                         
  10   6   3          0.67         -3.49         3.49 o                         
 -11   7   3         15.26         11.88         2.46 o                         
 -10   7   3         41.17         44.06         4.22 o                         
  -9   7   3        253.85        251.23         5.69 o                         
  -8   7   3        143.66        143.71         3.98 o                         
  -7   7   3          1.43          2.59         1.16 o                         
  -6   7   3         71.02         64.63         2.87 o                         
  -5   7   3         61.16         54.22         2.42 o                         
  -4   7   3        146.25        122.09         2.99 o                         
  -3   7   3          0.68          0.47         0.37 o                         
  -2   7   3        270.92        258.42         3.98 o                         
  -1   7   3        247.38        281.80         4.23 o                         
   0   7   3          2.35          2.01         0.58 o                         
   1   7   3        616.92        580.55         6.55 o                         
   2   7   3        821.58        807.90        10.02 o                         
   3   7   3        355.26        338.84         5.67 o                         
   4   7   3         73.47         71.29         3.25 o                         
   5   7   3        232.05        222.33         7.72 o                         
   6   7   3          0.06          0.90         1.37 o                         
   7   7   3         23.37         26.09         4.16 o                         
   8   7   3         43.11         39.48         6.56 o                         
   9   7   3          6.67          6.28         2.93 o                         
  10   7   3          5.22          5.81         3.86 o                         
 -12   8   3          7.84          8.45         3.81 o                         
 -11   8   3         26.60         31.52         4.86 o                         
 -10   8   3          5.27          7.93         2.14 o                         
  -9   8   3         33.28         29.46         3.30 o                         
  -8   8   3         61.83         61.62         2.95 o                         
  -7   8   3         27.88         29.51         2.88 o                         
  -6   8   3        106.12         94.10         3.93 o                         
  -5   8   3        289.36        300.24         4.78 o                         
  -4   8   3        178.74        191.38         3.31 o                         
  -3   8   3          1.81          1.80         0.45 o                         
  -2   8   3       2110.74       2142.13        22.24 o                         
  -1   8   3       1806.12       1837.27        15.96 o                         
   0   8   3       1055.81       1031.17         8.48 o                         
   1   8   3         87.61         77.95         2.35 o                         
   2   8   3         28.60         28.71         1.52 o                         
   3   8   3        227.97        236.14         4.26 o                         
   4   8   3         10.69         10.01         1.23 o                         
   5   8   3         10.60          9.49         1.51 o                         
   6   8   3         79.11         73.69         4.83 o                         
   7   8   3         36.48         40.89         5.06 o                         
   8   8   3          0.06          2.68         2.27 o                         
   9   8   3          8.20          9.38         3.18 o                         
  10   8   3          3.72          7.04         4.28 o                         
 -11   9   3          0.04          2.44         5.52 o                         
 -10   9   3          2.28          3.03         2.63 o                         
  -9   9   3        139.00        151.05         8.26 o                         
  -8   9   3        142.41        147.31         6.62 o                         
  -7   9   3        313.75        302.15         8.92 o                         
  -6   9   3          2.85         56.36        33.88 o                         
  -5   9   3        198.03        182.26         3.93 o                         
  -4   9   3        275.83        266.40         3.61 o                         
  -3   9   3         81.04         87.23         1.89 o                         
  -2   9   3        369.01        357.24         5.19 o                         
  -1   9   3        349.48        354.60         4.24 o                         
   0   9   3         93.22        106.53         2.47 o                         
   1   9   3        671.32        662.99         7.02 o                         
   2   9   3        334.57        314.82         4.75 o                         
   3   9   3        694.47        888.67        11.13 o                         
   4   9   3          9.98          8.34         1.00 o                         
   5   9   3          2.23          0.56         0.82 o                         
   6   9   3          3.53         20.66         3.39 o                         
   7   9   3          0.43         -0.25         2.37 o                         
   8   9   3         47.20         47.92         5.77 o                         
   9   9   3         15.74         13.73         3.61 o                         
  10   9   3          3.99         -3.81         3.81 o                         
 -11  10   3          3.07          8.36         3.63 o                         
 -10  10   3          0.31         -1.92         1.92 o                         
  -9  10   3          4.31          6.72         3.36 o                         
  -8  10   3          4.98          3.96         1.17 o                         
  -7  10   3         29.94         28.18         2.59 o                         
  -6  10   3          2.34          1.09         0.70 o                         
  -5  10   3         29.34         28.50         1.89 o                         
  -4  10   3          4.34          2.96         0.66 o                         
  -3  10   3        106.87        103.19         1.95 o                         
  -2  10   3        186.52        189.02         3.52 o                         
  -1  10   3         19.26         19.67         1.28 o                         
   0  10   3        328.70        338.46         5.65 o                         
   1  10   3        292.59        280.83         4.11 o                         
   2  10   3         60.58         60.03         2.18 o                         
   3  10   3         38.23         37.88         1.79 o                         
   4  10   3         82.57         76.71         2.70 o                         
   5  10   3        116.93        109.94         4.15 o                         
   6  10   3         52.34         53.10         5.24 o                         
   7  10   3          4.15          3.20         4.43 o                         
   8  10   3          2.53          0.35         2.10 o                         
   9  10   3         14.48         10.91         3.43 o                         
 -10  11   3          1.81          4.60         2.92 o                         
  -9  11   3          1.05         -1.54         1.54 o                         
  -8  11   3          1.62         -0.29         2.13 o                         
  -7  11   3         31.08         26.00         2.25 o                         
  -6  11   3        117.49        108.93         5.35 o                         
  -5  11   3         35.63         35.47         1.57 o                         
  -4  11   3         61.44         61.48         3.24 o                         
  -3  11   3        115.26        122.10         4.34 o                         
  -2  11   3          0.03         -0.45         0.73 o                         
  -1  11   3          0.35          1.10         0.62 o                         
   0  11   3          0.10          0.80         0.57 o                         
   1  11   3         13.82         10.91         0.99 o                         
   2  11   3        131.80        123.73         2.94 o                         
   3  11   3        167.45        171.72         4.17 o                         
   4  11   3         16.89         20.15         1.66 o                         
   5  11   3         32.09         28.95         2.80 o                         
   6  11   3         14.96         16.64         3.78 o                         
   7  11   3          7.63          8.14         2.35 o                         
   8  11   3          0.10          2.93         1.87 o                         
 -10  12   3          1.07          4.23         2.50 o                         
  -9  12   3          7.45         12.39         3.46 o                         
  -8  12   3         40.77         50.52         6.01 o                         
  -7  12   3          2.53          3.63         1.15 o                         
  -6  12   3         51.70         52.02         8.35 o                         
  -5  12   3        121.01        125.25         5.65 o                         
  -4  12   3         44.84         49.96         3.44 o                         
  -3  12   3         10.03         16.95         1.82 o                         
  -2  12   3        116.26        113.27         3.71 o                         
  -1  12   3        170.85        165.99         4.71 o                         
   0  12   3         27.72         27.30         1.37 o                         
   1  12   3          0.35          0.50         0.51 o                         
   2  12   3          5.42          4.09         0.69 o                         
   3  12   3         10.65         15.51         1.22 o                         
   4  12   3         41.25         42.68         3.21 o                         
   5  12   3         72.53         77.54         4.43 o                         
   6  12   3         25.22         31.23         3.56 o                         
   7  12   3         10.25          9.73         2.67 o                         
   8  12   3          1.01          1.56         5.29 o                         
 -10  13   3          4.85         -1.16         2.92 o                         
  -9  13   3         21.59         20.86         4.51 o                         
  -8  13   3         34.56         41.70         7.52 o                         
  -7  13   3          4.39          8.50         3.08 o                         
  -6  13   3         48.35         49.18         7.22 o                         
  -5  13   3         71.99         70.90         4.40 o                         
  -4  13   3        127.32        137.44         5.71 o                         
  -3  13   3        388.84        391.30        12.92 o                         
  -2  13   3        314.76        319.23         7.07 o                         
  -1  13   3        266.60        265.31         8.06 o                         
   0  13   3         12.93         10.12         1.12 o                         
   1  13   3         52.82         53.28         2.06 o                         
   2  13   3         85.94         92.50         2.62 o                         
   3  13   3         66.27         59.67         3.04 o                         
   4  13   3         41.37         45.25         3.31 o                         
   5  13   3          6.73          3.63         1.17 o                         
   6  13   3          7.39          7.17         2.47 o                         
   7  13   3         38.20         33.95         7.57 o                         
   8  13   3         43.58         57.88         9.36 o                         
 -10  14   3          0.19          1.44         2.67 o                         
  -9  14   3          4.92          3.42         2.50 o                         
  -8  14   3         11.34         10.81         3.49 o                         
  -7  14   3         99.49        104.32         8.60 o                         
  -6  14   3        155.27        152.52         9.94 o                         
  -5  14   3         31.26         38.42         4.05 o                         
  -4  14   3          8.47         11.99         2.35 o                         
  -3  14   3         24.17         19.70         2.19 o                         
  -2  14   3         30.45         31.29         2.57 o                         
  -1  14   3         11.19          7.77         1.04 o                         
   0  14   3         32.89         32.93         2.18 o                         
   1  14   3         14.04         13.72         1.83 o                         
   2  14   3          1.89          2.24         0.85 o                         
   3  14   3          0.56         -1.17         1.17 o                         
   4  14   3         31.08         34.21         4.54 o                         
   5  14   3         66.03         66.33         5.16 o                         
   6  14   3         19.78         20.21         4.09 o                         
   7  14   3          1.60          3.11         2.99 o                         
  -9  15   3          0.98         20.67         7.35 o                         
  -8  15   3          0.01         -2.67         3.41 o                         
  -7  15   3          3.93          4.56         2.37 o                         
  -6  15   3          1.79          2.10         2.33 o                         
  -5  15   3          0.69          0.38         1.79 o                         
  -4  15   3          1.85          0.93         1.77 o                         
  -3  15   3          4.61          3.13         1.30 o                         
  -2  15   3         67.80         60.96         4.48 o                         
  -1  15   3         40.07         38.88         3.33 o                         
   0  15   3         11.50         11.67         2.24 o                         
   1  15   3         60.78         70.55         4.94 o                         
   2  15   3         22.79         19.56         3.84 o                         
   3  15   3          4.39          5.66         1.76 o                         
   4  15   3         11.57          7.67         2.53 o                         
   5  15   3          3.80          1.79         1.99 o                         
   6  15   3          0.28         -3.74         3.74 o                         
  -8  16   3          0.12         -4.96         4.96 o                         
  -7  16   3          4.20          1.07         2.10 o                         
  -6  16   3          0.33          0.65         1.86 o                         
  -5  16   3          1.06          1.00         1.43 o                         
  -4  16   3          0.12         -0.49         1.54 o                         
  -3  16   3          4.73          3.80         2.77 o                         
  -2  16   3          4.33          4.25         2.69 o                         
  -1  16   3          8.99          4.45         2.53 o                         
   0  16   3          1.53         -0.98         1.70 o                         
   1  16   3          0.14         -0.80         1.59 o                         
   2  16   3          0.74          0.37         2.46 o                         
   3  16   3          0.66          2.49         1.58 o                         
   4  16   3         21.49         27.30         3.96 o                         
   5  16   3         17.86         20.06         3.50 o                         
   6  16   3          1.82         -0.28         1.45 o                         
  -5  17   3          6.13          3.33         3.96 o                         
  -4  17   3         39.09         48.85         6.37 o                         
  -3  17   3         97.72        112.58        16.07 o                         
  -2  17   3         87.17        101.43        13.53 o                         
  -1  17   3         20.54         20.66         3.55 o                         
   0  17   3          4.00          5.67         2.16 o                         
   1  17   3         14.78         13.04         2.50 o                         
   2  17   3          0.09         -0.10         1.75 o                         
   3  17   3          2.57          6.50         2.31 o                         
   4  17   3          4.62          0.82         1.91 o                         
   5  17   3          0.03         -1.33         3.34 o                         
  -2  18   3          8.18          7.75         4.12 o                         
  -1  18   3         49.25         50.89         5.50 o                         
   0  18   3         49.39         47.28         5.30 o                         
   1  18   3         15.12         19.85         3.54 o                         
   2  18   3          1.76          2.28         2.09 o                         
   3  18   3          1.53         -0.32         3.61 o                         
 -13   0   4         24.76         35.84         8.31 o                         
 -12   0   4          2.52          3.27         3.71 o                         
 -11   0   4         25.15         18.79         5.72 o                         
 -10   0   4          1.31          0.47         3.44 o                         
  -9   0   4       1012.90       1093.50        43.83 o                         
  -8   0   4         42.17         40.55         3.52 o                         
  -7   0   4        233.40        224.26         7.47 o                         
  -6   0   4         60.02         47.13         2.78 o                         
  -5   0   4        560.98        682.73        19.68 o                         
  -4   0   4        294.71        319.84         9.28 o                         
  -3   0   4       4566.30       5060.52        49.39 o                         
  -2   0   4       1677.52       1747.76        28.29 o                         
  -1   0   4        110.29        131.83         7.91 o                         
   0   0   4       1007.64       1000.14        21.90 o                         
   1   0   4         57.12         57.41         5.75 o                         
   2   0   4        967.49        968.51        24.27 o                         
   3   0   4        204.16        172.40         8.11 o                         
   4   0   4          3.26          4.76         1.88 o                         
   5   0   4         76.97         75.79         3.26 o                         
   6   0   4        225.51        231.51         6.78 o                         
   7   0   4        343.79        348.90        20.61 o                         
   8   0   4         15.47         10.19         4.70 o                         
   9   0   4          2.45          5.09         2.88 o                         
 -13   1   4          1.12         -3.64         3.64 o                         
 -12   1   4          6.29         -2.90         4.75 o                         
 -11   1   4          2.59         -1.71         1.97 o                         
 -10   1   4        166.81        168.81         6.85 o                         
  -9   1   4         29.86         29.07         2.76 o                         
  -8   1   4        288.97        280.30         6.75 o                         
  -7   1   4          0.96         -0.23         0.52 o                         
  -6   1   4         89.99         98.82         2.73 o                         
  -5   1   4       2797.66       2925.57        26.95 o                         
  -4   1   4        436.83        455.21         5.44 o                         
  -3   1   4        558.11        545.62         6.93 o                         
  -2   1   4        211.13        211.56         5.66 o                         
  -1   1   4        700.54        707.82        10.27 o                         
   0   1   4         35.81         49.18         2.11 o                         
   1   1   4        137.29        116.76         5.68 o                         
   2   1   4        530.36        497.09        12.29 o                         
   3   1   4          3.31          4.56         1.38 o                         
   4   1   4          8.98          7.35         1.49 o                         
   5   1   4         16.07         11.55         2.19 o                         
   6   1   4         49.95         48.93         2.27 o                         
   7   1   4         91.90        114.70         8.47 o                         
   8   1   4         28.41         30.77         5.16 o                         
   9   1   4         20.25         12.17         3.50 o                         
 -13   2   4          0.01         -3.31         3.31 o                         
 -12   2   4          1.71         -3.94         6.50 o                         
 -11   2   4         24.61         23.31         4.20 o                         
 -10   2   4         22.23         17.38         1.92 o                         
  -9   2   4        556.09        546.72        16.79 o                         
  -8   2   4         11.43         10.81         1.30 o                         
  -7   2   4        330.03        312.28         4.84 o                         
  -6   2   4          2.03          5.37         1.02 o                         
  -5   2   4        194.43        172.72         5.46 o                         
  -4   2   4        221.41        249.71         5.40 o                         
  -3   2   4        398.75        482.26         7.34 o                         
  -2   2   4        100.58         86.75         3.62 o                         
  -1   2   4        176.49        166.52         3.95 o                         
   0   2   4       1908.77       1911.98        12.78 o                         
   1   2   4       1133.02       1171.61        14.28 o                         
   2   2   4        483.17        504.32         7.48 o                         
   3   2   4        225.92        215.91         5.13 o                         
   4   2   4         30.00         28.25         2.61 o                         
   5   2   4         54.80         51.63         5.03 o                         
   6   2   4         21.61         23.59         2.20 o                         
   7   2   4         10.91         11.55         3.13 o                         
   8   2   4          0.60          3.90         2.71 o                         
   9   2   4          0.01          0.33         2.04 o                         
 -13   3   4          2.28          1.43         2.94 o                         
 -12   3   4          6.18          1.14         1.83 o                         
 -11   3   4          0.96         -1.98         3.33 o                         
 -10   3   4          0.92         -0.84         2.70 o                         
  -9   3   4         64.74         60.75         2.86 o                         
  -8   3   4        119.49        115.60         3.14 o                         
  -7   3   4         30.08         28.26         2.40 o                         
  -6   3   4          1.53         -0.10         0.77 o                         
  -5   3   4        280.58        320.67         6.67 o                         
  -4   3   4          1.82          0.97         0.63 o                         
  -3   3   4        424.39        460.15         7.25 o                         
  -2   3   4         86.02         97.00         2.91 o                         
  -1   3   4        408.48        373.28         5.53 o                         
   0   3   4       1777.61       1894.97        14.44 o                         
   1   3   4          3.56          3.10         0.74 o                         
   2   3   4        936.82        983.91         6.44 o                         
   3   3   4        600.30        569.10         7.16 o                         
   4   3   4         85.35         90.39         4.48 o                         
   5   3   4         27.95         25.69         3.06 o                         
   6   3   4         50.98         44.61         5.11 o                         
   7   3   4         31.79         34.01         4.85 o                         
   8   3   4          7.41          8.47         3.01 o                         
   9   3   4          0.78          1.39         2.30 o                         
 -13   4   4          0.00         -4.28         4.28 o                         
 -12   4   4          2.77          0.83         5.76 o                         
 -11   4   4          0.46         -0.53         2.04 o                         
 -10   4   4          0.74          0.21         1.38 o                         
  -9   4   4          0.79          2.12         2.16 o                         
  -8   4   4         29.12         33.93         2.77 o                         
  -7   4   4        755.76        759.51        11.89 o                         
  -6   4   4        340.28        373.04         9.04 o                         
  -5   4   4        522.11        549.49         7.97 o                         
  -4   4   4         76.26         96.93         2.91 o                         
  -3   4   4        120.74        108.50         3.32 o                         
  -2   4   4        393.63        428.06         5.73 o                         
  -1   4   4         28.70         16.64         1.15 o                         
   0   4   4        759.74        912.93        10.68 o                         
   1   4   4         56.16         54.95         1.84 o                         
   2   4   4       1035.86       1076.70         8.67 o                         
   3   4   4        252.20        255.41         6.43 o                         
   4   4   4          0.84          1.78         0.76 o                         
   5   4   4          0.78          0.21         1.88 o                         
   6   4   4        239.47        267.64        12.03 o                         
   7   4   4          7.33          7.08         3.19 o                         
   8   4   4          0.39          9.42         3.31 o                         
   9   4   4          0.44          0.88         2.13 o                         
 -13   5   4         12.91         11.09         5.21 o                         
 -12   5   4          6.46          4.92         1.92 o                         
 -11   5   4         11.68         11.04         3.24 o                         
 -10   5   4         54.03         57.15         6.03 o                         
  -9   5   4         38.76         38.19         3.14 o                         
  -8   5   4         69.12         62.13         3.70 o                         
  -7   5   4         35.41         36.97         3.26 o                         
  -6   5   4        108.08        113.26         4.05 o                         
  -5   5   4        130.51        125.44         3.61 o                         
  -4   5   4        419.46        395.89         4.94 o                         
  -3   5   4        907.30        920.48         9.95 o                         
  -2   5   4        335.31        342.68         4.54 o                         
  -1   5   4         38.42         47.92         1.82 o                         
   0   5   4        575.22        612.72         6.26 o                         
   1   5   4        670.69        642.79         6.50 o                         
   2   5   4         49.79         41.74         1.63 o                         
   3   5   4         78.31         78.00         2.41 o                         
   4   5   4        281.90        264.02         6.51 o                         
   5   5   4        115.66        119.06         6.19 o                         
   6   5   4        106.53        102.46         9.50 o                         
   7   5   4         20.10         27.84         4.38 o                         
   8   5   4         40.81         49.06         6.19 o                         
   9   5   4         26.32         32.37         7.58 o                         
 -12   6   4          8.30         11.82         4.39 o                         
 -11   6   4         12.01          6.33         1.94 o                         
 -10   6   4         90.91         92.34         5.94 o                         
  -9   6   4          5.08          3.07         1.40 o                         
  -8   6   4        316.35        316.56         9.82 o                         
  -7   6   4       1227.40       1218.84        17.86 o                         
  -6   6   4        841.60        797.11        10.83 o                         
  -5   6   4          4.85          3.02         0.67 o                         
  -4   6   4        178.04        180.84         3.26 o                         
  -3   6   4         38.80         32.35         1.92 o                         
  -2   6   4          5.09         12.20         0.87 o                         
  -1   6   4       1012.72        978.52         8.30 o                         
   0   6   4       1381.38       1337.78        11.40 o                         
   1   6   4        182.33        166.99         3.79 o                         
   2   6   4        108.33        113.96         2.82 o                         
   3   6   4         51.59         46.01         1.99 o                         
   4   6   4        717.60        721.67         9.49 o                         
   5   6   4         17.42         18.09         2.74 o                         
   6   6   4          3.86          1.68         2.08 o                         
   7   6   4         43.79         43.70         5.35 o                         
   8   6   4         17.45         13.89         3.70 o                         
   9   6   4          7.05          7.44         4.45 o                         
 -11   7   4          1.55          2.21         1.65 o                         
 -10   7   4          9.28          6.10         2.12 o                         
  -9   7   4          3.07         -1.01         1.68 o                         
  -8   7   4         16.69         18.92         2.86 o                         
  -7   7   4          3.72          3.45         1.25 o                         
  -6   7   4          2.01          3.10         1.01 o                         
  -5   7   4          0.74          0.79         0.57 o                         
  -4   7   4         82.25         72.45         2.10 o                         
  -3   7   4         33.69         36.17         1.60 o                         
  -2   7   4        698.29        733.22         6.50 o                         
  -1   7   4        470.07        515.70         5.76 o                         
   0   7   4         21.65         17.62         1.14 o                         
   1   7   4         67.48         79.63         3.02 o                         
   2   7   4        600.78        596.20         7.81 o                         
   3   7   4        446.23        441.80         7.76 o                         
   4   7   4        246.65        228.07         6.13 o                         
   5   7   4         26.88         22.30         3.92 o                         
   6   7   4         21.08         18.59         3.36 o                         
   7   7   4         28.59         31.95         5.98 o                         
   8   7   4          6.36          4.30         4.62 o                         
   9   7   4          0.82          8.80         4.80 o                         
 -11   8   4          0.03         -2.62         2.62 o                         
 -10   8   4          5.85          3.85         1.61 o                         
  -9   8   4          0.59         -0.40         1.38 o                         
  -8   8   4        106.91        101.11         5.55 o                         
  -7   8   4        152.79        148.10         6.20 o                         
  -6   8   4        126.32        111.51         3.95 o                         
  -5   8   4        106.33         97.25         3.28 o                         
  -4   8   4        310.25        290.94         4.12 o                         
  -3   8   4        315.54        330.35         5.28 o                         
  -2   8   4        118.30        114.91         2.72 o                         
  -1   8   4         13.95         19.23         1.12 o                         
   0   8   4          3.97          3.64         0.99 o                         
   1   8   4          2.91          1.38         0.61 o                         
   2   8   4        268.31        260.02         4.95 o                         
   3   8   4        374.40        358.12         6.37 o                         
   4   8   4          9.32         16.16         1.49 o                         
   5   8   4         12.69         13.78         2.20 o                         
   6   8   4         33.50         28.91         4.35 o                         
   7   8   4          2.54          0.13         2.80 o                         
   8   8   4          1.21         -2.07         2.47 o                         
   9   8   4          1.89          0.59         2.79 o                         
 -11   9   4         32.38         33.29        10.40 o                         
 -10   9   4         40.38         45.56         5.77 o                         
  -9   9   4         28.90         26.66         4.74 o                         
  -8   9   4         81.25         72.34         4.70 o                         
  -7   9   4          1.54         -0.47         1.33 o                         
  -6   9   4         70.56         67.02         3.23 o                         
  -5   9   4          6.46          6.47         0.89 o                         
  -4   9   4        124.37        120.13         2.86 o                         
  -3   9   4         56.15         53.52         1.85 o                         
  -2   9   4         74.19         81.33         2.38 o                         
  -1   9   4         19.96         16.56         1.09 o                         
   0   9   4        190.76        179.98         4.09 o                         
   1   9   4         24.57         27.05         1.63 o                         
   2   9   4          6.92          7.78         0.96 o                         
   3   9   4        250.69        237.60         5.34 o                         
   4   9   4         45.56         40.41         2.31 o                         
   5   9   4         37.49         32.81         2.43 o                         
   6   9   4         73.86         75.97         6.68 o                         
   7   9   4         19.04         13.10         4.34 o                         
   8   9   4         15.91         13.06         3.85 o                         
   9   9   4          0.05          0.91         2.08 o                         
 -11  10   4          8.40          7.38         3.80 o                         
 -10  10   4         14.63         16.83         4.01 o                         
  -9  10   4          6.42          9.73         3.16 o                         
  -8  10   4         87.75         90.44         4.40 o                         
  -7  10   4        132.48        130.19         5.59 o                         
  -6  10   4          6.34          5.26         1.01 o                         
  -5  10   4          1.11          1.20         0.62 o                         
  -4  10   4          1.55          2.50         0.57 o                         
  -3  10   4         15.99         13.95         1.05 o                         
  -2  10   4        316.64        305.23         5.39 o                         
  -1  10   4       1137.28       1145.03        14.50 o                         
   0  10   4       1229.45       1191.59         9.78 o                         
   1  10   4        634.84        616.75         9.55 o                         
   2  10   4         52.84         46.33         2.05 o                         
   3  10   4          8.54         10.89         1.19 o                         
   4  10   4        106.03        105.90         3.76 o                         
   5  10   4         59.57         71.40         4.08 o                         
   6  10   4         44.98         44.86         5.07 o                         
   7  10   4          3.41          0.00         2.26 o                         
   8  10   4          0.08          2.09         2.93 o                         
   9  10   4          8.71         12.06         5.72 o                         
 -11  11   4          4.84         -3.68         3.68 o                         
 -10  11   4         69.88         74.56         7.77 o                         
  -9  11   4         51.17         63.99         6.98 o                         
  -8  11   4         69.44         77.83         8.76 o                         
  -7  11   4          4.81          2.81         1.33 o                         
  -6  11   4         45.89         50.48         2.30 o                         
  -5  11   4        202.92        196.15         3.53 o                         
  -4  11   4        278.24        270.60         3.90 o                         
  -3  11   4        396.04        375.38         5.90 o                         
  -2  11   4         48.78         39.95         2.03 o                         
  -1  11   4         29.00         31.83         1.57 o                         
   0  11   4         55.60         63.57         2.46 o                         
   1  11   4         70.13         75.95         2.46 o                         
   2  11   4         22.06         25.05         1.66 o                         
   3  11   4          0.51          0.87         0.79 o                         
   4  11   4          5.90          7.30         1.29 o                         
   5  11   4          0.24         -1.09         1.12 o                         
   6  11   4         12.69         15.46         2.87 o                         
   7  11   4         30.39         27.75         4.75 o                         
   8  11   4         14.74         14.07         3.68 o                         
 -11  12   4          3.65         12.69         4.77 o                         
 -10  12   4          2.54          1.63         2.44 o                         
  -9  12   4          4.40          0.68         5.67 o                         
  -8  12   4          0.56          5.55         3.30 o                         
  -7  12   4         40.97         40.78         5.19 o                         
  -6  12   4        337.16        326.69        16.81 o                         
  -5  12   4         70.36         72.72         4.40 o                         
  -4  12   4          0.17          1.38         0.97 o                         
  -3  12   4          2.17          0.69         0.57 o                         
  -2  12   4         29.56         24.54         1.63 o                         
  -1  12   4        121.11        118.13         3.56 o                         
   0  12   4        152.85        160.42         3.81 o                         
   1  12   4         70.48         69.59         2.38 o                         
   2  12   4         13.74         13.45         1.17 o                         
   3  12   4         33.35         34.97         2.44 o                         
   4  12   4         19.56         42.06         3.43 o                         
   5  12   4         32.79         34.72         3.24 o                         
   6  12   4         45.73         42.92         4.46 o                         
   7  12   4         16.45         13.14         3.87 o                         
   8  12   4          2.70          0.40         6.89 o                         
 -10  13   4          1.60          2.29         3.39 o                         
  -9  13   4          0.13          0.65         3.01 o                         
  -8  13   4          2.43          7.88         3.21 o                         
  -7  13   4          5.69          6.82         8.45 o                         
  -6  13   4          1.36          4.46         2.52 o                         
  -5  13   4         21.39         21.26         2.63 o                         
  -4  13   4          3.81          1.74         0.97 o                         
  -3  13   4          3.42          3.46         1.04 o                         
  -2  13   4         66.93         62.18         2.54 o                         
  -1  13   4        103.72         97.20         3.45 o                         
   0  13   4          4.76          2.51         0.62 o                         
   1  13   4         12.84         10.95         1.01 o                         
   2  13   4         27.30         23.61         1.73 o                         
   3  13   4          1.09          1.33         1.01 o                         
   4  13   4         10.79          7.50         1.63 o                         
   5  13   4          0.01          0.11         1.82 o                         
   6  13   4          0.12          0.58         3.39 o                         
   7  13   4          1.22          6.75         2.83 o                         
  -9  14   4          1.89         -3.40         3.40 o                         
  -8  14   4          1.32          3.17         7.81 o                         
  -7  14   4         55.66         60.51         7.58 o                         
  -6  14   4        125.47        144.28         9.72 o                         
  -5  14   4        120.35        131.75         7.38 o                         
  -4  14   4          5.98          9.42         2.24 o                         
  -3  14   4          4.81          4.87         1.83 o                         
  -2  14   4        102.35        111.18         5.99 o                         
  -1  14   4         66.48         72.62         4.23 o                         
   0  14   4         12.61         12.66         1.77 o                         
   1  14   4          0.00         -0.62         1.17 o                         
   2  14   4          1.88          3.15         1.09 o                         
   3  14   4         12.08         12.79         2.23 o                         
   4  14   4         44.78         52.12         5.32 o                         
   5  14   4         42.24         52.84         5.07 o                         
   6  14   4          3.43         -5.12         5.12 o                         
   7  14   4          0.42          3.43         2.78 o                         
  -9  15   4          1.76         -0.75         3.46 o                         
  -8  15   4          0.55         -0.18         2.07 o                         
  -7  15   4          4.76          4.80         2.75 o                         
  -6  15   4          0.83         -2.22         2.22 o                         
  -5  15   4         27.27         31.41         3.88 o                         
  -4  15   4         77.76         88.23         6.01 o                         
  -3  15   4         87.70        100.58         8.84 o                         
  -2  15   4         66.21         69.51         4.90 o                         
  -1  15   4          0.35          0.73         2.35 o                         
   0  15   4         50.27         50.42         4.19 o                         
   1  15   4         70.83         68.54         4.90 o                         
   2  15   4         81.31         87.07         5.45 o                         
   3  15   4         28.53         25.89         3.03 o                         
   4  15   4         20.04         24.54         3.58 o                         
   5  15   4          1.69         -2.01         2.01 o                         
   6  15   4          2.84          2.67         3.24 o                         
  -8  16   4         17.05         21.63         6.73 o                         
  -7  16   4         38.30         44.66         8.46 o                         
  -6  16   4         23.99         31.44         4.96 o                         
  -5  16   4         22.07         20.94         3.43 o                         
  -4  16   4          1.87          2.72         1.75 o                         
  -3  16   4          0.51         -0.36         2.55 o                         
  -2  16   4         20.75         28.09         8.83 o                         
  -1  16   4         32.89         44.19         4.74 o                         
   0  16   4         39.85         39.60         3.93 o                         
   1  16   4          6.91          6.61         1.73 o                         
   2  16   4          7.84          5.55         2.68 o                         
   3  16   4         18.81         22.14         2.96 o                         
   4  16   4          2.94          3.76         2.42 o                         
   5  16   4          9.47          2.44         2.63 o                         
  -4  17   4         15.07         10.31         5.93 o                         
  -3  17   4         11.35         15.69         3.96 o                         
  -2  17   4          0.44         -2.25         2.25 o                         
  -1  17   4          2.15          3.37         2.27 o                         
   0  17   4          0.00         -1.29         1.62 o                         
   1  17   4         15.70         13.28         2.51 o                         
   2  17   4         56.41         66.85         5.21 o                         
   3  17   4         46.45         44.97         4.28 o                         
   4  17   4         24.76         27.85         5.18 o                         
  -1  18   4          0.25          5.89         4.08 o                         
   0  18   4          3.31         11.00         5.32 o                         
   1  18   4          0.29          1.68         2.53 o                         
 -13   1   5          0.05         -6.13         6.13 o                         
 -12   1   5          0.00         -1.62         1.69 o                         
 -11   1   5          1.01          0.20         2.20 o                         
 -10   1   5         61.17         57.80         3.73 o                         
  -9   1   5        395.73        401.44         7.73 o                         
  -8   1   5        336.33        308.98         7.67 o                         
  -7   1   5          8.27          8.08         1.34 o                         
  -6   1   5         41.61         34.35         3.01 o                         
  -5   1   5         12.87         16.25         1.26 o                         
  -4   1   5       1409.79       1533.02        12.65 o                         
  -3   1   5        169.15        207.71         6.37 o                         
  -2   1   5        152.26        161.72         8.66 o                         
  -1   1   5        268.94        325.52         9.81 o                         
   0   1   5        128.42        129.78         3.72 o                         
   1   1   5        102.68        130.54         6.71 o                         
   2   1   5        504.52        513.82        20.10 o                         
   3   1   5        330.46        320.62         4.74 o                         
   4   1   5         11.83          9.57         2.50 o                         
   5   1   5         37.49         34.91         4.43 o                         
   6   1   5          0.01          4.52         2.91 o                         
   7   1   5         33.54         39.19         9.69 o                         
   8   1   5         17.13         20.92         4.38 o                         
 -13   2   5         11.65         21.54         6.25 o                         
 -12   2   5         27.34         24.71         5.68 o                         
 -11   2   5          4.32          8.16         2.96 o                         
 -10   2   5         26.89         23.11         2.90 o                         
  -9   2   5         59.99         70.66         6.24 o                         
  -8   2   5        563.68        559.22        11.23 o                         
  -7   2   5        322.42        332.98         8.73 o                         
  -6   2   5        172.64        182.42         6.83 o                         
  -5   2   5        238.32        244.44         6.70 o                         
  -4   2   5          4.12          2.96         1.23 o                         
  -3   2   5         21.48         18.66         1.73 o                         
  -2   2   5         82.56         61.27         3.45 o                         
  -1   2   5        263.59        239.22         6.15 o                         
   0   2   5        617.37        558.47        19.33 o                         
   1   2   5        166.16        167.40         6.10 o                         
   2   2   5         53.74         68.97         4.35 o                         
   3   2   5         92.40         85.65         2.35 o                         
   4   2   5        149.00        157.08         8.68 o                         
   5   2   5         60.44         66.38         6.13 o                         
   6   2   5         91.57         97.84        10.85 o                         
   7   2   5        115.35        134.48        16.58 o                         
   8   2   5          0.44          1.09         2.65 o                         
 -13   3   5         14.86         13.60         5.24 o                         
 -12   3   5         12.87         14.39         3.73 o                         
 -11   3   5         32.90         38.66         5.25 o                         
 -10   3   5         28.47         27.68         3.16 o                         
  -9   3   5        231.00        207.14         8.06 o                         
  -8   3   5         43.32         48.43         4.93 o                         
  -7   3   5        221.92        201.20         7.47 o                         
  -6   3   5        385.19        377.87         8.55 o                         
  -5   3   5         51.23         42.79         2.96 o                         
  -4   3   5         22.75         30.71         2.51 o                         
  -3   3   5         24.74         19.00         1.49 o                         
  -2   3   5       1572.08       1611.50        14.15 o                         
  -1   3   5       1006.71       1054.92        11.16 o                         
   0   3   5          2.14          1.07         2.08 o                         
   1   3   5        761.44        720.28        10.88 o                         
   2   3   5        343.90        328.00         4.29 o                         
   3   3   5         86.64         93.20         2.92 o                         
   4   3   5         11.79         15.05         1.41 o                         
   5   3   5          0.97          0.62         2.17 o                         
   6   3   5         14.05         16.08         3.62 o                         
   7   3   5          0.32          3.26         2.92 o                         
   8   3   5        107.16        112.70         9.44 o                         
 -13   4   5          6.51          1.56         2.81 o                         
 -12   4   5         28.38         29.51         4.97 o                         
 -11   4   5          6.24          9.98         3.70 o                         
 -10   4   5         23.56         20.01         2.91 o                         
  -9   4   5         47.71         42.22         3.83 o                         
  -8   4   5        194.71        184.09         7.34 o                         
  -7   4   5        164.15        162.81         6.59 o                         
  -6   4   5        233.26        232.81         5.90 o                         
  -5   4   5          0.02         -0.01         0.75 o                         
  -4   4   5        204.35        246.03         5.55 o                         
  -3   4   5        399.35        431.07         6.00 o                         
  -2   4   5        965.64       1030.12        10.52 o                         
  -1   4   5       1824.35       1915.94        14.17 o                         
   0   4   5       1796.38       1978.20        20.24 o                         
   1   4   5        514.19        551.85         6.66 o                         
   2   4   5         34.69         27.94         1.21 o                         
   3   4   5         20.45         18.35         1.14 o                         
   4   4   5          0.20          0.24         0.50 o                         
   5   4   5         55.62         49.24         2.59 o                         
   6   4   5          3.90          1.12         2.12 o                         
   7   4   5         23.21         32.86         5.24 o                         
   8   4   5          4.63          8.65         3.55 o                         
 -13   5   5          0.25         -3.64         3.64 o                         
 -12   5   5          0.59         -2.10         2.10 o                         
 -11   5   5          4.01         -2.14         2.31 o                         
 -10   5   5          4.41          7.28         2.63 o                         
  -9   5   5          7.23          7.06         1.88 o                         
  -8   5   5        334.47        305.91        10.36 o                         
  -7   5   5          1.49          0.31         1.11 o                         
  -6   5   5        529.80        545.23        11.26 o                         
  -5   5   5        243.32        238.09         5.69 o                         
  -4   5   5        192.58        180.25         4.85 o                         
  -3   5   5          4.09          1.84         0.56 o                         
  -2   5   5         91.33        105.40         3.20 o                         
  -1   5   5         63.58         68.55         2.79 o                         
   0   5   5         67.42         88.33         3.11 o                         
   1   5   5        679.93        663.46         8.31 o                         
   2   5   5        266.21        293.24         4.33 o                         
   3   5   5          0.14         -0.16         0.50 o                         
   4   5   5         64.03         55.74         2.09 o                         
   5   5   5          0.01          1.68         1.24 o                         
   6   5   5        103.73         89.72         7.52 o                         
   7   5   5          5.89          8.37         5.80 o                         
   8   5   5          0.17         -0.41         3.08 o                         
 -12   6   5          4.72          1.39         1.54 o                         
 -11   6   5          0.07         -1.98         1.98 o                         
 -10   6   5         10.77          8.69         2.77 o                         
  -9   6   5          9.05          8.67         3.37 o                         
  -8   6   5          0.59         -0.28         1.23 o                         
  -7   6   5          1.41          0.51         1.16 o                         
  -6   6   5        147.78        145.30         5.38 o                         
  -5   6   5        279.77        287.90         5.39 o                         
  -4   6   5        153.26        163.52         4.71 o                         
  -3   6   5          3.24          6.42         0.91 o                         
  -2   6   5          0.07          0.27         0.54 o                         
  -1   6   5        242.95        241.94         4.51 o                         
   0   6   5        120.34        117.99         3.73 o                         
   1   6   5        199.33        196.99         4.17 o                         
   2   6   5         21.27         19.59         1.38 o                         
   3   6   5        112.96        116.34         3.03 o                         
   4   6   5        308.31        288.53         6.09 o                         
   5   6   5         83.25         91.25         4.68 o                         
   6   6   5          0.18         -0.27         1.62 o                         
   7   6   5          3.63          1.85         6.04 o                         
   8   6   5          0.44          5.41         3.40 o                         
 -12   7   5          1.38          1.93         3.73 o                         
 -11   7   5         34.32         31.51         4.06 o                         
 -10   7   5          9.51         11.47         2.28 o                         
  -9   7   5        101.20        108.58         7.50 o                         
  -8   7   5        123.52        123.65         6.11 o                         
  -7   7   5          6.07          6.95         1.49 o                         
  -6   7   5        235.51        231.97         6.82 o                         
  -5   7   5         62.94         69.27         2.71 o                         
  -4   7   5        216.86        196.85         5.38 o                         
  -3   7   5        418.07        404.96         6.03 o                         
  -2   7   5        184.71        171.93         3.45 o                         
  -1   7   5        192.61        196.03         3.90 o                         
   0   7   5         74.72         73.65         2.79 o                         
   1   7   5        339.15        337.03         5.62 o                         
   2   7   5        459.78        464.76         7.29 o                         
   3   7   5         10.28          7.80         1.25 o                         
   4   7   5         11.44          8.00         1.19 o                         
   5   7   5          0.16         -0.16         1.47 o                         
   6   7   5         26.40         25.20         4.36 o                         
   7   7   5         36.14         39.40         5.42 o                         
   8   7   5          4.05          4.59         2.52 o                         
 -12   8   5         78.20        100.81        11.77 o                         
 -11   8   5         18.94         19.97         3.16 o                         
 -10   8   5          0.83          0.67         1.32 o                         
  -9   8   5         33.95         29.71         3.26 o                         
  -8   8   5         13.73         18.13         2.41 o                         
  -7   8   5         70.08         64.12         3.65 o                         
  -6   8   5         56.65         52.51         3.70 o                         
  -5   8   5        121.71        121.28         3.84 o                         
  -4   8   5          1.27          0.63         0.57 o                         
  -3   8   5        216.22        218.15         4.65 o                         
  -2   8   5        404.81        405.08         5.33 o                         
  -1   8   5        361.18        348.84         5.29 o                         
   0   8   5        255.85        244.78         4.30 o                         
   1   8   5         60.53         56.61         2.44 o                         
   2   8   5          2.72          2.38         0.93 o                         
   3   8   5         93.13         83.81         2.91 o                         
   4   8   5         33.25         27.77         1.73 o                         
   5   8   5        153.13        144.89         6.57 o                         
   6   8   5        134.15        135.13         9.32 o                         
   7   8   5         17.35         24.94         4.66 o                         
   8   8   5          1.58          3.65         4.59 o                         
 -12   9   5          1.09         -0.30         3.03 o                         
 -11   9   5          2.94          1.21         5.75 o                         
 -10   9   5         28.32         27.17         3.32 o                         
  -9   9   5        167.61        159.23         7.92 o                         
  -8   9   5        220.37        212.76         6.96 o                         
  -7   9   5         50.02         47.69         3.74 o                         
  -6   9   5        441.38        433.20         8.75 o                         
  -5   9   5       1252.68       1205.83        12.98 o                         
  -4   9   5        217.36        219.00         4.40 o                         
  -3   9   5          8.25          8.76         0.97 o                         
  -2   9   5         20.12         19.39         1.28 o                         
  -1   9   5         27.71         27.05         1.46 o                         
   0   9   5         90.25         81.76         2.81 o                         
   1   9   5        315.23        334.55         5.72 o                         
   2   9   5        266.00        266.43         5.34 o                         
   3   9   5         22.68         24.27         1.72 o                         
   4   9   5          1.54          1.29         0.73 o                         
   5   9   5         37.69         36.95         3.55 o                         
   6   9   5          6.02          5.13         2.45 o                         
   7   9   5         10.40         11.53         3.26 o                         
   8   9   5         12.26         13.88         4.82 o                         
 -12  10   5          0.16         -4.37         4.37 o                         
 -11  10   5          4.13          8.15         4.09 o                         
 -10  10   5          3.34          2.58         3.48 o                         
  -9  10   5          1.66          0.47         3.25 o                         
  -8  10   5          3.03          1.69         1.00 o                         
  -7  10   5          6.02          7.71         1.69 o                         
  -6  10   5         29.67         28.24         2.47 o                         
  -5  10   5         77.14         79.50         3.20 o                         
  -4  10   5          7.08          3.99         0.78 o                         
  -3  10   5          1.22          2.61         1.33 o                         
  -2  10   5          1.91          1.27         0.81 o                         
  -1  10   5        250.19        246.85         5.07 o                         
   0  10   5        121.51        122.30         3.71 o                         
   1  10   5         11.48         12.16         1.23 o                         
   2  10   5          1.02          1.39         0.86 o                         
   3  10   5        107.55         98.38         3.54 o                         
   4  10   5         47.22         42.28         2.53 o                         
   5  10   5          0.17          0.66         2.09 o                         
   6  10   5          0.15          3.03         1.71 o                         
   7  10   5          3.47          0.94         1.61 o                         
   8  10   5          0.09         -2.42         3.19 o                         
 -11  11   5          2.27          6.18         3.93 o                         
 -10  11   5          2.80         -2.50         2.50 o                         
  -9  11   5          1.32         -3.43         5.04 o                         
  -8  11   5          0.44         -0.69         2.35 o                         
  -7  11   5         18.47         15.37         3.34 o                         
  -6  11   5         77.21         71.55         3.26 o                         
  -5  11   5         93.95         93.13         3.45 o                         
  -4  11   5          2.24          1.13         0.54 o                         
  -3  11   5          1.37          0.81         0.50 o                         
  -2  11   5          1.72          1.59         0.76 o                         
  -1  11   5          0.22         -0.37         0.81 o                         
   0  11   5          3.30          1.96         0.74 o                         
   1  11   5          7.43          6.78         1.00 o                         
   2  11   5          7.88          5.77         1.22 o                         
   3  11   5         31.22         31.51         2.33 o                         
   4  11   5         27.25         24.23         2.11 o                         
   5  11   5          1.31          4.51         1.27 o                         
   6  11   5         31.22         37.45        12.70 o                         
   7  11   5          3.53          5.20        10.26 o                         
 -11  12   5          3.33         -1.27         2.61 o                         
 -10  12   5          1.46         -1.13         3.59 o                         
  -9  12   5         13.66         16.33         4.07 o                         
  -8  12   5          9.12          9.45         2.75 o                         
  -7  12   5         46.84         48.75         5.80 o                         
  -6  12   5        140.00        149.28         9.57 o                         
  -5  12   5        184.70        177.65         3.84 o                         
  -4  12   5         36.34         32.50         1.71 o                         
  -3  12   5         13.95         13.98         1.61 o                         
  -2  12   5        131.93        131.77         3.98 o                         
  -1  12   5        230.76        218.96         5.56 o                         
   0  12   5          5.33          3.92         0.80 o                         
   1  12   5         62.47         60.18         2.42 o                         
   2  12   5         34.23         31.15         2.16 o                         
   3  12   5         29.51         34.56         2.49 o                         
   4  12   5         22.10         24.75         2.18 o                         
   5  12   5         38.84         42.16         3.72 o                         
   6  12   5         13.57         18.44         3.21 o                         
   7  12   5          0.12         -5.65         5.65 o                         
 -10  13   5          7.00          8.61         4.48 o                         
  -9  13   5         33.17         41.18         7.04 o                         
  -8  13   5          0.83          0.96         8.15 o                         
  -7  13   5          9.54          8.32         3.15 o                         
  -6  13   5         13.80          9.74         3.05 o                         
  -5  13   5         10.33          8.29         2.65 o                         
  -4  13   5        121.29        120.54         5.08 o                         
  -3  13   5         89.51         93.07         3.47 o                         
  -2  13   5         72.50         67.36         3.10 o                         
  -1  13   5          0.03         -0.64         0.89 o                         
   0  13   5        101.02        105.67         3.22 o                         
   1  13   5        247.82        258.18         5.76 o                         
   2  13   5        143.45        147.58         5.04 o                         
   3  13   5         46.64         46.79         2.95 o                         
   4  13   5          0.05          2.09         1.37 o                         
   5  13   5          2.06          6.84         2.21 o                         
   6  13   5          2.17         10.90         3.86 o                         
  -9  14   5         11.24         12.95         5.39 o                         
  -8  14   5         61.26         84.61         8.22 o                         
  -7  14   5        101.92        108.44         8.88 o                         
  -6  14   5         71.48         71.56         9.48 o                         
  -5  14   5         63.05         67.16         5.43 o                         
  -4  14   5          3.57         -3.50         3.50 o                         
  -3  14   5         17.99         20.75         2.56 o                         
  -2  14   5         35.31         34.98         3.15 o                         
  -1  14   5         11.03         10.92         1.90 o                         
   0  14   5         19.51         24.47         2.58 o                         
   1  14   5          5.18          2.56         1.32 o                         
   2  14   5          2.45          1.55         0.97 o                         
   3  14   5         42.17         52.36         4.14 o                         
   4  14   5         38.16         41.95         4.55 o                         
   5  14   5          8.91          5.71         2.63 o                         
  -9  15   5          3.09          1.65         3.33 o                         
  -8  15   5          4.17          4.77         4.17 o                         
  -7  15   5          5.58          6.97         3.86 o                         
  -6  15   5          0.03         -6.94         6.94 o                         
  -5  15   5          2.15         -2.09         2.09 o                         
  -4  15   5          2.91          1.70         1.70 o                         
  -3  15   5          1.14          3.96         1.64 o                         
  -2  15   5          5.18          5.28         1.36 o                         
  -1  15   5          1.45          1.95         2.80 o                         
   0  15   5          2.14          5.11         1.78 o                         
   1  15   5          0.71         -1.38         1.38 o                         
   2  15   5          5.68          4.49         1.61 o                         
   3  15   5         23.62         21.44         2.91 o                         
   4  15   5          6.62          7.74         2.24 o                         
   5  15   5          3.39          4.97         4.26 o                         
  -8  16   5          3.91          2.62         4.03 o                         
  -7  16   5          0.01          3.90         3.85 o                         
  -6  16   5          1.71          0.06         2.73 o                         
  -5  16   5          3.09          1.20         1.56 o                         
  -4  16   5          4.53          5.02         2.87 o                         
  -3  16   5          0.00         -2.29         2.29 o                         
  -2  16   5          5.61          5.35         2.02 o                         
  -1  16   5          9.62          8.33         4.24 o                         
   0  16   5          4.14          3.69         2.19 o                         
   1  16   5          0.13          1.66         1.85 o                         
   2  16   5          1.21          0.66         1.41 o                         
   3  16   5         10.95         12.77         2.42 o                         
   4  16   5         11.43          5.48         3.30 o                         
  -3  17   5         38.09         45.90         6.12 o                         
  -2  17   5          0.62          1.98         3.09 o                         
  -1  17   5         22.85         23.29         3.85 o                         
   0  17   5         51.34         56.47         4.95 o                         
   1  17   5         19.55         26.12         3.41 o                         
   2  17   5         13.07         18.00         3.29 o                         
   3  17   5          6.01          7.11         2.35 o                         
 -13   0   6         13.58         15.92         5.82 o                         
 -12   0   6          3.89         11.81         4.81 o                         
 -11   0   6          0.83         -0.70         2.76 o                         
 -10   0   6         51.17         71.35         9.59 o                         
  -9   0   6         20.22         14.58         4.48 o                         
  -8   0   6         85.16         99.02         9.87 o                         
  -7   0   6        141.34        148.12         8.37 o                         
  -6   0   6       1201.58       1292.09        22.94 o                         
  -5   0   6         13.50         15.11         1.85 o                         
  -4   0   6       1135.37       1187.21        29.28 o                         
  -3   0   6        478.85        590.52        26.89 o                         
  -2   0   6        169.60        164.84        10.89 o                         
  -1   0   6        884.93        789.30        23.96 o                         
   0   0   6        844.72        952.72        33.72 o                         
   1   0   6        230.24        220.14        13.53 o                         
   2   0   6          2.94          7.10         2.26 o                         
   3   0   6         34.09         30.11         5.84 o                         
   4   0   6        134.88        141.41        12.51 o                         
   5   0   6        160.41        160.63        14.18 o                         
   6   0   6        131.66        175.02        15.67 o                         
   7   0   6        129.97        131.38        14.37 o                         
 -13   1   6          3.98          3.16         3.40 o                         
 -12   1   6          7.41         11.62         4.52 o                         
 -11   1   6         35.58         36.89         5.27 o                         
 -10   1   6         90.65         89.11         5.18 o                         
  -9   1   6        189.32        182.28         9.88 o                         
  -8   1   6        834.46        794.49        19.30 o                         
  -7   1   6         56.70         47.76         3.82 o                         
  -6   1   6         48.24         48.30         2.61 o                         
  -5   1   6        398.47        415.60         7.41 o                         
  -4   1   6        266.00        272.09         6.72 o                         
  -3   1   6        394.58        414.90        12.18 o                         
  -2   1   6        142.80        136.98         7.02 o                         
  -1   1   6          5.81          3.81         0.93 o                         
   0   1   6        318.69        317.44         8.25 o                         
   1   1   6       1076.12       1063.01        19.72 o                         
   2   1   6        408.08        431.89        13.47 o                         
   3   1   6        145.57        132.18         4.48 o                         
   4   1   6          2.80          1.85         1.63 o                         
   5   1   6         19.31         17.62         3.75 o                         
   6   1   6         28.27         34.79         7.12 o                         
   7   1   6          6.91         14.96         6.52 o                         
 -13   2   6         18.71         10.60         4.77 o                         
 -12   2   6          0.14          0.79         2.34 o                         
 -11   2   6          7.63         10.76         2.95 o                         
 -10   2   6          5.14          4.53         2.49 o                         
  -9   2   6         76.29         62.38         5.88 o                         
  -8   2   6        169.56        176.32         9.18 o                         
  -7   2   6        109.75        113.72         5.78 o                         
  -6   2   6          3.88          2.68         0.85 o                         
  -5   2   6        133.25        142.23         3.93 o                         
  -4   2   6        492.16        502.89         9.25 o                         
  -3   2   6        516.60        580.43        14.47 o                         
  -2   2   6        419.20        398.95        11.72 o                         
  -1   2   6         28.23         32.38         2.12 o                         
   0   2   6        401.29        407.09         6.90 o                         
   1   2   6        791.20        843.29         8.15 o                         
   2   2   6          0.34          1.50         1.25 o                         
   3   2   6        120.03        117.87         3.32 o                         
   4   2   6         54.07         41.05         5.01 o                         
   5   2   6          0.32          2.32         2.25 o                         
   6   2   6         24.76         21.80         4.31 o                         
   7   2   6          9.45          7.25         2.79 o                         
 -13   3   6          1.03         -2.43         2.81 o                         
 -12   3   6          0.28         15.67         4.67 o                         
 -11   3   6          1.91          3.99         2.44 o                         
 -10   3   6          0.00         -1.13         1.37 o                         
  -9   3   6         10.74         27.75         4.22 o                         
  -8   3   6        375.77        366.20        13.07 o                         
  -7   3   6          0.62          0.60         1.47 o                         
  -6   3   6          8.31         12.76         1.55 o                         
  -5   3   6          1.11          3.09         0.69 o                         
  -4   3   6         33.54         35.64         2.44 o                         
  -3   3   6          7.28         13.84         2.18 o                         
  -2   3   6         24.13         26.27         2.36 o                         
  -1   3   6         18.59         17.93         1.91 o                         
   0   3   6        161.45        161.85         5.50 o                         
   1   3   6        275.41        288.31         7.57 o                         
   2   3   6        187.26        175.51         4.18 o                         
   3   3   6        155.85        173.99         5.48 o                         
   4   3   6         75.76         65.49         2.90 o                         
   5   3   6          1.63          3.13         2.38 o                         
   6   3   6          0.25          1.64         2.07 o                         
   7   3   6         24.50         28.56         4.83 o                         
 -13   4   6          7.02          7.11         4.26 o                         
 -12   4   6          2.89         -1.56         2.30 o                         
 -11   4   6          6.74          9.73         3.01 o                         
 -10   4   6          0.20          0.69         1.15 o                         
  -9   4   6         87.09         78.15         5.10 o                         
  -8   4   6        368.20        384.94        12.54 o                         
  -7   4   6        952.45        949.23        16.74 o                         
  -6   4   6        452.54        465.01         7.75 o                         
  -5   4   6        519.52        517.67         7.90 o                         
  -4   4   6        535.15        571.69         8.91 o                         
  -3   4   6          1.85          3.81         0.87 o                         
  -2   4   6         13.34          8.37         1.32 o                         
  -1   4   6         42.93         25.86         2.08 o                         
   0   4   6        735.25        748.03        11.81 o                         
   1   4   6         54.20         53.11         2.81 o                         
   2   4   6          0.29          0.04         0.72 o                         
   3   4   6        175.29        175.01         4.79 o                         
   4   4   6         62.20         62.06         3.49 o                         
   5   4   6        162.73        170.06        13.82 o                         
   6   4   6         17.74         16.58         4.08 o                         
   7   4   6          2.02          4.52         2.73 o                         
 -13   5   6          7.02          4.41         3.08 o                         
 -12   5   6         28.90         39.14         5.60 o                         
 -11   5   6         34.70         36.46         5.05 o                         
 -10   5   6        124.30        142.37         9.38 o                         
  -9   5   6          0.80          2.46         1.44 o                         
  -8   5   6         19.86         19.99         2.69 o                         
  -7   5   6        248.78        237.16         8.46 o                         
  -6   5   6          2.88          2.09         1.06 o                         
  -5   5   6        150.25        146.34         4.73 o                         
  -4   5   6          2.41          0.96         0.99 o                         
  -3   5   6        420.62        424.07         8.88 o                         
  -2   5   6        161.55        143.66         4.92 o                         
  -1   5   6        111.07        114.68         4.37 o                         
   0   5   6         19.53         17.36         1.74 o                         
   1   5   6        254.80        254.17         6.13 o                         
   2   5   6        356.35        341.38         6.06 o                         
   3   5   6        338.33        332.32         7.01 o                         
   4   5   6        201.55        187.58         4.68 o                         
   5   5   6         87.01         74.82         7.05 o                         
   6   5   6          9.21          5.37         4.32 o                         
   7   5   6         71.81         75.85         7.86 o                         
 -12   6   6          2.69          5.24         3.20 o                         
 -11   6   6         28.48         36.49         5.01 o                         
 -10   6   6          4.38          3.52         1.66 o                         
  -9   6   6         20.56         20.85         4.16 o                         
  -8   6   6        298.20        276.51         9.58 o                         
  -7   6   6        293.02        274.17         7.75 o                         
  -6   6   6       1132.71       1086.01        28.33 o                         
  -5   6   6          0.64         -0.10         1.07 o                         
  -4   6   6        417.78        407.61         9.05 o                         
  -3   6   6          8.41         24.03         1.89 o                         
  -2   6   6         14.60         14.94         1.64 o                         
  -1   6   6        190.75        187.75         5.90 o                         
   0   6   6        437.57        459.08         6.47 o                         
   1   6   6         40.60         36.34         1.90 o                         
   2   6   6         78.12         77.23         2.95 o                         
   3   6   6        404.35        510.55         7.53 o                         
   4   6   6         86.09         91.75         2.96 o                         
   5   6   6          0.17         -0.32         1.92 o                         
   6   6   6          6.61         15.64         3.94 o                         
   7   6   6         20.60         23.69         5.77 o                         
 -12   7   6          2.55          3.82         2.18 o                         
 -11   7   6          1.42         -2.41         2.41 o                         
 -10   7   6          0.58          7.93         6.45 o                         
  -9   7   6          4.55          3.89         2.14 o                         
  -8   7   6         42.41         35.14         4.33 o                         
  -7   7   6         53.98         55.48         4.04 o                         
  -6   7   6          0.00          1.01         1.22 o                         
  -5   7   6        517.91        523.51        13.83 o                         
  -4   7   6        222.50        210.05         6.71 o                         
  -3   7   6          2.00          2.89         0.78 o                         
  -2   7   6         25.49         21.67         1.74 o                         
  -1   7   6          8.35          7.19         1.04 o                         
   0   7   6        160.09        165.50         4.05 o                         
   1   7   6         62.26         70.88         2.58 o                         
   2   7   6         99.73         99.41         3.65 o                         
   3   7   6         37.07         31.86         2.35 o                         
   4   7   6          1.19          1.02         0.59 o                         
   5   7   6         16.49          7.17         4.36 o                         
   6   7   6         10.64          9.59         4.26 o                         
   7   7   6          0.45          0.23         2.00 o                         
 -12   8   6          4.50         -2.12         2.55 o                         
 -11   8   6          6.15          2.75         1.72 o                         
 -10   8   6         18.52         26.05         3.29 o                         
  -9   8   6          0.02          0.41         1.31 o                         
  -8   8   6         65.62         51.99         4.10 o                         
  -7   8   6        178.12        157.28         7.93 o                         
  -6   8   6         41.44         43.66         4.10 o                         
  -5   8   6         92.29         78.66         3.36 o                         
  -4   8   6         48.92         42.67         2.55 o                         
  -3   8   6         10.28         11.58         1.22 o                         
  -2   8   6         16.83         11.52         1.14 o                         
  -1   8   6         73.01         66.80         2.76 o                         
   0   8   6         50.89         55.28         2.35 o                         
   1   8   6        148.10        150.67         4.37 o                         
   2   8   6        240.21        206.92         5.89 o                         
   3   8   6         62.71         60.12         2.98 o                         
   4   8   6          0.00          0.14         0.77 o                         
   5   8   6          6.61          7.30         2.88 o                         
   6   8   6          2.60         -2.63         2.63 o                         
   7   8   6          0.08         -2.84         2.84 o                         
 -12   9   6          0.78          8.95         5.28 o                         
 -11   9   6          0.66          0.25         2.96 o                         
 -10   9   6         24.26         23.77         3.21 o                         
  -9   9   6          7.55         10.18         2.53 o                         
  -8   9   6         19.30         18.56         2.29 o                         
  -7   9   6         28.55         29.13         2.57 o                         
  -6   9   6          7.18          5.83         1.58 o                         
  -5   9   6        559.77        545.58         7.83 o                         
  -4   9   6        935.41        927.31        10.67 o                         
  -3   9   6        418.79        407.53         7.06 o                         
  -2   9   6        157.87        152.29         3.81 o                         
  -1   9   6          3.17          3.61         1.03 o                         
   0   9   6         64.28         58.43         2.76 o                         
   1   9   6          1.24          0.30         0.79 o                         
   2   9   6          0.03          1.12         0.93 o                         
   3   9   6          3.62         35.91         2.23 o                         
   4   9   6         48.37         40.00         2.50 o                         
   5   9   6         24.54         19.80         3.88 o                         
   6   9   6         30.46         30.13         4.82 o                         
   7   9   6         42.14         41.39         6.70 o                         
 -12  10   6          4.88          2.20         2.99 o                         
 -11  10   6         18.01         20.54         6.23 o                         
 -10  10   6          0.66         -2.76         2.76 o                         
  -9  10   6          2.52          4.98         2.50 o                         
  -8  10   6         59.13         59.42         4.40 o                         
  -7  10   6         12.88         11.58         1.70 o                         
  -6  10   6          0.03          0.40         1.11 o                         
  -5  10   6          1.59          2.88         0.79 o                         
  -4  10   6         61.37         62.99         3.23 o                         
  -3  10   6        229.52        227.04         5.50 o                         
  -2  10   6        304.24        292.05         5.27 o                         
  -1  10   6        390.42        384.26         6.40 o                         
   0  10   6        324.44        305.73         6.24 o                         
   1  10   6         25.33         27.01         1.94 o                         
   2  10   6         50.27         52.17         2.89 o                         
   3  10   6         74.84         72.91         3.55 o                         
   4  10   6          3.84          6.76         1.29 o                         
   5  10   6          0.38          2.20         2.89 o                         
   6  10   6         22.08         23.28         4.49 o                         
   7  10   6          5.63          5.46         2.59 o                         
 -11  11   6         40.03         45.76         8.60 o                         
 -10  11   6         48.98         51.07         6.57 o                         
  -9  11   6         43.68         38.84         6.74 o                         
  -8  11   6         15.01         16.97         3.79 o                         
  -7  11   6          2.42          3.65         1.30 o                         
  -6  11   6         14.90         14.36         1.72 o                         
  -5  11   6         40.88         35.79         2.14 o                         
  -4  11   6         52.15         48.29         2.72 o                         
  -3  11   6        144.58        133.40         4.28 o                         
  -2  11   6          3.23          2.04         0.82 o                         
  -1  11   6          1.36         -0.55         0.85 o                         
   0  11   6          4.49          4.69         0.97 o                         
   1  11   6         70.91         82.45         3.70 o                         
   2  11   6         37.01         42.59         2.73 o                         
   3  11   6         12.75         16.05         1.77 o                         
   4  11   6         11.25          9.02         1.56 o                         
   5  11   6          0.51         -0.40         2.02 o                         
   6  11   6          6.78          3.81         4.10 o                         
   7  11   6         14.85         22.26         6.55 o                         
 -10  12   6          1.32          3.76         3.30 o                         
  -9  12   6          0.09         -3.01         6.83 o                         
  -8  12   6         21.44         27.92         4.62 o                         
  -7  12   6        131.09        130.30        11.52 o                         
  -6  12   6         41.27         51.20         5.81 o                         
  -5  12   6         31.06         26.67         2.71 o                         
  -4  12   6         49.88         43.57         2.75 o                         
  -3  12   6          6.16          8.63         1.33 o                         
  -2  12   6          4.50          4.82         1.22 o                         
  -1  12   6          4.66          3.88         1.00 o                         
   0  12   6         29.64         28.55         1.87 o                         
   1  12   6         25.73         28.05         2.31 o                         
   2  12   6          1.71         -1.01         1.01 o                         
   3  12   6          2.18         -0.14         1.00 o                         
   4  12   6         33.29         33.28         2.82 o                         
   5  12   6         13.36         12.99         2.72 o                         
   6  12   6          0.09         -4.17         4.17 o                         
  -9  13   6         12.74         11.01         7.53 o                         
  -8  13   6         28.86         30.94         5.18 o                         
  -7  13   6          2.82          1.21         6.25 o                         
  -6  13   6          6.10          6.29         2.67 o                         
  -5  13   6          0.01          3.23         1.93 o                         
  -4  13   6          1.33          1.16         1.45 o                         
  -3  13   6          0.60         -0.18         1.24 o                         
  -2  13   6         11.44          7.33         2.58 o                         
  -1  13   6          1.47         -0.62         1.66 o                         
   0  13   6         41.41         35.69         2.43 o                         
   1  13   6         11.59          9.12         1.26 o                         
   2  13   6          0.27         -1.05         1.05 o                         
   3  13   6          1.77          0.74         0.97 o                         
   4  13   6          0.49          0.75         1.58 o                         
   5  13   6          1.21         -6.07         6.07 o                         
  -9  14   6         13.50         23.31         6.95 o                         
  -8  14   6         35.12         29.17         6.45 o                         
  -7  14   6         40.37         27.53         4.59 o                         
  -6  14   6         27.00         26.42         4.48 o                         
  -5  14   6          0.14         -0.92         3.73 o                         
  -4  14   6          6.90          7.32         2.38 o                         
  -3  14   6         21.63         26.80         3.00 o                         
  -2  14   6         23.20         26.05         2.88 o                         
  -1  14   6          5.92          8.40         1.69 o                         
   0  14   6          0.00          2.53         2.61 o                         
   1  14   6          4.11          3.99         1.57 o                         
   2  14   6         20.54         18.84         2.25 o                         
   3  14   6         34.97         33.51         3.37 o                         
   4  14   6         37.48         42.10         6.58 o                         
  -8  15   6          1.21         -6.27         6.27 o                         
  -7  15   6          3.48         -3.66         3.66 o                         
  -6  15   6          7.42         17.34         4.96 o                         
  -5  15   6          7.34          6.65         2.75 o                         
  -4  15   6         23.55         26.25         4.34 o                         
  -3  15   6         43.25         60.66         4.65 o                         
  -2  15   6          2.96          3.33         1.90 o                         
  -1  15   6         24.75         22.53         4.18 o                         
   0  15   6         61.52         72.11         5.42 o                         
   1  15   6         34.58         39.08         3.77 o                         
   2  15   6         10.74         13.46         2.34 o                         
   3  15   6         21.68         31.30         4.53 o                         
  -8  16   6         17.75         17.71         6.59 o                         
  -7  16   6         29.18         17.28         5.29 o                         
  -6  16   6         18.66          7.75         3.88 o                         
  -4  16   6          3.84          2.62         2.60 o                         
  -3  16   6          6.45          8.83         3.15 o                         
  -2  16   6         28.67         34.28         4.35 o                         
  -1  16   6         26.50         21.88         3.54 o                         
   0  16   6          6.87          9.25         2.22 o                         
   1  16   6          0.05          0.60         3.14 o                         
   2  16   6          1.00         -0.85         2.07 o                         
   3  16   6          0.01         -3.22         3.22 o                         
  -3  17   6         14.22         17.83         5.64 o                         
  -2  17   6          4.76          3.29         3.13 o                         
  -1  17   6          0.29         -3.28         3.28 o                         
   0  17   6          3.87          6.32         2.18 o                         
   1  17   6         11.32          9.36         2.66 o                         
   2  17   6          5.74          5.64         3.88 o                         
 -13   1   7         10.37         21.62         5.96 o                         
 -12   1   7         24.41         42.24         7.26 o                         
 -11   1   7         12.26         22.81         4.25 o                         
 -10   1   7         29.80         30.48         4.57 o                         
  -9   1   7        115.29        119.77         8.26 o                         
  -8   1   7        345.87        333.52        12.93 o                         
  -7   1   7         81.96         75.62         5.98 o                         
  -6   1   7         60.50         65.26         2.69 o                         
  -5   1   7        232.20        240.66         5.30 o                         
  -4   1   7        341.60        349.90         8.64 o                         
  -3   1   7          0.09          0.17         1.11 o                         
  -2   1   7         60.83         64.01         4.38 o                         
  -1   1   7        117.36        117.64         4.74 o                         
   0   1   7         40.37         36.41         1.94 o                         
   1   1   7        614.25        613.67        17.28 o                         
   2   1   7        603.33        616.80        20.92 o                         
   3   1   7         68.65         67.46         2.58 o                         
   4   1   7          0.29         -0.42         2.30 o                         
   5   1   7          0.05          0.62         9.69 o                         
   6   1   7         32.74         39.15         5.79 o                         
   7   1   7          7.56          3.87         7.88 o                         
 -13   2   7         33.15         36.48         8.25 o                         
 -12   2   7         42.84         49.07         6.33 o                         
 -11   2   7          0.40         -1.52         3.07 o                         
 -10   2   7          3.58          2.82         2.03 o                         
  -9   2   7        199.47        213.50        10.89 o                         
  -8   2   7          1.64         -1.21         1.83 o                         
  -7   2   7        337.40        316.74        12.05 o                         
  -6   2   7        170.15        179.88         4.70 o                         
  -5   2   7        153.95        159.54         5.72 o                         
  -4   2   7         29.66         28.46         2.27 o                         
  -3   2   7         16.25         19.02         3.90 o                         
  -2   2   7        523.32        501.62         8.29 o                         
  -1   2   7       1456.52       1471.47        19.05 o                         
   0   2   7        649.76        674.44        12.17 o                         
   1   2   7        115.57        120.78         7.79 o                         
   2   2   7        145.22        143.93         8.88 o                         
   3   2   7        136.79        140.13         3.92 o                         
   4   2   7         66.95         64.02         6.55 o                         
   5   2   7         62.06         76.51         7.41 o                         
   6   2   7         47.70         55.49        10.15 o                         
   7   2   7          0.10         10.56         5.19 o                         
 -13   3   7          0.31         -1.36         2.33 o                         
 -12   3   7         11.46         22.21         4.38 o                         
 -11   3   7          1.31          1.93         2.02 o                         
 -10   3   7         34.88         34.54         5.19 o                         
  -9   3   7         51.90         52.28         5.50 o                         
  -8   3   7         71.66         59.67         5.58 o                         
  -7   3   7         47.91         42.46         5.66 o                         
  -6   3   7        394.02        370.53         5.89 o                         
  -5   3   7       1070.50       1046.44        14.80 o                         
  -4   3   7        196.28        195.36         5.05 o                         
  -3   3   7        371.21        379.35         7.50 o                         
  -2   3   7        825.17        856.93        14.54 o                         
  -1   3   7         66.97         73.74         3.21 o                         
   0   3   7          2.21         -0.44         1.51 o                         
   1   3   7        211.26        201.42         5.35 o                         
   2   3   7        264.72        238.62         6.03 o                         
   3   3   7        101.24         95.57         3.49 o                         
   4   3   7         18.30         18.98         3.85 o                         
   5   3   7          2.86          2.17         1.99 o                         
   6   3   7          2.68          1.17         2.34 o                         
   7   3   7         52.02         55.50        10.31 o                         
 -13   4   7          1.25          7.26         4.17 o                         
 -12   4   7         14.82         21.20         4.53 o                         
 -11   4   7         12.37          8.77         2.92 o                         
 -10   4   7         58.74         52.05         5.87 o                         
  -9   4   7         16.87         12.70         2.99 o                         
  -8   4   7         85.00         67.27         5.94 o                         
  -7   4   7        763.49        768.93        25.03 o                         
  -6   4   7        130.43        131.25         5.27 o                         
  -5   4   7         55.62         55.92         3.12 o                         
  -4   4   7        235.35        250.19         5.39 o                         
  -3   4   7        587.44        611.54         9.64 o                         
  -2   4   7        110.85        129.74         4.39 o                         
  -1   4   7         25.38         31.85         2.22 o                         
   0   4   7         24.07         25.39         2.98 o                         
   1   4   7         10.42         11.16         1.42 o                         
   2   4   7          0.00          0.57         0.96 o                         
   3   4   7         16.26         13.43         1.56 o                         
   4   4   7         72.11         79.84         7.36 o                         
   5   4   7          4.57          3.90         2.95 o                         
   6   4   7          0.95          0.96         5.04 o                         
   7   4   7          7.14         10.35         5.34 o                         
 -13   5   7          0.25         -0.18         1.90 o                         
 -12   5   7          3.30          8.21         2.63 o                         
 -11   5   7         14.15         13.20         3.92 o                         
 -10   5   7         17.58         15.32         3.92 o                         
  -9   5   7         10.15         13.98         3.03 o                         
  -8   5   7          0.50         -0.92         1.75 o                         
  -7   5   7        575.07        580.11        13.41 o                         
  -6   5   7        205.28        187.56         6.36 o                         
  -5   5   7          0.10          0.37         1.16 o                         
  -4   5   7        164.44        158.88         4.37 o                         
  -3   5   7          9.24          4.69         0.95 o                         
  -2   5   7         46.44         37.85         2.49 o                         
  -1   5   7        212.18        202.74         5.53 o                         
   0   5   7         68.90         62.74         4.40 o                         
   1   5   7         12.51         10.64         1.30 o                         
   2   5   7          8.88          4.82         0.98 o                         
   3   5   7         80.80         77.58         3.58 o                         
   4   5   7         51.96         52.60         6.20 o                         
   5   5   7         35.29         26.68         4.71 o                         
   6   5   7          2.13          9.18         3.57 o                         
 -12   6   7         11.22         16.71         4.53 o                         
 -11   6   7         13.53         10.64         5.49 o                         
 -10   6   7         15.28         12.87         3.20 o                         
  -9   6   7         12.79          8.67         2.63 o                         
  -8   6   7         19.06         11.82         2.72 o                         
  -7   6   7        427.55        435.10        11.61 o                         
  -6   6   7         84.33         82.66         4.36 o                         
  -5   6   7         12.50          8.68         1.85 o                         
  -4   6   7        266.59        255.65         6.46 o                         
  -3   6   7        174.92        158.33         4.71 o                         
  -2   6   7         80.44         70.32         3.14 o                         
  -1   6   7         56.74         50.89         3.37 o                         
   0   6   7          4.66          3.65         1.05 o                         
   1   6   7          0.63          0.55         0.83 o                         
   2   6   7          0.92         -0.22         1.35 o                         
   3   6   7         25.16         26.11         2.79 o                         
   4   6   7         19.87         15.28         3.52 o                         
   5   6   7          5.68          4.17         2.39 o                         
   6   6   7          2.37         -1.25         2.23 o                         
 -13   7   7          1.95          1.63         2.53 o                         
 -12   7   7          0.34         -2.87         2.87 o                         
 -11   7   7          5.80         14.22         3.97 o                         
 -10   7   7         11.03         13.75         3.37 o                         
  -9   7   7        107.63        117.72         8.15 o                         
  -8   7   7         74.81         66.54         5.76 o                         
  -7   7   7         75.39         85.40         5.14 o                         
  -6   7   7        196.74        198.14         6.63 o                         
  -5   7   7         72.27         68.53         5.15 o                         
  -4   7   7       1113.63       1117.96        13.60 o                         
  -3   7   7        340.61        336.08         6.41 o                         
  -2   7   7        112.90        117.13         3.82 o                         
  -1   7   7          3.29          3.10         1.10 o                         
   0   7   7         72.36         75.16         3.61 o                         
   1   7   7        358.33        344.90         8.54 o                         
   2   7   7         42.14         49.70         3.29 o                         
   3   7   7          3.95          2.69         0.81 o                         
   4   7   7         13.90         14.20         3.53 o                         
   5   7   7          7.84          9.56         3.17 o                         
   6   7   7         10.39         10.02         5.53 o                         
 -12   8   7         30.27         18.12         5.72 o                         
 -11   8   7         13.10         16.85         2.92 o                         
 -10   8   7          0.85         -2.01         2.01 o                         
  -9   8   7         57.63         67.06         6.14 o                         
  -8   8   7         17.54         17.66         2.48 o                         
  -7   8   7         13.35         12.39         2.15 o                         
  -6   8   7         18.71         15.90         2.04 o                         
  -5   8   7        184.27        186.22         5.52 o                         
  -4   8   7        120.21        117.46         5.94 o                         
  -3   8   7          0.77         -0.95         0.95 o                         
  -2   8   7        248.35        237.17         6.51 o                         
  -1   8   7        121.78        111.16         4.55 o                         
   0   8   7        216.91        211.21         6.03 o                         
   1   8   7         44.99         41.49         2.39 o                         
   2   8   7          0.02          0.14         0.88 o                         
   3   8   7          9.66          8.76         1.30 o                         
   4   8   7         95.29        111.25         8.64 o                         
   5   8   7         95.43        102.12         8.77 o                         
   6   8   7         25.84         23.30         4.69 o                         
 -11   9   7          0.52          4.74         3.80 o                         
 -10   9   7          8.50          5.37         5.44 o                         
  -9   9   7         24.29         24.24         3.17 o                         
  -8   9   7         22.00         20.45         2.82 o                         
  -7   9   7          3.07          0.11         1.02 o                         
  -6   9   7        280.26        279.19         7.19 o                         
  -5   9   7        205.10        196.27         5.48 o                         
  -4   9   7         12.88         19.52         2.99 o                         
  -3   9   7          4.40          1.40         1.12 o                         
  -2   9   7         61.52         56.97         2.97 o                         
  -1   9   7          1.12         -1.04         1.06 o                         
   0   9   7          1.04         -0.82         0.82 o                         
   1   9   7         67.73         70.83         3.53 o                         
   2   9   7         74.55         76.28         3.53 o                         
   3   9   7          8.22          5.95         1.35 o                         
   4   9   7         23.50         16.97         5.16 o                         
   5   9   7         22.24         14.15         3.75 o                         
   6   9   7          0.55         -2.66         2.66 o                         
 -11  10   7          7.49         10.11         5.03 o                         
 -10  10   7          1.34         -0.29         6.13 o                         
  -9  10   7          3.94          8.44         3.13 o                         
  -8  10   7          1.46          1.71         1.60 o                         
  -7  10   7         54.89         58.15         4.42 o                         
  -6  10   7         15.84         11.62         1.74 o                         
  -5  10   7         20.12         16.25         1.71 o                         
  -4  10   7        113.34        107.12         5.02 o                         
  -3  10   7          0.11          0.18         1.65 o                         
  -2  10   7          0.15          0.20         0.92 o                         
  -1  10   7          1.26          2.29         0.85 o                         
   0  10   7          1.74          0.96         0.93 o                         
   1  10   7          1.11          0.44         1.01 o                         
   2  10   7          3.11          1.05         1.19 o                         
   3  10   7          0.00         -0.37         1.12 o                         
   4  10   7          5.54          3.88         2.24 o                         
   5  10   7          0.00         -1.48         3.07 o                         
   6  10   7          4.02          5.07         6.86 o                         
 -10  11   7          2.38          5.23         4.32 o                         
  -9  11   7          2.99          5.92         2.48 o                         
  -8  11   7          5.54          3.15         2.36 o                         
  -7  11   7         37.81         36.58         3.57 o                         
  -6  11   7         14.38         10.72         2.12 o                         
  -5  11   7          1.38          0.52         1.28 o                         
  -4  11   7          1.32          1.22         0.82 o                         
  -3  11   7          6.27          5.71         1.87 o                         
  -2  11   7          0.96          0.62         0.84 o                         
  -1  11   7          2.22          1.28         0.83 o                         
   0  11   7         11.19          7.98         1.96 o                         
   1  11   7         13.59         10.18         1.47 o                         
   2  11   7         30.64         29.75         2.50 o                         
   3  11   7          9.78          9.63         1.55 o                         
   4  11   7          1.30         -1.65         3.59 o                         
   5  11   7         22.83         29.99         4.92 o                         
   6  11   7          0.43         -1.18         3.12 o                         
  -9  12   7         15.69         22.19         4.53 o                         
  -8  12   7         32.34         31.60         5.79 o                         
  -7  12   7         63.77         67.63         7.04 o                         
  -6  12   7         71.69         73.18         7.01 o                         
  -5  12   7         65.74         56.66         3.84 o                         
  -4  12   7          2.74          2.53         1.84 o                         
  -3  12   7         76.79         81.33         4.80 o                         
  -2  12   7        175.78        182.23         5.97 o                         
  -1  12   7         82.74         88.23         3.92 o                         
   0  12   7          3.88          0.87         0.94 o                         
   1  12   7          9.00          7.48         1.46 o                         
   2  12   7          0.53         -0.08         0.87 o                         
   3  12   7          3.93          6.94         1.50 o                         
   4  12   7         18.13         19.29         3.34 o                         
   5  12   7          9.41         13.00        10.29 o                         
  -9  13   7         25.59          8.88         4.85 o                         
  -8  13   7          6.34          3.84         2.25 o                         
  -7  13   7          0.18          0.00         2.18 o                         
  -6  13   7         10.65          5.91         4.49 o                         
  -5  13   7          5.49          3.27         2.03 o                         
  -4  13   7          0.21         -0.78         1.85 o                         
  -3  13   7          4.19          0.03         1.51 o                         
  -2  13   7         10.00         11.17         2.60 o                         
  -1  13   7         33.75         21.87         2.60 o                         
   0  13   7         57.16         57.54         3.68 o                         
   1  13   7         42.88         41.77         3.27 o                         
   2  13   7         31.40         36.59         3.05 o                         
   3  13   7          8.45          0.67         2.03 o                         
  -8  14   7         14.83         12.83         4.48 o                         
  -7  14   7         28.70         38.10         5.66 o                         
  -6  14   7         32.91         26.18         4.67 o                         
  -5  14   7          0.65         -2.40         2.43 o                         
  -4  14   7          3.85          6.38         2.07 o                         
  -3  14   7          4.15          3.89         1.77 o                         
  -2  14   7         21.16         20.80         2.75 o                         
  -1  14   7         49.83         50.69         3.97 o                         
   0  14   7         34.46         26.99         2.77 o                         
   1  14   7          4.78          2.83         1.35 o                         
   2  14   7          5.73          1.31         1.59 o                         
  -8  15   7          2.98         -5.82         5.82 o                         
  -7  15   7          3.65         16.31         5.06 o                         
  -6  15   7          2.81          5.99         3.38 o                         
  -5  15   7         15.23         15.39         4.20 o                         
  -4  15   7          1.65          2.70         2.45 o                         
  -3  15   7          0.30         -1.88         1.88 o                         
  -2  15   7          7.77          8.42         2.77 o                         
  -1  15   7          9.81          5.49         4.09 o                         
   0  15   7          0.00          2.38         2.48 o                         
   1  15   7          2.71         -2.19         2.19 o                         
   2  15   7          9.26          9.19         2.83 o                         
  -7  16   7          0.28         -5.30         5.30 o                         
  -3  16   7          1.46          4.42         3.52 o                         
  -2  16   7          0.52          6.36         2.61 o                         
  -1  16   7          3.62          1.86         2.46 o                         
   0  16   7          2.63          1.45         1.71 o                         
   1  16   7          0.08         -2.13         2.13 o                         
   2  16   7          0.17         -0.38         1.87 o                         
  -1  17   7         29.70         33.99         7.77 o                         
   0  17   7         34.34         37.66         7.81 o                         
 -12   0   8         88.28        132.92        14.76 o                         
 -11   0   8         23.79         21.09         5.66 o                         
 -10   0   8          0.30         -1.13         2.95 o                         
  -9   0   8          0.26         -0.63         3.07 o                         
  -8   0   8        193.72        215.34        15.27 o                         
  -7   0   8         12.60         20.40         2.72 o                         
  -6   0   8        393.85        393.58        11.80 o                         
  -5   0   8         54.74         41.00         6.77 o                         
  -4   0   8        477.57        554.82        23.42 o                         
  -3   0   8        589.75        630.68        17.41 o                         
  -2   0   8        730.05        681.71        26.14 o                         
  -1   0   8        827.54        788.75        25.76 o                         
   0   0   8        750.52        785.92        25.43 o                         
   1   0   8        321.59        311.50        18.81 o                         
   2   0   8         48.11         61.65         8.86 o                         
   3   0   8         92.53        105.84        12.02 o                         
   4   0   8        120.58        115.20        13.21 o                         
   5   0   8         48.19         60.68        10.10 o                         
   6   0   8         16.82         12.36         5.62 o                         
 -12   1   8         13.65         18.48         4.46 o                         
 -11   1   8         85.16         84.90        13.28 o                         
 -10   1   8        115.32        114.55         8.62 o                         
  -9   1   8        348.28        322.53        13.77 o                         
  -8   1   8        135.15        140.25         8.75 o                         
  -7   1   8         27.42         28.38         2.17 o                         
  -6   1   8         57.45         55.49         3.17 o                         
  -5   1   8        257.95        251.83        10.11 o                         
  -4   1   8        306.74        336.03        10.47 o                         
  -3   1   8         61.80         72.95         4.95 o                         
  -2   1   8          0.28         -0.71         1.25 o                         
  -1   1   8          1.09          2.87         1.11 o                         
   0   1   8        305.59        291.70         7.96 o                         
   1   1   8        250.11        262.43        12.26 o                         
   2   1   8        204.81        215.97        11.45 o                         
   3   1   8          8.14          8.51         2.09 o                         
   4   1   8          8.46          4.74         2.41 o                         
   5   1   8         20.74         17.84         3.97 o                         
   6   1   8          7.22          9.78         3.63 o                         
 -13   2   8         16.12         29.41         7.13 o                         
 -12   2   8          4.88          8.66         3.18 o                         
 -11   2   8          0.13         -0.20         2.20 o                         
 -10   2   8          1.64          2.67         1.99 o                         
  -9   2   8         15.43         11.77         3.31 o                         
  -8   2   8         20.24         20.78         3.84 o                         
  -7   2   8        130.20        111.67         5.61 o                         
  -6   2   8          4.09          2.78         1.08 o                         
  -5   2   8         97.04         93.13         4.65 o                         
  -4   2   8        143.99        138.57         6.77 o                         
  -3   2   8        197.99        186.06         6.07 o                         
  -2   2   8          0.68          1.57         0.90 o                         
  -1   2   8          2.71          1.90         0.97 o                         
   0   2   8        122.99        118.75         8.13 o                         
   1   2   8          1.18          3.52         2.12 o                         
   2   2   8          4.90          3.64         3.50 o                         
   3   2   8         13.39         12.93         1.76 o                         
   4   2   8          6.80          3.32         2.44 o                         
   5   2   8          0.05          4.15         2.93 o                         
   6   2   8          0.93          0.87         4.44 o                         
 -13   3   8          1.00          1.21         2.65 o                         
 -12   3   8          0.49         -2.74         5.68 o                         
 -11   3   8         27.55         26.93         4.46 o                         
 -10   3   8         45.46         50.92         5.83 o                         
  -9   3   8         83.62         80.36         7.04 o                         
  -8   3   8          7.41          4.31         2.28 o                         
  -7   3   8         73.25         64.97         4.48 o                         
  -6   3   8         57.35         51.79         2.96 o                         
  -5   3   8          0.17          0.18         1.25 o                         
  -4   3   8          1.21         -0.38         1.00 o                         
  -3   3   8        407.60        412.74        14.19 o                         
  -2   3   8        143.99        143.15         5.81 o                         
  -1   3   8          8.05          7.08         1.48 o                         
   0   3   8         42.44         44.35         5.14 o                         
   1   3   8         45.71         39.70         2.64 o                         
   2   3   8         37.81         33.78         2.48 o                         
   3   3   8         23.96         20.02         2.24 o                         
   4   3   8          0.00         -2.61         4.00 o                         
   5   3   8          1.16         -0.76         3.86 o                         
   6   3   8         10.65          9.85         5.32 o                         
 -13   4   8         13.52         30.14         6.68 o                         
 -12   4   8          0.02          3.19         3.58 o                         
 -11   4   8         10.86          3.85         2.41 o                         
 -10   4   8          1.55          0.05         1.77 o                         
  -9   4   8          1.51          0.69         1.79 o                         
  -8   4   8        411.61        409.23        21.44 o                         
  -7   4   8        415.71        388.25        10.95 o                         
  -6   4   8        511.43        503.27         8.67 o                         
  -5   4   8        237.14        226.11         7.13 o                         
  -4   4   8         10.33         10.51         1.61 o                         
  -3   4   8        960.55        972.66        18.85 o                         
  -2   4   8        147.52        128.41         5.11 o                         
  -1   4   8        381.58        371.64        10.38 o                         
   0   4   8        235.93        224.18        21.86 o                         
   1   4   8          1.35          2.08         1.37 o                         
   2   4   8        126.96        126.01         6.15 o                         
   3   4   8        108.82        111.90         5.29 o                         
   4   4   8         57.97         63.05         8.83 o                         
   5   4   8          1.31         -1.49         8.10 o                         
 -13   5   8          1.37          9.06         4.40 o                         
 -12   5   8         10.45         13.31         4.31 o                         
 -11   5   8         46.79         53.92         6.50 o                         
 -10   5   8          2.70          3.65         3.20 o                         
  -9   5   8         21.74         21.04         3.85 o                         
  -8   5   8         14.25         10.87         4.11 o                         
  -7   5   8         33.95         36.92         3.71 o                         
  -6   5   8         27.59         25.44         2.70 o                         
  -5   5   8         85.41         93.25         5.59 o                         
  -4   5   8        346.52        354.81         7.40 o                         
  -3   5   8        486.09        500.16         9.43 o                         
  -2   5   8         55.73         51.40         3.38 o                         
  -1   5   8        117.95        117.25         7.98 o                         
   0   5   8        327.63        314.49        13.19 o                         
   1   5   8        336.26        329.34         6.60 o                         
   2   5   8        150.13        141.79         4.95 o                         
   3   5   8         22.69         21.52         3.38 o                         
   4   5   8         20.91         18.47         4.15 o                         
   5   5   8          0.00         -1.25         2.83 o                         
 -12   6   8          0.36          1.11         2.29 o                         
 -11   6   8          1.72         -2.47         2.47 o                         
 -10   6   8          2.85          5.52         2.48 o                         
  -9   6   8          4.87          3.45         2.12 o                         
  -8   6   8         96.54        103.29         7.58 o                         
  -7   6   8        451.27        455.40        12.29 o                         
  -6   6   8        620.44        601.00        12.08 o                         
  -5   6   8         47.31         41.35         3.84 o                         
  -4   6   8         30.52         30.36         2.27 o                         
  -3   6   8         91.02         85.08         4.00 o                         
  -2   6   8         25.00         24.71         2.39 o                         
  -1   6   8        215.15        234.35        11.16 o                         
   0   6   8         50.23         56.97         4.49 o                         
   1   6   8         43.66         36.99         2.46 o                         
   2   6   8         45.37         41.24         2.36 o                         
   3   6   8        103.40        102.55         5.56 o                         
   4   6   8         48.47         58.15         6.72 o                         
   5   6   8         11.64          9.34         3.29 o                         
 -11   7   8         28.84         43.64         5.66 o                         
 -10   7   8         14.01         16.77         3.56 o                         
  -9   7   8         28.22         26.88         4.11 o                         
  -8   7   8         31.71         35.05         4.92 o                         
  -7   7   8          5.52          5.90         1.87 o                         
  -6   7   8        277.57        287.99         5.56 o                         
  -5   7   8         53.77         63.26         4.69 o                         
  -4   7   8         60.95         60.39         3.55 o                         
  -3   7   8        136.46        134.55         5.11 o                         
  -2   7   8         18.04         12.71         2.07 o                         
  -1   7   8          0.05         -0.55         1.34 o                         
   0   7   8          0.41         -0.06         1.76 o                         
   1   7   8          0.30          1.33         1.54 o                         
   2   7   8         49.64         51.13         2.84 o                         
   3   7   8         83.98         79.20         5.10 o                         
   4   7   8         42.10         36.57         5.55 o                         
   5   7   8         14.43         12.75         6.26 o                         
 -10   8   8          1.75          0.05         1.67 o                         
  -9   8   8          3.43          9.76         3.58 o                         
  -8   8   8          2.35          2.97         2.97 o                         
  -7   8   8          0.20         -1.69         1.69 o                         
  -6   8   8          6.15          3.96         1.91 o                         
  -5   8   8         28.99         31.42         4.00 o                         
  -4   8   8          2.31          1.98         1.12 o                         
  -3   8   8          0.13         -0.89         0.89 o                         
  -2   8   8        123.89        117.32         4.95 o                         
  -1   8   8         36.66         30.47         2.61 o                         
   0   8   8          1.53          2.76         1.54 o                         
   1   8   8          0.58          0.93         1.01 o                         
   2   8   8          8.05          6.81         1.98 o                         
   3   8   8         23.39         21.37         4.33 o                         
   4   8   8         13.71         20.11         4.28 o                         
   5   8   8          4.12          4.72         2.81 o                         
 -11   9   8         15.43         19.68         5.73 o                         
 -10   9   8         30.29         31.71         5.29 o                         
  -9   9   8          4.69          0.38         1.95 o                         
  -8   9   8          3.46          4.29         2.73 o                         
  -7   9   8         21.10         16.30         3.08 o                         
  -6   9   8        331.10        337.02         8.38 o                         
  -5   9   8        288.40        288.19         8.81 o                         
  -4   9   8        142.78        137.71         6.06 o                         
  -3   9   8        144.36        130.97         4.76 o                         
  -2   9   8         31.49         32.33         2.72 o                         
  -1   9   8          5.10          3.58         1.11 o                         
   0   9   8          4.15          2.23         1.28 o                         
   1   9   8          6.00          0.75         1.09 o                         
   2   9   8          0.19         -0.57         1.19 o                         
   3   9   8          0.16         -2.60         2.60 o                         
   4   9   8          3.94         -2.19         4.51 o                         
   5   9   8         20.33         21.66         4.53 o                         
 -10  10   8          4.20          9.51         3.37 o                         
  -9  10   8         14.95         14.39         3.77 o                         
  -8  10   8         72.65         78.12         5.51 o                         
  -7  10   8         30.94         38.06         3.80 o                         
  -6  10   8          0.07         -0.42         1.35 o                         
  -5  10   8         37.17         35.11         3.22 o                         
  -4  10   8          0.81          0.33         1.33 o                         
  -3  10   8         26.35         25.10         2.23 o                         
  -2  10   8         21.38         22.83         2.08 o                         
  -1  10   8         69.44         64.85         3.82 o                         
   0  10   8         23.78         30.70         3.16 o                         
   1  10   8          1.88          1.12         1.17 o                         
   2  10   8          9.64          6.41         1.53 o                         
   3  10   8          3.08         11.13         3.20 o                         
   4  10   8          3.09          6.61         2.68 o                         
   5  10   8         22.00         15.71         4.64 o                         
  -9  11   8         45.29         53.15         6.66 o                         
  -8  11   8         14.31         13.08         4.67 o                         
  -7  11   8          7.51          6.17         1.65 o                         
  -6  11   8          1.48         -0.72         1.30 o                         
  -5  11   8         28.93         34.33         4.05 o                         
  -4  11   8         95.40         81.74         6.08 o                         
  -3  11   8        122.55        124.29         5.89 o                         
  -2  11   8         50.72         47.09         3.65 o                         
  -1  11   8          3.50          2.16         1.72 o                         
   0  11   8         34.45         37.43         3.52 o                         
   1  11   8         71.06         78.84         3.86 o                         
   2  11   8         22.20         26.08         2.62 o                         
   3  11   8          8.27          7.01         3.24 o                         
   4  11   8          2.28         -0.79         5.86 o                         
   5  11   8          0.04          1.90         2.17 o                         
  -9  12   8         12.92         23.77         6.72 o                         
  -8  12   8          0.06          1.70         1.91 o                         
  -7  12   8          1.42          1.67         2.23 o                         
  -6  12   8          6.29          7.68         2.12 o                         
  -5  12   8         17.25         13.93         2.21 o                         
  -4  12   8         72.71         81.53         6.20 o                         
  -3  12   8         39.01         43.30         4.53 o                         
  -2  12   8          1.95          2.34         1.12 o                         
  -1  12   8         22.66         23.26         2.47 o                         
   0  12   8         49.34         51.79         3.59 o                         
   1  12   8         36.04         35.10         2.70 o                         
   2  12   8          8.30          6.58         2.71 o                         
   3  12   8          0.57         -2.73         2.73 o                         
   4  12   8          0.00          0.61         2.36 o                         
  -8  13   8          0.99          8.98         4.35 o                         
  -7  13   8          1.03          3.52         2.20 o                         
  -6  13   8          3.36          3.64         2.20 o                         
  -5  13   8          4.04         -2.31         2.31 o                         
  -4  13   8          0.11          1.53         1.68 o                         
  -3  13   8          0.39         -1.30         1.60 o                         
  -2  13   8          1.68         -2.34         3.22 o                         
  -1  13   8          5.79          5.39         1.48 o                         
   0  13   8          0.48          0.43         1.30 o                         
   1  13   8          0.05         -1.38         1.38 o                         
   2  13   8          1.03          1.08         1.62 o                         
   3  13   8          1.57          1.96         4.57 o                         
  -8  14   8          9.47         19.02         5.86 o                         
  -7  14   8         13.79         19.47         5.60 o                         
  -6  14   8          6.38          1.83         2.63 o                         
  -5  14   8          0.52          1.63         1.75 o                         
  -4  14   8          0.09         -0.76         1.67 o                         
  -3  14   8          0.01         -1.68         1.68 o                         
  -2  14   8          2.51          4.40         1.95 o                         
  -1  14   8          4.26          0.37         1.42 o                         
   0  14   8          4.08          8.50         1.96 o                         
   1  14   8         17.59         10.23         3.15 o                         
  -8  15   8          2.21          8.69         4.25 o                         
  -7  15   8          3.15          4.91         3.55 o                         
  -6  15   8          0.23         -3.24         3.24 o                         
  -5  15   8          6.72         16.40         5.10 o                         
  -4  15   8         29.10         35.24         6.51 o                         
  -3  15   8         14.02         17.15         5.81 o                         
  -2  15   8          0.00         -1.28         3.02 o                         
  -1  15   8         13.82         12.64         3.26 o                         
   0  15   8         44.51         53.69         5.12 o                         
   1  15   8         13.69         10.09         5.63 o                         
  -1  16   8          5.28          4.60         3.98 o                         
   0  16   8         20.72         26.69         6.75 o                         
 -12   1   9          3.59          9.77         3.66 o                         
 -11   1   9          0.42         -1.56         2.28 o                         
 -10   1   9         63.64         58.92         7.14 o                         
  -9   1   9         68.76         55.67         6.14 o                         
  -8   1   9        200.60        174.81        10.22 o                         
  -7   1   9        153.69        146.57         5.29 o                         
  -6   1   9        464.56        465.18        13.19 o                         
  -5   1   9        304.98        282.69        12.77 o                         
  -4   1   9        188.09        164.08         9.75 o                         
  -3   1   9         11.41         12.87         3.12 o                         
  -2   1   9        259.56        239.69         7.79 o                         
  -1   1   9         15.66         13.14         2.26 o                         
   0   1   9         14.37          9.96         1.46 o                         
   1   1   9         79.14         72.52         7.02 o                         
   2   1   9          9.41          7.61         2.67 o                         
   3   1   9          0.45         -2.76         2.76 o                         
   4   1   9          0.79         -3.63         3.63 o                         
 -12   2   9         22.84         25.00         5.03 o                         
 -11   2   9         10.12          5.90         2.65 o                         
 -10   2   9          0.03          1.59         2.06 o                         
  -9   2   9         21.75         31.88         4.71 o                         
  -8   2   9         83.33         95.98         7.58 o                         
  -7   2   9        202.82        190.79         5.85 o                         
  -6   2   9         41.76         52.26         3.64 o                         
  -5   2   9         11.38         19.92         2.94 o                         
  -4   2   9         12.68          7.21         1.75 o                         
  -3   2   9        272.18        261.70         9.22 o                         
  -2   2   9        780.32        764.52        28.52 o                         
  -1   2   9        141.73        136.29         5.56 o                         
   0   2   9         35.58         36.38         2.43 o                         
   1   2   9         18.94         14.25         3.50 o                         
   2   2   9         49.95         47.98         3.89 o                         
   3   2   9         31.11         25.33         4.62 o                         
   4   2   9         11.06          8.17         3.28 o                         
 -12   3   9         37.91         55.73         9.51 o                         
 -11   3   9         34.40         50.60         6.34 o                         
 -10   3   9         24.12         25.93         4.98 o                         
  -9   3   9          5.44          3.47         2.34 o                         
  -8   3   9         39.30         30.36         4.55 o                         
  -7   3   9         25.33         30.39         2.29 o                         
  -6   3   9        192.07        201.24        10.09 o                         
  -5   3   9        660.84        650.73        11.39 o                         
  -4   3   9         87.10         85.44         5.21 o                         
  -3   3   9        218.15        215.71         7.95 o                         
  -2   3   9         93.55         94.89         9.83 o                         
  -1   3   9         51.80         48.48         4.29 o                         
   0   3   9         82.80         86.01         7.54 o                         
   1   3   9        212.07        236.38        12.61 o                         
   2   3   9        179.53        186.27         7.68 o                         
   3   3   9         29.99         20.87         4.25 o                         
   4   3   9         11.70          6.85        12.36 o                         
 -13   4   9          6.75          1.04         2.84 o                         
 -12   4   9          0.01         -1.42         2.71 o                         
 -11   4   9          4.65          4.51         2.86 o                         
 -10   4   9         31.02         36.45         5.13 o                         
  -9   4   9         78.86         79.98         7.27 o                         
  -8   4   9        165.91        173.00        10.12 o                         
  -7   4   9        297.18        320.00         9.65 o                         
  -6   4   9        158.86        152.57         7.39 o                         
  -5   4   9         41.34         35.45         3.33 o                         
  -4   4   9         41.01         42.32         3.31 o                         
  -3   4   9         50.66         41.22         3.61 o                         
  -2   4   9         42.35         41.03         3.58 o                         
  -1   4   9          8.29          6.26         2.57 o                         
   0   4   9         57.92         62.61         6.62 o                         
   1   4   9          0.29          0.01         1.44 o                         
   2   4   9          8.93          9.48         2.16 o                         
   3   4   9         92.18        111.04         9.38 o                         
   4   4   9         51.50         53.92         6.88 o                         
 -13   5   9          0.14         -4.21         4.21 o                         
 -12   5   9          1.31          2.20         2.92 o                         
 -11   5   9          5.82          4.09         5.93 o                         
 -10   5   9          3.74          4.30         2.21 o                         
  -9   5   9          0.18         -0.32         1.89 o                         
  -8   5   9          3.35          1.76         1.79 o                         
  -7   5   9          0.00          0.31         1.32 o                         
  -6   5   9          0.02         -2.60         2.76 o                         
  -5   5   9          6.00          5.35         3.36 o                         
  -4   5   9          8.73          7.81         1.67 o                         
  -3   5   9        116.22        111.51         6.43 o                         
  -2   5   9          2.31          2.13         1.66 o                         
  -1   5   9        171.44        152.60         9.80 o                         
   0   5   9         23.15         20.95         3.86 o                         
   1   5   9          0.11          0.63         0.73 o                         
   2   5   9          7.75         10.09         2.16 o                         
   3   5   9          1.15          2.30         2.22 o                         
   4   5   9          4.72          5.03         2.72 o                         
 -12   6   9          8.81         11.33         4.62 o                         
 -11   6   9          2.37          1.62         5.95 o                         
 -10   6   9         18.16         20.77         8.16 o                         
  -9   6   9         49.94         56.36        11.61 o                         
  -8   6   9         67.89         73.08         6.74 o                         
  -7   6   9         16.56         14.97         2.74 o                         
  -6   6   9         43.15         47.88         4.39 o                         
  -5   6   9        142.19        145.54        10.87 o                         
  -4   6   9         45.01         34.56         3.17 o                         
  -3   6   9         15.88         13.38         2.04 o                         
  -2   6   9          3.37          1.56         1.27 o                         
  -1   6   9         13.75         14.36         3.41 o                         
   0   6   9          1.58         29.07         3.59 o                         
   1   6   9          0.02          0.32         0.94 o                         
   2   6   9          0.47          0.68         1.31 o                         
   3   6   9         12.53         12.75         3.59 o                         
   4   6   9          6.28          2.58         2.31 o                         
 -11   7   9          5.87          5.21         3.14 o                         
 -10   7   9         44.18         54.39        10.99 o                         
  -9   7   9         16.64         22.87         4.02 o                         
  -8   7   9          4.20          3.78         2.27 o                         
  -7   7   9         54.12         47.93         4.38 o                         
  -6   7   9         38.54         38.58         3.97 o                         
  -5   7   9        271.44        271.54        12.96 o                         
  -4   7   9        175.93        187.74         7.52 o                         
  -3   7   9         20.75         16.43         2.13 o                         
  -2   7   9          0.28         -0.53         1.86 o                         
  -1   7   9          0.02         -0.96         1.53 o                         
   0   7   9        157.07        164.79         8.05 o                         
   1   7   9         98.74         96.95         6.18 o                         
   2   7   9         12.36         16.85         2.66 o                         
   3   7   9          0.24         -2.90         2.90 o                         
   4   7   9          0.20         -0.19         1.95 o                         
 -10   8   9          1.79         -2.09         2.09 o                         
  -9   8   9         29.55         34.11         4.72 o                         
  -8   8   9        101.02        111.33         8.10 o                         
  -7   8   9         93.83        102.28         6.35 o                         
  -6   8   9        300.80        317.98        11.10 o                         
  -5   8   9        149.33        134.64         9.39 o                         
  -4   8   9         21.76         19.17         2.59 o                         
  -3   8   9         56.41         50.41         4.08 o                         
  -2   8   9         97.71         97.75         5.59 o                         
  -1   8   9         84.84         87.15         5.98 o                         
   0   8   9         16.79         12.17         2.54 o                         
   1   8   9         11.25          6.25         2.06 o                         
   2   8   9         33.17         43.71        11.52 o                         
   3   8   9         16.98         13.73         4.82 o                         
   4   8   9         26.96         22.02         4.76 o                         
 -10   9   9          0.24         -0.72         4.43 o                         
  -9   9   9         14.70         15.55         3.35 o                         
  -8   9   9         71.00         76.48         6.76 o                         
  -7   9   9          9.40          9.79         2.18 o                         
  -6   9   9         33.84         32.84         3.79 o                         
  -5   9   9        122.42        136.67         7.82 o                         
  -4   9   9          3.70          4.57         1.73 o                         
  -3   9   9         15.68         14.95         2.06 o                         
  -2   9   9         43.31         47.16         4.03 o                         
  -1   9   9         25.50         19.62         2.74 o                         
   0   9   9          0.63          1.99         1.58 o                         
   1   9   9         41.30         48.11         5.29 o                         
   2   9   9         60.62         67.13         7.35 o                         
   3   9   9          4.94         31.67        10.68 o                         
   4   9   9          0.05         -2.56         3.26 o                         
  -9  10   9          0.26          2.32         2.69 o                         
  -8  10   9          0.10          0.03         1.55 o                         
  -7  10   9          4.08          2.34         1.55 o                         
  -6  10   9         14.42          9.57         1.95 o                         
  -5  10   9         20.05         17.11         3.38 o                         
  -4  10   9          3.02          2.18         1.32 o                         
  -3  10   9          4.14          2.42         1.51 o                         
  -2  10   9          4.19          5.76         1.88 o                         
  -1  10   9          0.12         -0.99         1.25 o                         
   0  10   9          7.81          8.04         2.01 o                         
   1  10   9         24.39         22.77         3.03 o                         
   2  10   9          4.41          2.84         2.29 o                         
   3  10   9          0.23         -1.14         1.78 o                         
   4  10   9          0.39         -2.77         3.33 o                         
  -9  11   9          6.91          8.86         4.48 o                         
  -8  11   9          0.19          4.45         2.68 o                         
  -7  11   9          5.32          7.28         2.61 o                         
  -6  11   9         14.32         15.10         2.34 o                         
  -5  11   9         18.41         20.49         3.35 o                         
  -4  11   9          6.59          3.53         2.63 o                         
  -3  11   9         21.63         19.11         3.85 o                         
  -2  11   9          2.76          6.05         1.66 o                         
  -1  11   9         20.89         17.97         2.80 o                         
   0  11   9         26.02         24.07         2.70 o                         
   1  11   9          3.34          4.09         1.61 o                         
   2  11   9          0.49          5.90         2.72 o                         
   3  11   9          1.02          0.90         2.41 o                         
  -8  12   9          2.39          0.54         3.44 o                         
  -7  12   9         14.68         17.65         3.94 o                         
  -6  12   9          7.53         18.62         3.27 o                         
  -5  12   9          2.92         -1.95         2.31 o                         
  -4  12   9         16.76         18.77         3.30 o                         
  -3  12   9         57.33         69.11         5.84 o                         
  -2  12   9         92.37         90.56         5.80 o                         
  -1  12   9         45.78         55.21         4.60 o                         
   0  12   9         12.70         16.78         2.61 o                         
   1  12   9          0.09          1.45         7.06 o                         
   2  12   9          0.19          9.18         4.58 o                         
   3  12   9          2.79          4.06         3.95 o                         
  -8  13   9          1.46          1.58         2.74 o                         
  -7  13   9          1.24         12.54         4.94 o                         
  -6  13   9          0.66         -2.91         2.91 o                         
  -5  13   9          0.02          0.90         1.73 o                         
  -4  13   9          5.33          9.83         2.63 o                         
  -3  13   9         13.40         10.40         2.67 o                         
  -2  13   9          2.51          2.49         1.70 o                         
  -1  13   9          0.41          0.50         2.10 o                         
   0  13   9          5.42          8.98         2.42 o                         
   1  13   9         43.75         48.10         6.12 o                         
   2  13   9         20.68         25.64         7.19 o                         
  -7  14   9          5.20         -3.71         3.71 o                         
  -6  14   9          0.01          2.03         2.17 o                         
  -5  14   9          1.73         -0.88         1.65 o                         
  -4  14   9          1.29          0.08         1.58 o                         
  -3  14   9          2.95          1.11         1.97 o                         
  -2  14   9         44.74         49.85         9.30 o                         
  -1  14   9         42.78         45.26         6.10 o                         
   0  14   9         45.84         55.18         6.67 o                         
  -6  15   9         16.30         24.98         6.14 o                         
   0  15   9          2.16          5.98         4.33 o                         
 -11   0  10          3.39          8.92         4.55 o                         
 -10   0  10          1.64         -0.29         2.38 o                         
  -9   0  10          3.95         -2.01         3.34 o                         
  -8   0  10          2.64         -1.13         1.25 o                         
  -7   0  10         38.55         34.46         4.19 o                         
  -6   0  10         35.72         21.22         3.55 o                         
  -5   0  10        254.61        279.32        19.30 o                         
  -4   0  10        660.52        655.01        29.17 o                         
  -3   0  10        369.20        360.83        21.89 o                         
  -2   0  10        675.62        654.67        42.80 o                         
  -1   0  10        420.27        467.97        25.34 o                         
   0   0  10          0.60         -0.11         2.71 o                         
   1   0  10          3.82          9.41         4.64 o                         
   2   0  10         27.41         17.26         5.91 o                         
   3   0  10         42.11         41.58         8.72 o                         
 -12   1  10         14.37         18.72         6.36 o                         
 -11   1  10         20.97         23.08         4.50 o                         
 -10   1  10          7.73          5.00         3.93 o                         
  -9   1  10         29.43         21.49         4.08 o                         
  -8   1  10          0.03         -0.66         0.83 o                         
  -7   1  10          0.00          0.43         1.03 o                         
  -6   1  10        175.06        177.70         6.62 o                         
  -5   1  10        140.12        149.18         9.98 o                         
  -4   1  10        159.62        179.91        10.99 o                         
  -3   1  10         62.67         63.22         4.48 o                         
  -2   1  10        124.60        130.90         6.02 o                         
  -1   1  10          0.17          0.01         2.18 o                         
   0   1  10         18.70         16.84         4.10 o                         
   1   1  10         28.56         27.86         4.81 o                         
   2   1  10          3.62          3.55         4.49 o                         
   3   1  10          0.62         -0.52         2.82 o                         
 -12   2  10          0.00          2.50         3.54 o                         
 -11   2  10         12.35         17.06         4.05 o                         
 -10   2  10          2.79          0.87         1.75 o                         
  -9   2  10         13.00         17.78         3.76 o                         
  -8   2  10         41.40         36.87         3.70 o                         
  -7   2  10         26.83         28.14         2.65 o                         
  -6   2  10         48.99         42.42         4.92 o                         
  -5   2  10        103.87         95.14         6.27 o                         
  -4   2  10        118.83        118.22         6.37 o                         
  -3   2  10        100.86        100.31         5.71 o                         
  -2   2  10         84.91         81.04         7.99 o                         
  -1   2  10          6.77          3.29         2.06 o                         
   0   2  10         44.57         49.24         6.16 o                         
   1   2  10         18.47         14.19         3.78 o                         
   2   2  10          1.32          0.88         4.03 o                         
   3   2  10          4.26          0.31         2.74 o                         
 -12   3  10          5.08         15.41         5.39 o                         
 -11   3  10          0.26         -1.05         3.90 o                         
 -10   3  10          0.21         -2.15         2.15 o                         
  -9   3  10          5.41          4.21         2.42 o                         
  -8   3  10         26.69         20.45         3.05 o                         
  -7   3  10         29.54         27.82         2.58 o                         
  -6   3  10         41.74         36.70         4.76 o                         
  -5   3  10          2.01          0.06         1.68 o                         
  -4   3  10         79.24         78.17         5.33 o                         
  -3   3  10         12.20          8.56         1.85 o                         
  -2   3  10          3.71          3.92         1.48 o                         
  -1   3  10          8.71          7.11         2.77 o                         
   0   3  10         31.89         26.88         4.76 o                         
   1   3  10          0.00         -1.88         2.58 o                         
   2   3  10          0.03         -2.61         2.61 o                         
   3   3  10          0.12         -2.64         2.64 o                         
 -12   4  10          6.44          8.08         4.19 o                         
 -11   4  10          0.27          2.56         2.20 o                         
 -10   4  10          0.53         -0.29         1.98 o                         
  -9   4  10         67.22         64.45         6.89 o                         
  -8   4  10         91.57         86.06         5.86 o                         
  -7   4  10        185.17        171.08         8.23 o                         
  -6   4  10          6.76          4.92         3.00 o                         
  -5   4  10         32.11         31.84         3.37 o                         
  -4   4  10        191.37        176.27         7.00 o                         
  -3   4  10         65.55         52.42         4.26 o                         
  -2   4  10          0.11         -1.00         1.00 o                         
  -1   4  10         12.44         13.82         3.58 o                         
   0   4  10         17.17         15.97         6.04 o                         
   1   4  10          7.12          4.03         1.69 o                         
   2   4  10          8.73         10.68         3.41 o                         
   3   4  10          9.13         14.09         4.43 o                         
 -12   5  10         13.64          6.20         4.56 o                         
 -11   5  10         72.63         78.53        10.73 o                         
 -10   5  10         76.36        102.72         8.74 o                         
  -9   5  10         61.02         74.39         7.22 o                         
  -8   5  10          0.03          0.63         1.49 o                         
  -7   5  10         26.05         25.98         3.36 o                         
  -6   5  10        106.23        114.88         8.56 o                         
  -5   5  10        168.59        190.42         7.91 o                         
  -4   5  10        154.24        146.67         6.54 o                         
  -3   5  10          0.51         -0.30         1.14 o                         
  -2   5  10         67.01         65.04         5.50 o                         
  -1   5  10        110.88        112.76         8.99 o                         
   0   5  10         90.73         98.85         6.47 o                         
   1   5  10         64.90         76.04         5.67 o                         
   2   5  10         12.03         18.05         4.63 o                         
   3   5  10          4.46         -1.60         5.36 o                         
 -12   6  10          2.83         -1.81         2.98 o                         
 -11   6  10          3.85          1.46         2.53 o                         
 -10   6  10          3.41         10.15         5.58 o                         
  -9   6  10          1.80          3.45         4.37 o                         
  -8   6  10         84.97         90.24         8.00 o                         
  -7   6  10        243.94        253.48        10.26 o                         
  -6   6  10        172.36        189.10        11.18 o                         
  -5   6  10         64.27         65.67         5.40 o                         
  -4   6  10          8.60          6.73         2.28 o                         
  -3   6  10         16.77         17.90         2.55 o                         
  -2   6  10         71.01         78.58        10.14 o                         
  -1   6  10         54.29         60.36         5.26 o                         
   0   6  10         56.26         61.81         5.25 o                         
   1   6  10         15.28         13.25         3.30 o                         
   2   6  10         24.15         26.22         4.90 o                         
   3   6  10         48.52         54.86         7.26 o                         
 -11   7  10          5.06          4.77         3.48 o                         
 -10   7  10          5.10         -0.18         1.74 o                         
  -9   7  10          0.72          0.72         2.08 o                         
  -8   7  10         10.25          8.11         2.45 o                         
  -7   7  10          2.02          5.88         2.14 o                         
  -6   7  10         17.09         20.94         4.07 o                         
  -5   7  10          0.05         -0.89         2.21 o                         
  -4   7  10          2.95          2.07         1.55 o                         
  -3   7  10          0.40         -2.34         3.12 o                         
  -2   7  10          1.71          2.94         1.78 o                         
  -1   7  10          1.03          0.33         1.59 o                         
   0   7  10          4.08          7.72         2.18 o                         
   1   7  10         43.63         42.84         4.39 o                         
   2   7  10         64.29         64.57         7.57 o                         
   3   7  10         14.99         12.29         5.45 o                         
 -10   8  10          7.15          3.55         1.86 o                         
  -9   8  10         21.42         13.87         3.33 o                         
  -8   8  10         37.12         34.81         5.01 o                         
  -7   8  10         16.16         17.07         2.90 o                         
  -6   8  10         17.08         19.93         4.20 o                         
  -5   8  10         41.67         39.99         5.47 o                         
  -4   8  10         21.94         24.75         3.03 o                         
  -3   8  10          0.37          1.64         1.32 o                         
  -2   8  10          0.19          0.35         1.47 o                         
  -1   8  10         15.14         13.64         2.82 o                         
   0   8  10         44.73         46.88         4.76 o                         
   1   8  10         26.52         31.05         3.88 o                         
   2   8  10         18.27         17.30         4.06 o                         
   3   8  10          2.79          7.56         4.59 o                         
  -9   9  10          0.02         -2.54         2.54 o                         
  -8   9  10          0.22          0.29         3.19 o                         
  -7   9  10          7.50         -1.06         2.16 o                         
  -6   9  10         17.03         14.45         2.73 o                         
  -5   9  10          0.70         -1.89         1.89 o                         
  -4   9  10         43.07         41.89         3.57 o                         
  -3   9  10          6.87          2.66         1.35 o                         
  -2   9  10          3.35          0.87         1.61 o                         
  -1   9  10          4.07          3.94         1.71 o                         
   0   9  10          6.86         10.04         2.61 o                         
   1   9  10         18.39         19.03         4.12 o                         
   2   9  10          5.82          2.02         7.95 o                         
   3   9  10          0.02         -3.04         3.35 o                         
  -8  10  10         16.62         14.25         3.18 o                         
  -7  10  10         12.45         12.19         2.36 o                         
  -6  10  10          6.51         10.44         2.30 o                         
  -5  10  10         21.65         28.62         3.86 o                         
  -4  10  10          0.12         -1.44         1.44 o                         
  -3  10  10         66.88         79.68         4.86 o                         
  -2  10  10         55.93         66.13         5.08 o                         
  -1  10  10         40.60         39.98         4.03 o                         
   0  10  10         22.24         31.00         3.56 o                         
   1  10  10          0.46          2.97         2.42 o                         
   2  10  10         16.23         14.78         3.91 o                         
  -8  11  10          1.87          4.47         3.17 o                         
  -7  11  10          0.72         -1.46         2.85 o                         
  -6  11  10         16.88         18.18         2.80 o                         
  -5  11  10         67.15         71.37         6.17 o                         
  -4  11  10         89.46         81.22         8.36 o                         
  -3  11  10         61.49         74.85         4.79 o                         
  -2  11  10         29.68         28.22         3.07 o                         
  -1  11  10          0.66          0.28         1.41 o                         
   0  11  10         14.24         16.84         3.12 o                         
   1  11  10         23.68         20.64         4.58 o                         
   2  11  10         15.58         25.73         6.60 o                         
  -7  12  10         16.22         12.21        10.19 o                         
  -6  12  10          0.63         -5.76         5.76 o                         
  -5  12  10         47.89         51.78         5.52 o                         
  -4  12  10         49.57         59.99         5.81 o                         
  -3  12  10          2.42         -2.18         3.14 o                         
  -2  12  10          5.77          4.99         2.37 o                         
  -1  12  10         24.43         32.61         4.31 o                         
   0  12  10         19.57         18.34         4.47 o                         
   1  12  10         31.86         39.95         8.68 o                         
  -7  13  10          3.38          2.73         2.92 o                         
  -6  13  10          0.18         -1.18         1.90 o                         
  -5  13  10          0.02          2.88         2.92 o                         
  -4  13  10          0.32          0.56         2.50 o                         
  -3  13  10         14.97          7.46         3.04 o                         
  -2  13  10         34.49         33.68         4.43 o                         
  -1  13  10         18.38         20.55         4.47 o                         
   0  13  10          4.17          0.22         2.08 o                         
  -6  14  10          0.68         -4.02         4.02 o                         
  -5  14  10          0.35         -1.57         2.36 o                         
  -4  14  10          0.16         -2.08         2.68 o                         
  -1  14  10          0.26          1.32         2.83 o                         
 -11   1  11          0.27         -4.56         4.56 o                         
 -10   1  11          7.63          8.30         3.00 o                         
  -9   1  11          2.46         -2.84         2.97 o                         
  -8   1  11         34.26         34.38         3.76 o                         
  -7   1  11         98.57         87.56         4.87 o                         
  -6   1  11         74.08         75.97         6.96 o                         
  -5   1  11         11.82         10.01         3.10 o                         
  -4   1  11          0.33          2.29         1.54 o                         
  -3   1  11         79.46         77.31         7.75 o                         
  -2   1  11          0.22         -1.02         2.17 o                         
  -1   1  11        139.68        154.13        11.10 o                         
   0   1  11          0.00          1.77         2.48 o                         
   1   1  11         25.02         26.59         6.69 o                         
   2   1  11          3.99          0.72         4.73 o                         
 -11   2  11          1.30         -4.43         4.43 o                         
 -10   2  11         38.12         46.21         6.21 o                         
  -9   2  11         32.59         35.45         5.27 o                         
  -8   2  11         78.25         70.34         5.36 o                         
  -7   2  11         11.12         11.47         1.98 o                         
  -6   2  11         35.04         44.77         5.49 o                         
  -5   2  11          4.53          9.36         3.24 o                         
  -4   2  11         27.12         34.95         5.46 o                         
  -3   2  11         92.34        107.02         9.12 o                         
  -2   2  11         20.28         25.30         4.75 o                         
  -1   2  11         28.68         34.18         5.91 o                         
   0   2  11         14.84         15.93         4.14 o                         
   1   2  11          3.00          4.64         5.72 o                         
   2   2  11          8.33          1.76         3.38 o                         
 -11   3  11         44.65         55.64         9.63 o                         
 -10   3  11          3.21          6.15         2.91 o                         
  -9   3  11         32.42         36.46         5.96 o                         
  -8   3  11         49.46         51.55         4.74 o                         
  -7   3  11          0.62         -0.48         1.53 o                         
  -6   3  11         98.26         92.70         9.81 o                         
  -5   3  11        236.68        256.34        10.95 o                         
  -4   3  11         41.36         41.58         5.81 o                         
  -3   3  11          2.55          1.11         1.93 o                         
  -2   3  11         50.53         45.26         6.17 o                         
  -1   3  11        114.71        116.85        13.74 o                         
   0   3  11         49.59         53.55         7.38 o                         
   1   3  11         23.99         26.71         7.94 o                         
   2   3  11         24.75         30.81         7.99 o                         
 -11   4  11          0.43          1.66         2.71 o                         
 -10   4  11          1.51         -3.41         4.65 o                         
  -9   4  11         13.12         17.88         4.16 o                         
  -8   4  11         61.18         54.27         4.96 o                         
  -7   4  11        143.24        156.44        10.24 o                         
  -6   4  11         63.14         56.31         6.40 o                         
  -5   4  11          0.48         -0.14         1.74 o                         
  -4   4  11          3.47          3.79         4.59 o                         
  -3   4  11          0.80          0.71         5.32 o                         
  -2   4  11         21.71         24.91         4.75 o                         
  -1   4  11         20.05         18.54         4.35 o                         
   0   4  11          4.06          3.02         4.39 o                         
   1   4  11          1.72          1.95         2.95 o                         
   2   4  11          7.48          6.52         4.48 o                         
 -11   5  11          0.01         -3.67         3.67 o                         
 -10   5  11         28.62         34.05         6.85 o                         
  -9   5  11         12.57         19.72         4.21 o                         
  -8   5  11         19.74         16.13         2.92 o                         
  -7   5  11         28.90         27.64         3.72 o                         
  -6   5  11         10.05         13.14         3.48 o                         
  -5   5  11          4.05          2.71         1.48 o                         
  -4   5  11          5.32          3.26         1.82 o                         
  -3   5  11          0.60          3.70         3.44 o                         
  -2   5  11          0.02         -0.26         1.97 o                         
  -1   5  11          0.20          0.65         3.97 o                         
   0   5  11          7.32          8.91         2.55 o                         
   1   5  11         13.47         20.10         4.41 o                         
   2   5  11         20.30         18.17         6.54 o                         
 -11   6  11          0.28         -0.58         2.73 o                         
 -10   6  11          1.39         -3.23         3.23 o                         
  -9   6  11          3.31          2.89         3.27 o                         
  -8   6  11          5.15          6.82         2.15 o                         
  -7   6  11          5.71          8.53         2.38 o                         
  -6   6  11          3.26         -0.83         2.32 o                         
  -5   6  11         12.88         10.14         2.17 o                         
  -4   6  11          3.99          3.12         1.92 o                         
  -3   6  11          5.60          0.08         2.88 o                         
  -2   6  11          1.60         -2.55         2.55 o                         
  -1   6  11          0.23         -0.77         1.80 o                         
   0   6  11          0.11         -1.92         1.92 o                         
   1   6  11          1.47         -0.92         3.93 o                         
 -11   7  11          3.29          9.51         4.43 o                         
 -10   7  11         21.93         27.51         6.56 o                         
  -9   7  11          7.33          4.59         2.53 o                         
  -8   7  11          0.04         -2.14         2.14 o                         
  -7   7  11          0.09          0.14         1.72 o                         
  -6   7  11         19.94         16.52         3.76 o                         
  -5   7  11         22.37         22.23         3.44 o                         
  -4   7  11         16.46         19.16         2.81 o                         
  -3   7  11          4.65          6.70         3.08 o                         
  -2   7  11          3.41          5.24         3.43 o                         
  -1   7  11         15.89         20.92         3.40 o                         
   0   7  11         30.55         36.54         4.46 o                         
   1   7  11         25.17         23.88         4.94 o                         
 -10   8  11          6.70          0.25         2.28 o                         
  -9   8  11         83.69        110.12        12.15 o                         
  -8   8  11        103.85        120.84         7.65 o                         
  -7   8  11         48.15         48.51         4.83 o                         
  -6   8  11         18.23         18.85         6.64 o                         
  -5   8  11          3.13          4.04         1.88 o                         
  -4   8  11         22.18         16.79         2.76 o                         
  -3   8  11         34.74         36.87         4.07 o                         
  -2   8  11         82.34         97.30         6.26 o                         
  -1   8  11         20.80         25.96         3.84 o                         
   0   8  11          0.01         -0.32         5.63 o                         
   1   8  11          2.08          7.71         4.85 o                         
  -9   9  11         29.97         27.71         6.31 o                         
  -8   9  11         32.62         38.08         4.56 o                         
  -7   9  11          1.77         -2.42         2.42 o                         
  -6   9  11         36.44         41.41         5.98 o                         
  -5   9  11         35.11         40.62         4.85 o                         
  -4   9  11          9.30          7.88         1.86 o                         
  -3   9  11         26.82         25.88         2.96 o                         
  -2   9  11         23.25         26.27         3.46 o                         
  -1   9  11          0.00          1.48         1.63 o                         
   0   9  11         11.27         16.77         4.20 o                         
   1   9  11         36.24         37.03         8.21 o                         
  -8  10  11          0.10         -0.97         2.91 o                         
  -7  10  11         18.17         21.83         6.68 o                         
  -6  10  11          3.29          2.92         3.50 o                         
  -5  10  11          2.05          1.74         2.00 o                         
  -4  10  11          0.24         -0.87         2.19 o                         
  -3  10  11          0.57          0.85         1.30 o                         
  -2  10  11          0.01          1.48         3.37 o                         
  -1  10  11          2.28         -0.27         1.45 o                         
   0  10  11          8.43         10.31         6.13 o                         
   1  10  11          0.22          4.01         3.03 o                         
  -7  11  11         23.83         18.55         6.29 o                         
  -6  11  11         13.64         15.67         4.07 o                         
  -5  11  11          6.10          2.53         3.82 o                         
  -4  11  11         23.05         20.29         4.45 o                         
  -3  11  11          0.15          0.31         1.99 o                         
  -2  11  11          0.02         -1.86         2.35 o                         
  -1  11  11          7.02         11.15         3.62 o                         
  -6  12  11          0.09         -2.75         2.75 o                         
  -5  12  11          5.10          5.27         3.66 o                         
  -4  12  11          4.48          6.87         4.21 o                         
  -3  12  11         30.05         25.44         4.72 o                         
  -2  12  11         34.96         36.80         4.74 o                         
  -1  12  11         17.41         14.13         3.66 o                         
  -5  13  11         72.88         90.71        12.30 o                         
  -4  13  11         60.22         75.85        11.02 o                         
  -3  13  11         14.33         20.78         5.92 o                         
  -9   0  12          3.65         35.20         7.82 o                         
  -8   0  12         58.53         67.92        10.97 o                         
  -7   0  12         95.28         98.85        14.82 o                         
  -6   0  12          3.33         14.92         3.41 o                         
  -5   0  12         48.99         37.09         8.45 o                         
  -4   0  12        133.99        126.26        14.73 o                         
  -3   0  12        116.38        108.83        13.84 o                         
  -2   0  12         54.04         54.67         9.95 o                         
  -1   0  12         25.67         28.94         7.35 o                         
   0   0  12         15.15         28.94         7.92 o                         
 -10   1  12          2.23         -0.71         2.72 o                         
  -9   1  12          1.87          5.80         2.90 o                         
  -8   1  12          3.07         -2.10         2.96 o                         
  -7   1  12         39.04         41.85         4.51 o                         
  -6   1  12         66.66         62.45         6.73 o                         
  -5   1  12         93.14        103.57         9.34 o                         
  -4   1  12         91.54        112.94         9.83 o                         
  -3   1  12        105.05        114.04        12.28 o                         
  -2   1  12         25.57         27.51         5.20 o                         
  -1   1  12          7.54          4.11         4.78 o                         
   0   1  12          0.54         -2.33         2.54 o                         
 -10   2  12          2.91          3.80         4.02 o                         
  -9   2  12          1.23          2.94         2.21 o                         
  -8   2  12          1.94          2.37         2.39 o                         
  -7   2  12          0.34          0.70         1.92 o                         
  -6   2  12          0.63         -1.70         1.70 o                         
  -5   2  12          4.13          9.01         3.35 o                         
  -4   2  12         15.68         10.79         3.57 o                         
  -3   2  12          1.71          4.82         2.86 o                         
  -2   2  12          0.11         -2.00         2.00 o                         
  -1   2  12         32.64         34.07         6.70 o                         
   0   2  12         34.70         40.73         8.99 o                         
 -10   3  12          8.46          4.33         3.30 o                         
  -9   3  12          0.01          2.70         2.42 o                         
  -8   3  12          1.78          0.48         1.84 o                         
  -7   3  12         17.63         12.75         2.74 o                         
  -6   3  12         23.80         27.56         4.76 o                         
  -5   3  12          0.38          3.63         2.51 o                         
  -4   3  12          0.02          1.57         2.38 o                         
  -3   3  12          1.03          3.37         2.39 o                         
  -2   3  12          7.50          5.01         5.39 o                         
  -1   3  12          5.41          4.59         3.41 o                         
   0   3  12          0.59          5.99         4.07 o                         
 -10   4  12          6.14          5.48         3.36 o                         
  -9   4  12         25.29         22.41         6.06 o                         
  -8   4  12          1.80          4.30         1.99 o                         
  -7   4  12          7.87          6.05         2.46 o                         
  -6   4  12          7.98          7.88         3.19 o                         
  -5   4  12          4.75          4.66         2.72 o                         
  -4   4  12          8.96         12.89         3.61 o                         
  -3   4  12          2.34          9.91         3.38 o                         
  -2   4  12          1.53          1.16         3.70 o                         
  -1   4  12          4.87          3.51         3.01 o                         
   0   4  12         21.32         28.32         8.08 o                         
 -10   5  12         13.96         17.81         5.69 o                         
  -9   5  12          5.07          1.17         2.67 o                         
  -8   5  12          4.04          5.78         2.16 o                         
  -7   5  12         10.99         15.06         3.08 o                         
  -6   5  12         12.16         14.14         3.75 o                         
  -5   5  12         53.17         59.67         5.05 o                         
  -4   5  12         21.35         21.23         3.69 o                         
  -3   5  12          0.41         -0.06         2.43 o                         
  -2   5  12          8.92         12.98         3.70 o                         
  -1   5  12         51.88         45.56         6.69 o                         
   0   5  12         51.07         50.06        10.04 o                         
 -10   6  12          6.09          5.90         4.13 o                         
  -9   6  12          0.65          3.67         3.15 o                         
  -8   6  12         67.72         80.46        12.84 o                         
  -7   6  12         84.64         99.67         7.24 o                         
  -6   6  12         30.40         32.66         5.29 o                         
  -5   6  12          0.22         -0.47         2.33 o                         
  -4   6  12         26.17         29.52         4.28 o                         
  -3   6  12         12.07         12.05         3.11 o                         
  -2   6  12         28.43         38.48         6.34 o                         
  -1   6  12         36.04         36.21         5.55 o                         
   0   6  12          5.74         12.25         5.37 o                         
 -10   7  12          4.49         10.14         4.64 o                         
  -9   7  12         16.24         10.51         4.46 o                         
  -8   7  12          8.82         18.55         3.96 o                         
  -7   7  12          6.68          2.12         1.86 o                         
  -6   7  12         62.78         66.92         9.67 o                         
  -5   7  12         17.78         15.54         2.81 o                         
  -4   7  12          0.48         -1.97         1.97 o                         
  -3   7  12          5.09          4.80         2.65 o                         
  -2   7  12          0.08          0.79         1.94 o                         
  -1   7  12          0.19         -1.48         2.30 o                         
   0   7  12          7.71          5.71         4.00 o                         
  -9   8  12          0.16         -2.66         2.66 o                         
  -8   8  12          4.09          4.96         6.36 o                         
  -7   8  12          6.92          5.97         4.75 o                         
  -6   8  12         37.62         44.32         6.45 o                         
  -5   8  12         19.65         17.28         3.54 o                         
  -4   8  12          0.51         -1.12         1.57 o                         
  -3   8  12          2.06         -1.77         1.77 o                         
  -2   8  12          0.02         -2.51         2.51 o                         
  -1   8  12          0.01          1.97         3.04 o                         
   0   8  12          2.26          3.64         3.48 o                         
  -8   9  12          6.00          1.81         2.67 o                         
  -7   9  12          1.32          1.14         3.73 o                         
  -6   9  12          2.49          0.99         3.42 o                         
  -5   9  12          0.00          5.23         2.77 o                         
  -4   9  12          1.88          1.50         1.58 o                         
  -3   9  12          0.95         -0.44         7.78 o                         
  -2   9  12          0.02          1.28         3.04 o                         
  -1   9  12          0.27          8.67         4.17 o                         
  -8  10  12         13.04         21.81         6.97 o                         
  -7  10  12         16.18         19.99         6.53 o                         
  -4  10  12         71.19         73.48         8.11 o                         
  -3  10  12         65.51         71.09         7.79 o                         
  -2  10  12         32.56         31.74         7.79 o                         
  -7   1  13          4.35          1.62         2.81 o                         
  -6   1  13          6.20          7.16         4.30 o                         
  -5   1  13         14.41         14.58         4.17 o                         
  -4   1  13          5.16          4.65         2.73 o                         
  -3   1  13          8.80          9.42         5.02 o                         
  -8   2  13         25.74         26.41         7.28 o                         
  -7   2  13         26.37         25.57         7.36 o                         
  -6   2  13         25.71         27.75         4.68 o                         
  -5   2  13          3.83         10.99         3.57 o                         
  -4   2  13         10.56          7.31         5.24 o                         
  -3   2  13         17.82         10.98         5.00 o                         
  -8   3  13          6.87         11.20         5.31 o                         
  -7   3  13         15.07         20.18         4.11 o                         
  -6   3  13         33.68         31.39         5.34 o                         
  -5   3  13         20.55         27.59         4.19 o                         
  -4   3  13          2.74         -3.07         3.36 o                         
  -3   3  13          3.81         -2.41         3.38 o                         
  -8   4  13          4.82         -3.88         3.88 o                         
  -7   4  13          8.25          8.75         4.69 o                         
  -6   4  13          7.36         -0.26         2.68 o                         
  -5   4  13         16.74         14.18         4.11 o                         
  -4   4  13          7.99         10.72         4.93 o                         
  -3   4  13         14.77          9.34         4.58 o                         
  -8   5  13          7.59          8.55         4.42 o                         
  -7   5  13         21.01         20.19         8.80 o                         
  -6   5  13          0.03          6.31         4.52 o                         
  -5   5  13          6.33          8.75         3.53 o                         
  -4   5  13          4.09          4.12         3.56 o                         
  -3   5  13          3.56         19.67         6.48 o                         
  -8   6  13         16.73         26.33         6.98 o                         
  -7   6  13          9.97         13.49         5.01 o                         
  -6   6  13          2.70          7.04         4.61 o                         
  -5   6  13          3.03         -0.25         6.87 o                         
  -4   6  13          1.13          6.16         2.88 o                         
  -3   6  13          0.23          4.91         3.99 o                         
  -2   6  13          0.64         -3.69         3.69 o                         
  -8   7  13          0.50         -4.38         4.38 o                         
  -7   7  13          0.49          3.11         4.84 o                         
  -6   7  13         12.61         20.65         6.64 o                         
  -5   7  13         21.51         24.54         5.21 o                         
  -4   7  13         10.50         15.92         6.07 o                         
  -3   7  13          0.02         -0.01         9.48 o                         
  -8   8  13          7.37         11.07         4.88 o                         
  -7   8  13          3.28          1.77         3.83 o                         
  -6   8  13          1.81          1.26         3.58 o                         
  -5   8  13          4.28         -4.02         4.02 o                         
  -4   8  13         37.32         46.19         6.46 o                         
  -3   8  13         51.19         56.34         7.15 o                         
  -5   2  14          6.72         11.84         5.32 o                         
  -5   3  14          0.42         -0.03         4.09 o                         
  -6   4  14         35.87         44.86         9.14 o                         
  -5   4  14          1.03         -1.67         3.38 o                         
  -6   5  14         18.22         27.71         7.89 o                         
  -5   5  14         40.66         51.97        10.71 o                         
                                                                                
